# Supplementary material for: Single-cell RNA sequencing reveals the heterogeneity of liver-resident immune cells in human
Source: Cell Discov. 2020 Apr 28;6:22. doi: 10.1038/s41421-020-0157-z (PMC7186229; doi:10.1038/s41421-020-0157-z)
Supplement: Supplementary file 2 — Supplementary Tables S3-S11 [file 41421_2020_157_MOESM2_ESM.xlsx]

## Sheet: S3-NK&T DEG
cluster	gene	avg_logFC	p_val	p_val_adj
Naive/CM CD4+ T	SELL	1.1816	0	0
Naive/CM CD4+ T	CCR7	1.16071	0	0
Naive/CM CD4+ T	SOCS3	1.01257	0	0
Naive/CM CD4+ T	MYC	0.917961	0	0
Naive/CM CD4+ T	LEF1	0.902882	0	0
Naive/CM CD4+ T	TSHZ2	0.843097	0	0
Naive/CM CD4+ T	MAL	0.780492	0	0
Naive/CM CD4+ T	NOSIP	0.7241	0	0
Naive/CM CD4+ T	TCF7	0.661792	0	0
Naive/CM CD4+ T	TMEM123	0.605605	0	0
Naive/CM CD4+ T	RPS3A	0.597187	0	0
Naive/CM CD4+ T	RPS13	0.592379	0	0
Naive/CM CD4+ T	EIF3E	0.582429	0	0
Naive/CM CD4+ T	RPL34	0.569209	0	0
Naive/CM CD4+ T	EEF1B2	0.561552	0	0
Naive/CM CD4+ T	RPS6	0.56047	0	0
Naive/CM CD4+ T	RPL21	0.558836	0	0
Naive/CM CD4+ T	RPL9	0.55539	0	0
Naive/CM CD4+ T	RPS12	0.547777	0	0
Naive/CM CD4+ T	RPL32	0.542278	0	0
Naive/CM CD4+ T	LDHB	0.541464	0	0
Naive/CM CD4+ T	SNHG8	0.537105	0	0
Naive/CM CD4+ T	RPL22	0.534451	0	0
Naive/CM CD4+ T	RPS27	0.53176	0	0
Naive/CM CD4+ T	TRABD2A	0.531623	0	0
Naive/CM CD4+ T	RPS5	0.530674	0	0
Naive/CM CD4+ T	ADTRP	0.521711	0	0
Naive/CM CD4+ T	RPL31	0.519004	0	0
Naive/CM CD4+ T	RPS25	0.518086	0	0
Naive/CM CD4+ T	RPL36A	0.512076	0	0
Naive/CM CD4+ T	NOP53	0.510819	0	0
Naive/CM CD4+ T	RPS23	0.507094	0	0
Naive/CM CD4+ T	RPL38	0.50649	0	0
Naive/CM CD4+ T	RPL7	0.503042	0	0
Naive/CM CD4+ T	RPL11	0.500327	0	0
Naive/CM CD4+ T	RPL13	0.498845	0	0
Naive/CM CD4+ T	RPL30	0.49313	0	0
Naive/CM CD4+ T	RPL39	0.491352	0	0
Naive/CM CD4+ T	RPS28	0.490008	0	0
Naive/CM CD4+ T	BEX3	0.481851	0	0
Naive/CM CD4+ T	RPL5	0.478757	0	0
Naive/CM CD4+ T	RPS14	0.478092	0	0
Naive/CM CD4+ T	RPS21	0.47732	0	0
Naive/CM CD4+ T	RPL35A	0.477314	0	0
Naive/CM CD4+ T	RPL36	0.456288	0	0
Naive/CM CD4+ T	RPS29	0.449623	0	0
Naive/CM CD4+ T	RPS8	0.44556	0	0
Naive/CM CD4+ T	NPM1	0.434848	0	0
Naive/CM CD4+ T	RPL3	0.429705	0	0
Naive/CM CD4+ T	RPS15A	0.429625	0	0
Naive/CM CD4+ T	FHIT	0.428047	0	0
Naive/CM CD4+ T	RPL13A	0.425999	0	0
Naive/CM CD4+ T	RPL4	0.425562	0	0
Naive/CM CD4+ T	RPL10A	0.424789	0	0
Naive/CM CD4+ T	RPS27A	0.423436	0	0
Naive/CM CD4+ T	RPS10	0.418505	0	0
Naive/CM CD4+ T	RPS4X	0.41538	0	0
Naive/CM CD4+ T	SARAF	0.411068	0	0
Naive/CM CD4+ T	RPL10	0.41045	0	0
Naive/CM CD4+ T	RPS16	0.409366	0	0
Naive/CM CD4+ T	RPS9	0.408509	0	0
Naive/CM CD4+ T	RPL26	0.407257	0	0
Naive/CM CD4+ T	RPLP2	0.399516	0	0
Naive/CM CD4+ T	RPS17	0.394628	0	0
Naive/CM CD4+ T	RPL18A	0.393334	0	0
Naive/CM CD4+ T	PABPC1	0.392894	0	0
Naive/CM CD4+ T	RPL18	0.385017	0	0
Naive/CM CD4+ T	RPL14	0.379071	0	0
Naive/CM CD4+ T	RPL19	0.377293	0	0
Naive/CM CD4+ T	RPS15	0.364688	0	0
Naive/CM CD4+ T	RPL12	0.354909	0	0
Naive/CM CD4+ T	RPL24	0.354908	0	0
Naive/CM CD4+ T	RPLP0	0.350598	0	0
Naive/CM CD4+ T	RPS18	0.349811	0	0
Naive/CM CD4+ T	RPL37	0.345466	0	0
Naive/CM CD4+ T	RPL29	0.34435	0	0
Naive/CM CD4+ T	NACA	0.33887	0	0
Naive/CM CD4+ T	RPL37A	0.338169	0	0
Naive/CM CD4+ T	RPL23A	0.327694	0	0
Naive/CM CD4+ T	RPS3	0.327523	0	0
Naive/CM CD4+ T	RPS19	0.326233	0	0
Naive/CM CD4+ T	RPL41	0.321556	0	0
Naive/CM CD4+ T	RPS20	0.320769	0	0
Naive/CM CD4+ T	RPL23	0.314967	0	0
Naive/CM CD4+ T	RPSA	0.313335	0	0
Naive/CM CD4+ T	TPT1	0.307615	0	0
Naive/CM CD4+ T	RPL27	0.305057	0	0
Naive/CM CD4+ T	EEF1A1	0.302065	0	0
Naive/CM CD4+ T	RPL27A	0.299896	0	0
Naive/CM CD4+ T	RPL7A	0.290139	0	0
Naive/CM CD4+ T	RPL28	0.28677	0	0
Naive/CM CD4+ T	LTB	0.285516	0	0
Naive/CM CD4+ T	RPL6	0.281367	0	0
Naive/CM CD4+ T	RPS24	0.28093	0	0
Naive/CM CD4+ T	AIF1	0.550555	1.66302418476011e-314	3.42865696171992e-310
Naive/CM CD4+ T	RPS4Y1	0.379273	0	3.75746e-305
Naive/CM CD4+ T	NAP1L1	0.396672	7.9559e-302	1.64027e-297
Naive/CM CD4+ T	C6orf48	0.47729	3.52511e-283	7.26772e-279
Naive/CM CD4+ T	CD55	0.464622	1.34594e-258	2.77492e-254
Naive/CM CD4+ T	TOMM7	0.322514	1.01322e-255	2.08895e-251
Naive/CM CD4+ T	ABO	0.385902	1.06304e-255	2.19166e-251
Naive/CM CD4+ T	RPL17	0.313035	1.38077e-251	2.84674e-247
Naive/CM CD4+ T	PIK3IP1	0.472963	4.1453e-250	8.54637e-246
Naive/CM CD4+ T	CXCR4	0.517236	5.88711e-248	1.21375e-243
Naive/CM CD4+ T	RACK1	0.255686	7.22805e-244	1.49021e-239
Naive/CM CD4+ T	LDLRAP1	0.406965	1.5099e-231	3.11296e-227
Naive/CM CD4+ T	TCEA3	0.290435	4.25622e-224	8.77504e-220
Naive/CM CD4+ T	ZFAS1	0.418568	6.42879e-224	1.32542e-219
Naive/CM CD4+ T	SERINC5	0.370949	5.18673e-219	1.06935e-214
Naive/CM CD4+ T	SH3YL1	0.387202	3.07005e-196	6.32953e-192
Naive/CM CD4+ T	RCAN3	0.398291	3.02124e-194	6.22889e-190
Naive/CM CD4+ T	SNHG25	0.414327	1.23149e-190	2.53897e-186
Naive/CM CD4+ T	ACTN1	0.28847	3.91545e-181	8.07249e-177
Naive/CM CD4+ T	CHRM3-AS2	0.309353	4.39789e-179	9.06713e-175
Naive/CM CD4+ T	AC114760.2	0.424909	7.40499e-167	1.52669e-162
Naive/CM CD4+ T	FOXP1	0.390851	2.61002e-164	5.38109e-160
Naive/CM CD4+ T	NELL2	0.268591	1.78296e-154	3.67592e-150
Naive/CM CD4+ T	RSL1D1	0.344489	2.05653e-150	4.23994e-146
Naive/CM CD4+ T	RPS26	0.432441	1.32772e-148	2.73736e-144
Naive/CM CD4+ T	EIF3H	0.295935	4.33569e-140	8.93889e-136
Naive/CM CD4+ T	FLT3LG	0.340144	1.77966e-134	3.66913e-130
Naive/CM CD4+ T	IL6ST	0.257276	6.45031e-126	1.32986e-121
Naive/CM CD4+ T	EEF1G	0.310621	1.71213e-125	3.52989e-121
Naive/CM CD4+ T	RGS10	0.315339	6.67102e-125	1.37536e-120
Naive/CM CD4+ T	SRSF5	0.278212	3.86652e-121	7.9716e-117
Naive/CM CD4+ T	PIM1	0.332483	1.27632e-120	2.63138e-116
Naive/CM CD4+ T	SNHG7	0.303755	1.45755e-119	3.00503e-115
Naive/CM CD4+ T	JUNB	0.309015	3.7588e-119	7.74952e-115
Naive/CM CD4+ T	RIPOR2	0.302651	6.18715e-108	1.2756e-103
Naive/CM CD4+ T	RIC3	0.25239	1.21119e-106	2.49711e-102
Naive/CM CD4+ T	TRAT1	0.336588	2.94986e-105	6.08172e-101
Naive/CM CD4+ T	EIF2S3	0.288247	8.79801e-105	1.81389e-100
Naive/CM CD4+ T	SUSD3	0.260542	1.90911e-102	3.93601e-98
Naive/CM CD4+ T	IMPDH2	0.261327	1.56556e-101	3.22772e-97
Naive/CM CD4+ T	PIM2	0.302694	9.95555e-96	2.05254e-91
Naive/CM CD4+ T	GABPB1-AS1	0.291448	1.96692e-92	4.05519e-88
circulating CD4+ Tem	LTB	1.02868	0	0
circulating CD4+ Tem	IL7R	0.916118	0	0
circulating CD4+ Tem	CD52	0.771034	0	0
circulating CD4+ Tem	TNFRSF4	0.587705	0	0
circulating CD4+ Tem	AQP3	0.584998	0	0
circulating CD4+ Tem	TIMP1	0.552383	0	0
circulating CD4+ Tem	S100A11	0.545305	0	0
circulating CD4+ Tem	S100A4	0.522324	0	0
circulating CD4+ Tem	S100A10	0.468673	0	0
circulating CD4+ Tem	VIM	0.427774	0	0
circulating CD4+ Tem	RPL36A	0.393173	0	0
circulating CD4+ Tem	EMP3	0.390659	0	0
circulating CD4+ Tem	RPLP0	0.348813	0	0
circulating CD4+ Tem	S100A6	0.348435	0	0
circulating CD4+ Tem	RPL34	0.315917	0	0
circulating CD4+ Tem	RPS25	0.299944	0	0
circulating CD4+ Tem	IL32	0.297476	0	0
circulating CD4+ Tem	RPS12	0.296318	0	0
circulating CD4+ Tem	RPS27	0.293903	0	0
circulating CD4+ Tem	TPT1	0.289621	0	0
circulating CD4+ Tem	RPS6	0.289051	0	0
circulating CD4+ Tem	RPSA	0.286791	0	0
circulating CD4+ Tem	RPS29	0.283997	0	0
circulating CD4+ Tem	RPL39	0.282297	0	0
circulating CD4+ Tem	RPL14	0.275727	0	0
circulating CD4+ Tem	RPS8	0.272532	0	0
circulating CD4+ Tem	RPL10	0.272475	0	0
circulating CD4+ Tem	RPL11	0.271642	0	0
circulating CD4+ Tem	RPS18	0.270194	0	0
circulating CD4+ Tem	RPS10	0.26963	0	0
circulating CD4+ Tem	RPL13A	0.269007	0	0
circulating CD4+ Tem	RPL13	0.266795	0	0
circulating CD4+ Tem	RPL36	0.266668	0	0
circulating CD4+ Tem	RPS28	0.266529	0	0
circulating CD4+ Tem	RPS4X	0.265904	0	0
circulating CD4+ Tem	RPL10A	0.258671	0	0
circulating CD4+ Tem	RPL9	0.258149	0	0
circulating CD4+ Tem	RPL7	0.255781	0	0
circulating CD4+ Tem	RPL38	0.255479	0	0
circulating CD4+ Tem	RPS19	0.253281	0	0
circulating CD4+ Tem	RPL18A	0.252664	0	0
circulating CD4+ Tem	TRAC	0.33108	2.47032822920623e-323	5.09307571015449e-319
circulating CD4+ Tem	TRADD	0.482544	1.02230852482573e-315	2.1076934856332e-311
circulating CD4+ Tem	RPL5	0.251893	2.53520871440548e-314	5.22683980648979e-310
circulating CD4+ Tem	NOSIP	0.480721	2.11111365144356e-313	0
circulating CD4+ Tem	PLP2	0.491707	2.63050156769559e-313	0
circulating CD4+ Tem	FXYD5	0.39176	3.554e-304	7.32729e-300
circulating CD4+ Tem	GPR183	0.435738	9.46597e-289	1.9516e-284
circulating CD4+ Tem	CD40LG	0.425858	1.96598e-273	4.05327e-269
circulating CD4+ Tem	SOCS3	0.537342	6.51117e-268	1.34241e-263
circulating CD4+ Tem	MAL	0.422429	2.60674e-254	5.37431e-250
circulating CD4+ Tem	FUT7	0.292893	4.31413e-252	8.89445e-248
circulating CD4+ Tem	LDHB	0.347359	7.91338e-243	1.6315e-238
circulating CD4+ Tem	CD82	0.336941	7.82799e-238	1.6139e-233
circulating CD4+ Tem	CD4	0.305146	3.62923e-222	7.48239e-218
circulating CD4+ Tem	TRAT1	0.382471	1.00011e-216	2.06192e-212
circulating CD4+ Tem	CORO1B	0.414287	3.22231e-212	6.64344e-208
circulating CD4+ Tem	TMEM123	0.351103	8.23094e-204	1.69697e-199
circulating CD4+ Tem	ITGB1	0.406688	1.40979e-190	2.90657e-186
circulating CD4+ Tem	BIRC3	0.370113	5.01735e-179	1.03443e-174
circulating CD4+ Tem	ANXA1	0.332475	2.05065e-172	4.22782e-168
circulating CD4+ Tem	FLT3LG	0.327319	2.30823e-168	4.75888e-164
circulating CD4+ Tem	MT-ND5	0.292917	2.6275e-163	5.41713e-159
circulating CD4+ Tem	TNFRSF25	0.29452	4.60046e-159	9.48477e-155
circulating CD4+ Tem	RCAN3	0.305606	5.34125e-156	1.10121e-151
circulating CD4+ Tem	MYC	0.37141	1.37473e-155	2.83428e-151
circulating CD4+ Tem	TOB1	0.3193	4.25367e-155	8.76979e-151
circulating CD4+ Tem	SPOCK2	0.289669	6.06551e-155	1.25053e-150
circulating CD4+ Tem	CRIP1	0.323937	1.47134e-154	3.03345e-150
circulating CD4+ Tem	GSTK1	0.291971	3.46233e-143	7.13829e-139
circulating CD4+ Tem	LPAR6	0.36367	9.31775e-138	1.92104e-133
circulating CD4+ Tem	KDSR	0.257034	5.83001e-135	1.20197e-130
circulating CD4+ Tem	CD44	0.275225	1.8646e-130	3.84424e-126
circulating CD4+ Tem	LGALS1	0.330629	1.09831e-129	2.26439e-125
circulating CD4+ Tem	LINC02273	0.259493	8.15779e-127	1.68189e-122
circulating CD4+ Tem	PRDX1	0.266602	1.6637e-122	3.43005e-118
circulating CD4+ Tem	LGALS3	0.301176	5.6495e-116	1.16476e-111
circulating CD4+ Tem	PAG1	0.262359	1.73054e-114	3.56785e-110
circulating CD4+ Tem	CXCR3	0.271511	2.02091e-111	4.16652e-107
circulating CD4+ Tem	RNASET2	0.271933	5.73741e-105	1.18288e-100
circulating CD4+ Tem	CISH	0.271715	9.36287e-98	1.93034e-93
circulating CD4+ Tem	RPS26	0.286166	2.33756e-86	4.81934e-82
Follicular CD4+ T	GPR183	0.81947	4.09315e-244	8.43885e-240
Follicular CD4+ T	RPL21	0.319096	1.01412e-188	2.09081e-184
Follicular CD4+ T	RPL39	0.316605	1.0152e-163	2.09303e-159
Follicular CD4+ T	RPL34	0.312451	2.85064e-162	5.87716e-158
Follicular CD4+ T	LTB	0.499492	5.14005e-151	1.05972e-146
Follicular CD4+ T	CXCR5	0.345488	2.67865e-144	5.52258e-140
Follicular CD4+ T	MALAT1	0.342182	4.60347e-133	9.49098e-129
Follicular CD4+ T	FYB1	0.417336	2.56099e-126	5.28e-122
Follicular CD4+ T	CMTM8	0.434899	4.59717e-126	9.47798e-122
Follicular CD4+ T	IGHG1	0.478858	4.03862e-117	8.32643e-113
Follicular CD4+ T	CD40LG	0.569558	4.82548e-116	9.94869e-112
Follicular CD4+ T	IL6R	0.402156	8.47997e-116	1.74831e-111
Follicular CD4+ T	ID3	0.50518	1.56606e-114	3.22874e-110
Follicular CD4+ T	RPS13	0.258683	1.21344e-109	2.50176e-105
Follicular CD4+ T	TCF7	0.517729	5.00313e-108	1.0315e-103
Follicular CD4+ T	PASK	0.423946	2.14122e-106	4.41456e-102
Follicular CD4+ T	IGKC	0.454958	1.29325e-104	2.6663e-100
Follicular CD4+ T	IGHG4	0.487107	1.33342e-98	2.7491e-94
Follicular CD4+ T	GIMAP7	0.365993	8.58222e-96	1.7694e-91
Follicular CD4+ T	LY96	0.39804	2.88859e-93	5.95541e-89
Follicular CD4+ T	HRH2	0.341469	7.33554e-93	1.51237e-88
Follicular CD4+ T	TRAC	0.414489	3.66584e-90	7.55787e-86
Follicular CD4+ T	SUSD3	0.370121	6.92886e-82	1.42852e-77
Follicular CD4+ T	TBC1D4	0.339015	3.36663e-80	6.94097e-76
Follicular CD4+ T	IGLC2	0.326182	5.53099e-77	1.14032e-72
Follicular CD4+ T	FBLN5	0.369917	8.51142e-77	1.7548e-72
Follicular CD4+ T	LPAR6	0.44209	6.24759e-76	1.28806e-71
Follicular CD4+ T	KIAA1551	0.379991	2.81215e-72	5.79782e-68
Follicular CD4+ T	IGHG3	0.374892	9.68126e-72	1.99598e-67
Follicular CD4+ T	FXYD5	0.278028	1.69806e-71	3.50088e-67
Follicular CD4+ T	PPP1R2	0.318855	4.46039e-70	9.19599e-66
Follicular CD4+ T	JCHAIN	0.333419	1.13462e-68	2.33925e-64
Follicular CD4+ T	TRAT1	0.408698	2.16605e-68	4.46574e-64
Follicular CD4+ T	METTL8	0.305932	2.56526e-67	5.28879e-63
Follicular CD4+ T	STK17B	0.300542	2.73248e-67	5.63355e-63
Follicular CD4+ T	CD27	0.386282	4.71076e-62	9.71217e-58
Follicular CD4+ T	RNASET2	0.28573	1.10886e-60	2.28614e-56
Follicular CD4+ T	CD4	0.297464	1.03091e-59	2.12542e-55
Follicular CD4+ T	RHOH	0.252892	3.79175e-59	7.81745e-55
Follicular CD4+ T	BIRC3	0.401449	9.49661e-59	1.95792e-54
Follicular CD4+ T	IL7R	0.400214	1.09348e-58	2.25443e-54
Follicular CD4+ T	RIC3	0.309736	1.59725e-58	3.29305e-54
Follicular CD4+ T	MAL	0.402994	4.09736e-58	8.44752e-54
Follicular CD4+ T	NR3C1	0.285041	3.76396e-53	7.76015e-49
Follicular CD4+ T	DGKA	0.282096	7.48696e-53	1.54359e-48
Follicular CD4+ T	SPINT2	0.259066	8.69588e-53	1.79283e-48
Follicular CD4+ T	ITM2A	0.311249	2.66348e-52	5.4913e-48
Follicular CD4+ T	LDHB	0.25767	2.83095e-52	5.83658e-48
Follicular CD4+ T	BCL11B	0.287047	6.78045e-52	1.39793e-47
Follicular CD4+ T	IGHG2	0.340543	2.03519e-50	4.19595e-46
Follicular CD4+ T	IGHM	0.314552	2.23805e-50	4.61419e-46
Follicular CD4+ T	FOXP1	0.258093	3.36549e-50	6.93863e-46
Follicular CD4+ T	RGCC	0.309628	6.75408e-49	1.39249e-44
Follicular CD4+ T	INPP4B	0.29498	6.9356e-49	1.42991e-44
Follicular CD4+ T	JUNB	0.30457	5.77122e-48	1.18985e-43
Follicular CD4+ T	IGHA2	0.323517	9.57899e-47	1.9749e-42
Follicular CD4+ T	SH3YL1	0.28227	2.86437e-46	5.90546e-42
Follicular CD4+ T	CD3D	0.270662	8.39016e-46	1.7298e-41
Follicular CD4+ T	LIMS1	0.266126	6.03205e-45	1.24363e-40
Follicular CD4+ T	CCR7	0.318565	1.3e-44	2.6802e-40
Follicular CD4+ T	CORO1B	0.305416	9.90192e-44	2.04148e-39
Follicular CD4+ T	LINC01550	0.261447	1.31481e-40	2.71075e-36
Follicular CD4+ T	SELENOM	0.271422	9.27535e-38	1.9123e-33
Follicular CD4+ T	AC114760.2	0.267756	1.17006e-34	2.41231e-30
Follicular CD4+ T	FOS	0.293002	3.30665e-34	6.81733e-30
Follicular CD4+ T	JUN	0.281784	2.88083e-33	5.93941e-29
Follicular CD4+ T	SOCS3	0.269685	1.34478e-26	2.77254e-22
Follicular CD4+ T	LEF1	0.257546	7.0601e-26	1.45558e-21
Treg	FOXP3	0.652896	4.03584e-268	8.32069e-264
Treg	RTKN2	0.812391	1.96249e-225	4.04606e-221
Treg	CTLA4	0.601176	9.99195e-198	2.06004e-193
Treg	CD27	0.946136	9.06138e-191	1.86818e-186
Treg	FANK1	0.420804	1.10191e-188	2.27181e-184
Treg	IL2RA	0.695579	6.4379e-186	1.3273e-181
Treg	ICA1	0.662587	2.26518e-169	4.67012e-165
Treg	SELL	0.786833	1.51437e-142	3.12218e-138
Treg	ARID5B	0.742489	7.50566e-133	1.54744e-128
Treg	TRAC	0.643008	1.61436e-126	3.32832e-122
Treg	TBC1D4	0.548709	8.89174e-121	1.83321e-116
Treg	CD52	0.630766	1.57549e-116	3.2482e-112
Treg	CORO1B	0.76672	2.50295e-115	5.16033e-111
Treg	IL32	0.581954	3.85094e-107	7.93948e-103
Treg	LEF1	0.611118	7.6177e-103	1.57054e-98
Treg	HACD1	0.371597	2.28778e-98	4.71671e-94
Treg	GBP2	0.668442	1.54388e-94	3.18302e-90
Treg	TNFRSF4	0.800564	1.31745e-91	2.71618e-87
Treg	NPDC1	0.384591	5.57047e-87	1.14846e-82
Treg	LIMS1	0.60437	8.53792e-83	1.76026e-78
Treg	ISG20	0.526536	9.8577e-79	2.03236e-74
Treg	LDHB	0.443735	3.422e-77	7.05513e-73
Treg	CD4	0.404506	4.77345e-72	9.84142e-68
Treg	TMSB10	0.373257	2.09409e-71	4.31739e-67
Treg	AC133644.2	0.354165	1.82791e-69	3.7686e-65
Treg	GMFG	0.398156	6.70703e-69	1.38279e-64
Treg	NEAT1	0.573118	1.87811e-68	3.87209e-64
Treg	C15orf53	0.29889	1.47725e-67	3.04564e-63
Treg	LTB	0.338332	4.66185e-67	9.61133e-63
Treg	ICOS	0.406603	5.12675e-67	1.05698e-62
Treg	SAT1	0.559947	7.06134e-64	1.45584e-59
Treg	TIGIT	0.575159	1.55607e-63	3.20814e-59
Treg	CD28	0.39067	5.85607e-63	1.20735e-58
Treg	CD3D	0.402436	2.88618e-62	5.95044e-58
Treg	PIM2	0.525457	6.01997e-61	1.24114e-56
Treg	MIR4435-2HG	0.534108	1.41622e-60	2.91981e-56
Treg	SPOCK2	0.476882	4.07621e-60	8.40392e-56
Treg	SUSD3	0.37536	7.49128e-60	1.54448e-55
Treg	CYTOR	0.565627	1.06431e-59	2.19428e-55
Treg	GPR183	0.445185	1.30223e-58	2.6848e-54
Treg	RACK1	0.262753	3.17455e-57	6.54496e-53
Treg	NCF4	0.337614	2.16678e-56	4.46725e-52
Treg	SOD1	0.386178	3.90313e-56	8.04708e-52
Treg	FCMR	0.441333	6.60807e-56	1.36239e-51
Treg	AES	0.44075	3.15567e-55	6.50604e-51
Treg	EEF2	0.338813	3.54233e-55	7.30322e-51
Treg	RCAN3	0.400658	4.25186e-55	8.76605e-51
Treg	BTF3	0.298907	1.3604e-54	2.80474e-50
Treg	BIRC3	0.45131	1.05853e-51	2.18237e-47
Treg	FXYD5	0.384095	1.08462e-51	2.23615e-47
Treg	TRBC2	0.465667	3.22092e-49	6.64057e-45
Treg	CD59	0.42085	1.00842e-48	2.07906e-44
Treg	IL6R	0.267149	1.88917e-48	3.89489e-44
Treg	MIAT	0.352006	1.9384e-48	3.99641e-44
Treg	MAL	0.459846	3.69683e-48	7.62175e-44
Treg	LY96	0.32721	5.60869e-48	1.15634e-43
Treg	LINC01943	0.392422	6.05525e-48	1.24841e-43
Treg	PBXIP1	0.415871	9.3797e-48	1.93381e-43
Treg	CD44	0.424685	3.61361e-47	7.45018e-43
Treg	SOCS3	0.45934	3.81554e-47	7.8665e-43
Treg	HS3ST3B1	0.255031	1.47247e-46	3.03579e-42
Treg	DNPH1	0.373871	1.90403e-46	3.92554e-42
Treg	ID3	0.40607	8.48934e-46	1.75025e-41
Treg	TNFRSF1B	0.467122	1.22446e-45	2.52448e-41
Treg	HAPLN3	0.303013	1.26956e-45	2.61746e-41
Treg	ARHGDIB	0.292932	9.01497e-43	1.85862e-38
Treg	ENTPD1	0.291348	1.75118e-42	3.61041e-38
Treg	CD3G	0.333928	8.29805e-42	1.71081e-37
Treg	CD5	0.265756	3.28276e-41	6.76806e-37
Treg	TNFRSF18	0.409294	5.84978e-41	1.20605e-36
Treg	S1PR4	0.41243	4.61338e-40	9.51141e-36
Treg	EIF3E	0.275375	7.86893e-40	1.62234e-35
Treg	PIK3IP1	0.384109	3.86676e-39	7.97211e-35
Treg	AQP3	0.432128	4.52488e-39	9.32894e-35
Treg	SIT1	0.300194	4.82566e-39	9.94907e-35
Treg	RGS1	0.465678	9.48841e-39	1.95623e-34
Treg	FYB1	0.381822	3.79265e-38	7.81932e-34
Treg	SESN3	0.2799	8.12891e-38	1.67594e-33
Treg	ITGB1	0.433511	1.29884e-37	2.67781e-33
Treg	TMEM123	0.375565	2.82711e-37	5.82866e-33
Treg	ITM2A	0.481412	2.83566e-37	5.84629e-33
Treg	SELPLG	0.328479	2.94214e-37	6.06582e-33
Treg	IL10RA	0.369292	1.30969e-36	2.70019e-32
Treg	NAP1L1	0.283672	1.46136e-36	3.01288e-32
Treg	METTL8	0.269342	1.68499e-36	3.47395e-32
Treg	LGALS3	0.400649	1.15626e-35	2.38386e-31
Treg	COTL1	0.407012	2.56813e-35	5.29472e-31
Treg	RGS10	0.370919	4.8601e-35	1.00201e-30
Treg	CD82	0.272522	5.5267e-34	1.13944e-29
Treg	BEX3	0.305262	2.41455e-32	4.97808e-28
Treg	VMP1	0.35118	2.89348e-32	5.96549e-28
Treg	IGBP1	0.294604	3.50814e-32	7.23274e-28
Treg	EZR	0.329095	3.98757e-32	8.22117e-28
Treg	OCIAD2	0.332736	1.44557e-31	2.98033e-27
Treg	POU2F2	0.267344	9.48541e-31	1.95561e-26
Treg	SIRPG	0.250201	1.63633e-30	3.37363e-26
Treg	FAS	0.264842	2.37976e-30	4.90636e-26
Treg	FOXP1	0.365141	3.18745e-30	6.57156e-26
Treg	CDC25B	0.307117	3.81479e-30	7.86494e-26
Treg	RILPL2	0.286153	3.92213e-30	8.08626e-26
Treg	RNASET2	0.328752	4.41753e-30	9.10762e-26
Treg	PRDX1	0.336408	5.55704e-30	1.14569e-25
Treg	CCR7	0.32697	7.53154e-30	1.55278e-25
Treg	GSTK1	0.310723	9.20163e-30	1.8971e-25
Treg	TRBC1	0.490982	1.57052e-29	3.23795e-25
Treg	NSD3	0.291771	4.36864e-28	9.00683e-24
Treg	RGCC	0.261157	7.64749e-28	1.57668e-23
Treg	MCUB	0.283495	7.87407e-28	1.6234e-23
Treg	LEPROTL1	0.28675	1.66481e-27	3.43234e-23
Treg	PASK	0.287651	4.92068e-27	1.0145e-22
Treg	LIMD2	0.295917	1.32713e-26	2.73615e-22
Treg	SMAP2	0.258628	2.36483e-26	4.87558e-22
Treg	SMCHD1	0.295766	4.69263e-26	9.6748e-22
Treg	PPP1CC	0.297534	4.79549e-26	9.88686e-22
Treg	CLDND1	0.299417	2.0229e-25	4.17061e-21
Treg	S100A10	0.301417	2.79038e-25	5.75293e-21
Treg	USP15	0.306064	9.67765e-25	1.99524e-20
Treg	UCP2	0.355281	1.02629e-24	2.11589e-20
Treg	TLK1	0.25839	1.59506e-24	3.28854e-20
Treg	REXO2	0.255887	1.78619e-24	3.68259e-20
Treg	GLRX	0.301561	3.00802e-24	6.20163e-20
Treg	MAF	0.317582	7.48136e-24	1.54243e-19
Treg	SAMHD1	0.2913	1.13626e-23	2.34263e-19
Treg	PFDN4	0.264195	6.79287e-23	1.40049e-18
Treg	ANXA5	0.281599	7.94662e-23	1.63836e-18
Treg	ARPC1B	0.283871	9.60341e-23	1.97994e-18
Treg	EVI2B	0.299908	1.79247e-22	3.69553e-18
Treg	MCL1	0.284097	1.07376e-21	2.21378e-17
Treg	NDFIP1	0.250909	4.59649e-21	9.47659e-17
Treg	LAPTM5	0.268174	6.97002e-21	1.43701e-16
Treg	NDUFV2	0.267097	8.93096e-19	1.8413e-14
Treg	TPR	0.261266	1.6598e-17	3.42202e-13
Treg	ZNF101	0.251034	5.75488e-17	1.18648e-12
Treg	CNN2	0.26767	1.47298e-16	3.03684e-12
Treg	PKM	0.288904	2.81093e-16	5.7953e-12
Treg	GAPDH	0.254236	2.95807e-16	6.09864e-12
Treg	MYC	0.2821	3.1027e-15	6.39685e-11
Treg	BATF	0.342856	1.07964e-14	2.22589e-10
Treg	NOSIP	0.277297	1.06776e-09	2.20141e-05
Naive/CM CD8+ T	LEF1	0.446445	0	0
Naive/CM CD8+ T	CCR7	0.439331	0	0
Naive/CM CD8+ T	MAL	0.413333	0	0
Naive/CM CD8+ T	RCAN3	0.305518	7.88242212688042e-319	1.62511896989894e-314
Naive/CM CD8+ T	TCF7	0.474028	1.53048961628735e-315	3.15541044189962e-311
Naive/CM CD8+ T	SELL	0.553036	4.21757e-299	8.69537e-295
Naive/CM CD8+ T	TRABD2A	0.2528	8.5781e-265	1.76855e-260
Naive/CM CD8+ T	PIK3IP1	0.252837	1.64495e-259	3.3914e-255
Naive/CM CD8+ T	SOCS3	0.572782	9.5596e-259	1.9709e-254
Naive/CM CD8+ T	TMEM123	0.310705	4.82732e-249	9.95248e-245
Naive/CM CD8+ T	FOXP1	0.27215	2.41663e-238	4.98237e-234
Naive/CM CD8+ T	TSHZ2	0.370433	2.60008e-232	5.36058e-228
Naive/CM CD8+ T	NFKBIZ	0.272532	1.60177e-221	3.30236e-217
Naive/CM CD8+ T	NOSIP	0.343365	4.46128e-214	9.19781e-210
Naive/CM CD8+ T	MYC	0.496578	1.35642e-209	2.79654e-205
Naive/CM CD8+ T	RPS2	0.282255	5.54993e-142	1.14423e-137
Naive/CM CD8+ T	FYB1	0.26138	5.60107e-142	1.15477e-137
Naive/CM CD8+ T	RPS12	0.295646	1.66151e-141	3.42554e-137
Naive/CM CD8+ T	LTB	0.257992	3.43067e-141	7.07302e-137
Naive/CM CD8+ T	RPS23	0.275797	5.08006e-141	1.04736e-136
Naive/CM CD8+ T	RPL9	0.295939	9.52418e-138	1.9636e-133
Naive/CM CD8+ T	RPL13	0.268041	9.95233e-138	2.05187e-133
Naive/CM CD8+ T	RPS3A	0.276095	6.60833e-135	1.36244e-130
Naive/CM CD8+ T	RPL13A	0.254818	5.092e-134	1.04982e-129
Naive/CM CD8+ T	RPL11	0.270864	9.11179e-134	1.87858e-129
Naive/CM CD8+ T	RPL32	0.266682	1.32949e-130	2.74102e-126
Naive/CM CD8+ T	TPT1	0.270017	1.43515e-128	2.95885e-124
Naive/CM CD8+ T	EEF1B2	0.32021	2.96584e-126	6.11466e-122
Naive/CM CD8+ T	RPL3	0.261097	3.26928e-126	6.74027e-122
Naive/CM CD8+ T	RPS14	0.25504	1.23794e-123	2.55226e-119
Naive/CM CD8+ T	RPS10	0.269851	1.77713e-122	3.6639e-118
Naive/CM CD8+ T	RPS28	0.270216	2.68747e-121	5.54076e-117
Naive/CM CD8+ T	LDHB	0.30443	1.25523e-120	2.58791e-116
Naive/CM CD8+ T	RPS21	0.299902	8.24701e-120	1.70029e-115
Naive/CM CD8+ T	RPL30	0.25989	4.98623e-119	1.02801e-114
Naive/CM CD8+ T	RPS5	0.273011	3.57148e-117	7.36331e-113
Naive/CM CD8+ T	RPL39	0.264713	4.3613e-117	8.99168e-113
Naive/CM CD8+ T	RPL5	0.271166	1.1463e-114	2.36333e-110
Naive/CM CD8+ T	IGLC2	0.282022	1.13241e-113	2.33469e-109
Naive/CM CD8+ T	RPL38	0.286567	1.5671e-112	3.23088e-108
Naive/CM CD8+ T	NOP53	0.290785	3.32164e-110	6.84823e-106
Naive/CM CD8+ T	RPL36	0.262638	1.55953e-108	3.21529e-104
Naive/CM CD8+ T	NAP1L1	0.265006	2.60736e-106	5.37559e-102
Naive/CM CD8+ T	RPL4	0.264695	9.59608e-106	1.97842e-101
Naive/CM CD8+ T	EIF3E	0.259469	1.99905e-103	4.12145e-99
Naive/CM CD8+ T	RPL36A	0.285601	2.22611e-90	4.58956e-86
Naive/CM CD8+ T	RPS27	0.258456	4.99345e-90	1.0295e-85
Naive/CM CD8+ T	RPS26	0.272282	1.36685e-45	2.81804e-41
circulating CD8+ Tem	CD8B	0.986925	0	0
circulating CD8+ Tem	CCL5	0.64743	1.26613e-234	2.61039e-230
circulating CD8+ Tem	CD8A	0.750942	5.3048e-228	1.09369e-223
circulating CD8+ Tem	CD52	0.531021	2.05435e-160	4.23546e-156
circulating CD8+ Tem	ITGA1	0.408832	3.96906e-159	8.18302e-155
circulating CD8+ Tem	LYAR	0.588973	5.06843e-135	1.04496e-130
circulating CD8+ Tem	IL32	0.331123	1.50606e-115	3.10504e-111
circulating CD8+ Tem	TRAC	0.399093	3.88419e-101	8.00803e-97
circulating CD8+ Tem	ZNF683	0.455976	7.93198e-97	1.63534e-92
circulating CD8+ Tem	CD3D	0.336001	1.40544e-91	2.89759e-87
circulating CD8+ Tem	CXCR3	0.445988	6.44172e-91	1.32809e-86
circulating CD8+ Tem	S100A10	0.357888	8.01693e-76	1.65285e-71
circulating CD8+ Tem	TSC22D3	0.436002	5.96648e-72	1.23011e-67
circulating CD8+ Tem	LINC02446	0.362482	1.76005e-70	3.62869e-66
circulating CD8+ Tem	CD2	0.364108	1.72366e-68	3.55367e-64
circulating CD8+ Tem	CD3E	0.308611	1.83544e-68	3.78413e-64
circulating CD8+ Tem	TRGC2	0.432978	6.27392e-56	1.29349e-51
circulating CD8+ Tem	ITM2C	0.351201	4.14277e-55	8.54114e-51
circulating CD8+ Tem	LGALS1	0.390653	2.15056e-53	4.4338e-49
circulating CD8+ Tem	S100A6	0.253409	2.59692e-52	5.35408e-48
circulating CD8+ Tem	CXCR4	0.393131	7.46988e-52	1.54006e-47
circulating CD8+ Tem	TXNIP	0.312181	1.76209e-44	3.6329e-40
circulating CD8+ Tem	LGALS3	0.314258	3.10658e-42	6.40484e-38
circulating CD8+ Tem	ZFP36L2	0.286114	2.62321e-41	5.40826e-37
circulating CD8+ Tem	CLDND1	0.270346	6.72084e-41	1.38564e-36
circulating CD8+ Tem	CLEC2D	0.295598	2.03256e-39	4.19054e-35
circulating CD8+ Tem	CD27	0.306005	7.81369e-37	1.61095e-32
circulating CD8+ Tem	KLF6	0.276568	1.05349e-36	2.17197e-32
circulating CD8+ Tem	LINC01871	0.307718	2.2899e-36	4.72109e-32
circulating CD8+ Tem	KLRC1	0.458134	2.52603e-36	5.20791e-32
circulating CD8+ Tem	TRBC2	0.263107	1.57465e-33	3.24645e-29
circulating CD8+ Tem	IL7R	0.25911	4.96127e-33	1.02287e-28
circulating CD8+ Tem	MT-ND5	0.25201	1.50316e-32	3.09907e-28
circulating CD8+ Tem	CD3G	0.256303	2.91543e-32	6.01074e-28
circulating CD8+ Tem	COTL1	0.251146	5.79278e-32	1.1943e-27
circulating CD8+ Tem	JUN	0.329773	9.26843e-31	1.91087e-26
circulating CD8+ Tem	AC114760.2	0.253096	2.17485e-23	4.48389e-19
circulating CD8+ Tem	DUSP2	0.26938	1.61071e-21	3.3208e-17
circulating CD8+ Tem	GZMK	0.298356	3.66932e-21	7.56503e-17
circulating CD8+ Tem	XCL1	0.261556	2.75066e-15	5.67104e-11
Follicular CD8+ T	GZMK	1.47908	0	0
Follicular CD8+ T	CD27	0.728706	1.01145e-236	2.08531e-232
Follicular CD8+ T	CCL5	0.596518	5.61626e-224	1.1579e-219
Follicular CD8+ T	IGHG4	0.58175	1.12568e-196	2.32082e-192
Follicular CD8+ T	IGLC2	0.491379	5.27089e-175	1.0867e-170
Follicular CD8+ T	CD2	0.564964	1.31557e-171	2.7123e-167
Follicular CD8+ T	RGS1	0.748877	1.01309e-160	2.0887e-156
Follicular CD8+ T	CD74	0.54041	1.89075e-159	3.89816e-155
Follicular CD8+ T	IGHG1	0.583731	5.66351e-159	1.16765e-154
Follicular CD8+ T	IGHG3	0.700175	1.67864e-155	3.46085e-151
Follicular CD8+ T	IGKC	0.570965	3.68455e-154	7.59643e-150
Follicular CD8+ T	ITM2A	0.528659	2.53997e-143	5.23666e-139
Follicular CD8+ T	CD3D	0.442524	1.41735e-125	2.92215e-121
Follicular CD8+ T	TRAC	0.452996	1.4675e-113	3.02555e-109
Follicular CD8+ T	PTPRC	0.387454	1.09175e-110	2.25086e-106
Follicular CD8+ T	CD8B	0.619513	9.35287e-109	1.92828e-104
Follicular CD8+ T	IGHG2	0.509456	1.25013e-106	2.57738e-102
Follicular CD8+ T	MALAT1	0.273053	4.18497e-106	8.62815e-102
Follicular CD8+ T	CD8A	0.579621	4.51916e-104	9.31715e-100
Follicular CD8+ T	CHI3L2	0.45495	1.45231e-103	2.99423e-99
Follicular CD8+ T	RHOH	0.337626	1.3348e-102	2.75196e-98
Follicular CD8+ T	CYTOR	0.415391	1.5252e-101	3.1445e-97
Follicular CD8+ T	GIMAP1	0.326329	4.70244e-101	9.69501e-97
Follicular CD8+ T	CST7	0.317315	4.52453e-100	9.32822e-96
Follicular CD8+ T	PDCD1	0.402402	1.84478e-99	3.80339e-95
Follicular CD8+ T	HLA-DPB1	0.468177	4.3129e-98	8.89191e-94
Follicular CD8+ T	CD84	0.441041	2.0955e-97	4.3203e-93
Follicular CD8+ T	SIT1	0.45145	2.24247e-94	4.6233e-90
Follicular CD8+ T	HLA-A	0.266507	1.45735e-93	3.00462e-89
Follicular CD8+ T	JCHAIN	0.391389	2.14312e-90	4.41847e-86
Follicular CD8+ T	TRBC2	0.396437	1.83878e-89	3.79101e-85
Follicular CD8+ T	CLEC2D	0.361355	1.38263e-83	2.85057e-79
Follicular CD8+ T	SH2D1A	0.403611	4.3081e-83	8.882e-79
Follicular CD8+ T	CMC1	0.479049	9.78216e-83	2.01679e-78
Follicular CD8+ T	ACAP1	0.272293	3.8674e-82	7.97342e-78
Follicular CD8+ T	TIGIT	0.475433	1.9633e-81	4.04774e-77
Follicular CD8+ T	N4BP2L2	0.278787	1.36433e-80	2.81284e-76
Follicular CD8+ T	MT-ATP6	0.253835	1.50601e-80	3.10495e-76
Follicular CD8+ T	HLA-DPA1	0.402871	1.04351e-79	2.1514e-75
Follicular CD8+ T	KIAA1551	0.332233	1.06724e-78	2.20034e-74
Follicular CD8+ T	HLA-DRB1	0.440808	2.92288e-78	6.02611e-74
Follicular CD8+ T	GPR174	0.36555	4.30858e-76	8.883e-72
Follicular CD8+ T	IKZF3	0.314587	7.38506e-76	1.52258e-71
Follicular CD8+ T	IL32	0.253553	4.53479e-75	9.34938e-71
Follicular CD8+ T	IGLC3	0.367519	6.60052e-74	1.36083e-69
Follicular CD8+ T	CD3E	0.345662	3.53332e-73	7.28465e-69
Follicular CD8+ T	SRSF7	0.296157	5.89661e-73	1.2157e-68
Follicular CD8+ T	IGHM	0.308705	2.72244e-72	5.61286e-68
Follicular CD8+ T	RILPL2	0.277862	4.3682e-71	9.00593e-67
Follicular CD8+ T	CD44	0.282927	7.2151e-71	1.48754e-66
Follicular CD8+ T	FYN	0.290212	1.85494e-70	3.82433e-66
Follicular CD8+ T	RNF213	0.25372	5.82092e-69	1.2001e-64
Follicular CD8+ T	CD48	0.26227	1.55621e-67	3.20844e-63
Follicular CD8+ T	PYHIN1	0.360493	4.76279e-67	9.81945e-63
Follicular CD8+ T	BTG1	0.277713	3.8975e-66	8.03548e-62
Follicular CD8+ T	KLRG1	0.453024	7.57347e-64	1.56142e-59
Follicular CD8+ T	DTHD1	0.365162	6.70535e-63	1.38244e-58
Follicular CD8+ T	LYAR	0.325579	1.03136e-62	2.12636e-58
Follicular CD8+ T	LINC01934	0.321402	1.91482e-62	3.94778e-58
Follicular CD8+ T	GIMAP7	0.272106	1.04366e-61	2.15171e-57
Follicular CD8+ T	FYB1	0.253294	9.69117e-61	1.99803e-56
Follicular CD8+ T	CCR5	0.296015	3.1973e-57	6.59188e-53
Follicular CD8+ T	IGHA2	0.334156	4.59118e-57	9.46563e-53
Follicular CD8+ T	MS4A1	0.353593	3.8926e-56	8.02538e-52
Follicular CD8+ T	THEMIS	0.26516	5.90638e-56	1.21772e-51
Follicular CD8+ T	HLA-DMA	0.279019	1.95364e-55	4.02782e-51
Follicular CD8+ T	ARAP2	0.281715	1.24267e-53	2.56201e-49
Follicular CD8+ T	TRAT1	0.270084	1.72336e-51	3.55305e-47
Follicular CD8+ T	LYST	0.260591	3.47642e-49	7.16734e-45
Follicular CD8+ T	CXCR3	0.307391	1.08369e-48	2.23425e-44
Follicular CD8+ T	CD3G	0.300604	4.07629e-48	8.4041e-44
Follicular CD8+ T	FCRL3	0.279175	5.24833e-48	1.08205e-43
Follicular CD8+ T	CCL3L1	0.370107	9.2285e-45	1.90264e-40
Follicular CD8+ T	HLA-DQB1	0.261532	8.47697e-44	1.7477e-39
Follicular CD8+ T	CXCR6	0.313955	1.07993e-40	2.22649e-36
Follicular CD8+ T	GPR183	0.284803	2.13676e-38	4.40536e-34
Follicular CD8+ T	CRTAM	0.264293	6.89491e-38	1.42152e-33
Follicular CD8+ T	HLA-DQA1	0.302581	1.19406e-37	2.4618e-33
Follicular CD8+ T	F2R	0.25306	1.68675e-36	3.47758e-32
Follicular CD8+ T	TRGC2	0.269274	1.39188e-20	2.86965e-16
MAIT	KLRB1	1.48423	0	0
MAIT	LINC01871	1.0672	0	0
MAIT	KLRG1	1.05194	0	0
MAIT	NCR3	1.00159	0	0
MAIT	SLC4A10	0.893266	0	0
MAIT	IL7R	0.828212	0	0
MAIT	CXCR6	0.799783	0	0
MAIT	JAML	0.76532	0	0
MAIT	AC245014.3	0.755219	0	0
MAIT	CD160	0.727801	0	0
MAIT	JUN	0.708201	0	0
MAIT	GPR171	0.697877	0	0
MAIT	CD40LG	0.694697	0	0
MAIT	AC007952.4	0.658515	0	0
MAIT	LTB	0.64948	0	0
MAIT	IFNGR1	0.624695	0	0
MAIT	LST1	0.615121	0	0
MAIT	S100A4	0.598779	0	0
MAIT	CD8A	0.568345	0	0
MAIT	CCR6	0.532182	0	0
MAIT	GZMK	0.514781	0	0
MAIT	ID2	0.497277	0	0
MAIT	S100A6	0.459635	0	0
MAIT	SLAMF1	0.455451	0	0
MAIT	CCR1	0.444361	0	0
MAIT	CD3D	0.419763	0	0
MAIT	B3GALT2	0.411813	0	0
MAIT	IL32	0.386143	0	0
MAIT	PRSS35	0.383448	0	0
MAIT	IL23R	0.382414	0	0
MAIT	IL4I1	0.36069	0	0
MAIT	RORC	0.331499	0	0
MAIT	P2RY14	0.281229	0	0
MAIT	ALOX5AP	0.427437	3.17461880735293e-319	6.54511159511954e-315
MAIT	TRAC	0.420922	3.36715727648168e-316	6.94206815692229e-312
MAIT	DPP4	0.398056	1.1871e-273	2.44745e-269
MAIT	ZBTB16	0.425375	2.75383e-270	5.67757e-266
MAIT	TRGC2	0.39069	1.15442e-267	2.38007e-263
MAIT	LAG3	0.471805	1.02516e-264	2.11357e-260
MAIT	TNFSF14	0.469497	1.80238e-263	3.71596e-259
MAIT	DUSP1	0.552327	7.81828e-262	1.61189e-257
MAIT	GYG1	0.453963	1.34126e-259	2.76528e-255
MAIT	TMIGD2	0.451586	2.34906e-249	4.84306e-245
MAIT	IL18RAP	0.354295	2.44066e-240	5.0319e-236
MAIT	AQP3	0.446106	3.40116e-239	7.01218e-235
MAIT	CD69	0.498493	2.86631e-224	5.90948e-220
MAIT	SPOCK2	0.430873	3.65269e-222	7.53074e-218
MAIT	HPGD	0.355687	1.51014e-221	3.11346e-217
MAIT	CD2	0.358657	6.15294e-221	1.26855e-216
MAIT	SESN1	0.406518	4.0112e-220	8.2699e-216
MAIT	PTMS	0.428166	1.65674e-215	3.41571e-211
MAIT	TNF	0.42559	4.27782e-213	8.81959e-209
MAIT	CEBPD	0.389182	1.03252e-207	2.12874e-203
MAIT	CD3E	0.304026	8.94304e-202	1.84379e-197
MAIT	CKLF	0.382837	1.12417e-200	2.3177e-196
MAIT	GBP5	0.418606	5.71258e-200	1.17776e-195
MAIT	CASP1	0.389423	1.26449e-196	2.607e-192
MAIT	CD9	0.287748	1.0537e-190	2.17242e-186
MAIT	CDC42EP3	0.383074	4.12276e-183	8.4999e-179
MAIT	SIT1	0.388714	5.05012e-178	1.04118e-173
MAIT	CCDC107	0.362809	9.64532e-175	1.98858e-170
MAIT	TNFRSF25	0.347226	8.0759e-172	1.66501e-167
MAIT	SPRY1	0.293137	5.64144e-168	1.1631e-163
MAIT	MT1X	0.494902	2.01956e-165	4.16374e-161
MAIT	LAPTM5	0.299443	9.35797e-163	1.92933e-158
MAIT	FKBP11	0.350849	6.49765e-161	1.33962e-156
MAIT	CCR5	0.300061	2.18015e-158	4.49482e-154
MAIT	PDCD4	0.351346	1.29557e-155	2.67108e-151
MAIT	TRGC1	0.467274	1.41179e-151	2.91069e-147
MAIT	RORA	0.354809	5.29402e-151	1.09147e-146
MAIT	PRR5	0.325646	1.63911e-147	3.37935e-143
MAIT	MT1E	0.730406	3.45047e-143	7.11382e-139
MAIT	CD96	0.331595	1.19642e-141	2.46667e-137
MAIT	NFKBIA	0.399118	1.24071e-132	2.55797e-128
MAIT	TC2N	0.325857	4.38581e-132	9.04222e-128
MAIT	LBH	0.318806	4.91632e-132	1.0136e-127
MAIT	APOL3	0.307336	1.66523e-129	3.4332e-125
MAIT	IER2	0.359516	3.80911e-127	7.85324e-123
MAIT	YWHAQ	0.282985	1.36426e-113	2.8127e-109
MAIT	TNFAIP8	0.271373	1.35619e-112	2.79605e-108
MAIT	MT2A	0.506477	2.84619e-112	5.86799e-108
MAIT	ODF2L	0.304863	1.45311e-111	2.99588e-107
MAIT	ADRB2	0.279122	3.03869e-104	6.26486e-100
MAIT	KARS	0.251274	3.37262e-98	6.95332e-94
MAIT	CASP4	0.259779	5.54796e-94	1.14382e-89
MAIT	TMEM107	0.288729	3.09368e-92	6.37825e-88
MAIT	DYNLT3	0.253015	1.66824e-91	3.43942e-87
MAIT	AC004687.1	0.263976	2.59019e-91	5.3402e-87
MAIT	FOSB	0.296948	3.02036e-89	6.22708e-85
MAIT	FKBP2	0.260582	2.19422e-83	4.52383e-79
MAIT	PARP8	0.250566	3.58367e-82	7.38845e-78
MAIT	CCL3L1	0.30354	8.32544e-81	1.71646e-76
MAIT	DDIT4	0.257401	6.34369e-76	1.30788e-71
MAIT	ZFP36L1	0.252692	1.0868e-73	2.24065e-69
MAIT	AC103591.3	0.331704	4.67166e-71	9.63157e-67
Tissue resident CD8+ T	CMC1	1.29493	0	0
Tissue resident CD8+ T	CCL4	1.13316	0	0
Tissue resident CD8+ T	TRGC2	1.10271	0	0
Tissue resident CD8+ T	CCL5	0.950568	0	0
Tissue resident CD8+ T	XCL2	0.886295	0	0
Tissue resident CD8+ T	KLRD1	0.716808	0	0
Tissue resident CD8+ T	HLA-DRB1	0.707508	0	0
Tissue resident CD8+ T	GZMK	0.610319	0	0
Tissue resident CD8+ T	HLA-DPA1	0.586372	0	0
Tissue resident CD8+ T	CD160	0.583886	0	0
Tissue resident CD8+ T	HLA-DPB1	0.57432	0	0
Tissue resident CD8+ T	STK17A	0.538155	0	0
Tissue resident CD8+ T	HCST	0.518846	0	0
Tissue resident CD8+ T	CD74	0.500528	0	0
Tissue resident CD8+ T	CST7	0.391325	0	0
Tissue resident CD8+ T	CD8B	0.676704	1.3415329689227e-312	2.76584e-308
Tissue resident CD8+ T	CD8A	0.650788	6.71594e-301	1.38463e-296
Tissue resident CD8+ T	SRGN	0.383904	5.17063e-294	1.06603e-289
Tissue resident CD8+ T	GZMA	0.298863	8.31427e-285	1.71415e-280
Tissue resident CD8+ T	CRTAM	0.46747	1.07427e-281	2.21483e-277
Tissue resident CD8+ T	CCL4L2	1.27302	7.19558e-281	1.48351e-276
Tissue resident CD8+ T	TIGIT	0.542712	2.35643e-262	4.85825e-258
Tissue resident CD8+ T	GZMM	0.415738	6.05924e-262	1.24923e-257
Tissue resident CD8+ T	RARRES3	0.37578	3.62924e-259	7.48239e-255
Tissue resident CD8+ T	GCSAM	0.392195	5.46173e-255	1.12605e-250
Tissue resident CD8+ T	EOMES	0.486411	1.16501e-248	2.40191e-244
Tissue resident CD8+ T	PDCD4	0.37011	3.0473e-226	6.28263e-222
Tissue resident CD8+ T	SH2D1A	0.442634	1.74476e-224	3.59718e-220
Tissue resident CD8+ T	CCL3	0.762165	2.52209e-224	5.19979e-220
Tissue resident CD8+ T	HLA-DQA1	0.458331	6.1212e-218	1.26201e-213
Tissue resident CD8+ T	XCL1	0.623838	5.24419e-203	1.08119e-198
Tissue resident CD8+ T	CTSW	0.323143	3.50951e-196	7.23557e-192
Tissue resident CD8+ T	CD3D	0.355088	7.68183e-196	1.58376e-191
Tissue resident CD8+ T	FCRL6	0.437958	1.02161e-191	2.10625e-187
Tissue resident CD8+ T	IL32	0.289823	2.43856e-191	5.02757e-187
Tissue resident CD8+ T	HLA-DMA	0.362628	2.65594e-185	5.47575e-181
Tissue resident CD8+ T	FYN	0.342495	1.92706e-179	3.97302e-175
Tissue resident CD8+ T	LCK	0.264725	6.66895e-176	1.37494e-171
Tissue resident CD8+ T	IFNG	0.4445	3.18002e-172	6.55624e-168
Tissue resident CD8+ T	PTGDR	0.397232	7.84956e-171	1.61834e-166
Tissue resident CD8+ T	IGHA1	0.292025	9.28464e-170	1.91421e-165
Tissue resident CD8+ T	RGS1	0.440109	4.23421e-168	8.72967e-164
Tissue resident CD8+ T	GPR174	0.351685	2.77074e-167	5.71243e-163
Tissue resident CD8+ T	APMAP	0.353313	3.93339e-163	8.10947e-159
Tissue resident CD8+ T	HLA-DRB5	0.370534	6.23344e-163	1.28515e-158
Tissue resident CD8+ T	TRDC	0.58178	7.87046e-163	1.62265e-158
Tissue resident CD8+ T	APBA2	0.307686	4.69293e-161	9.67542e-157
Tissue resident CD8+ T	HLA-DQB1	0.3508	3.29929e-160	6.80214e-156
Tissue resident CD8+ T	KLRG1	0.430631	1.20932e-158	2.49325e-154
Tissue resident CD8+ T	PYHIN1	0.365276	4.35899e-157	8.98694e-153
Tissue resident CD8+ T	TRG-AS1	0.367044	5.36677e-157	1.10647e-152
Tissue resident CD8+ T	DUSP2	0.433446	8.82129e-156	1.81869e-151
Tissue resident CD8+ T	PRKCH	0.274195	2.09256e-155	4.31423e-151
Tissue resident CD8+ T	CLEC2B	0.271462	1.54044e-153	3.17592e-149
Tissue resident CD8+ T	CD2	0.34662	8.87274e-153	1.82929e-148
Tissue resident CD8+ T	SLAMF7	0.322828	1.05883e-149	2.18299e-145
Tissue resident CD8+ T	HLA-DQA2	0.271051	1.69645e-148	3.49757e-144
Tissue resident CD8+ T	CCL3L1	0.540277	1.92789e-147	3.97472e-143
Tissue resident CD8+ T	OFD1	0.261417	2.72025e-147	5.60833e-143
Tissue resident CD8+ T	CD3E	0.300775	4.79757e-147	9.89115e-143
Tissue resident CD8+ T	GZMH	0.325155	2.05373e-146	4.23418e-142
Tissue resident CD8+ T	JCHAIN	0.31305	3.30178e-146	6.80728e-142
Tissue resident CD8+ T	GGA1	0.277445	1.45025e-145	2.98997e-141
Tissue resident CD8+ T	SIRPG	0.309817	1.62175e-145	3.34356e-141
Tissue resident CD8+ T	ITM2A	0.290536	3.54525e-140	7.30925e-136
Tissue resident CD8+ T	GPR18	0.273814	1.1748e-137	2.42209e-133
Tissue resident CD8+ T	ZBTB38	0.273922	3.40317e-137	7.01632e-133
Tissue resident CD8+ T	HLA-DRA	0.37283	5.8677e-135	1.20974e-130
Tissue resident CD8+ T	ARPC5L	0.301001	8.44546e-135	1.7412e-130
Tissue resident CD8+ T	STOM	0.275292	1.36759e-132	2.81956e-128
Tissue resident CD8+ T	PTPN7	0.258653	4.22667e-131	8.71412e-127
Tissue resident CD8+ T	PLA2G16	0.307941	7.57771e-131	1.5623e-126
Tissue resident CD8+ T	PLEKHF1	0.296475	7.50214e-126	1.54672e-121
Tissue resident CD8+ T	LAG3	0.34982	6.62447e-125	1.36577e-120
Tissue resident CD8+ T	CD69	0.334989	1.21622e-124	2.50748e-120
Tissue resident CD8+ T	IGKC	0.263877	3.34297e-124	6.8922e-120
Tissue resident CD8+ T	TRBC2	0.272842	3.63717e-124	7.49875e-120
Tissue resident CD8+ T	AOAH	0.306235	4.05712e-124	8.36456e-120
Tissue resident CD8+ T	IKZF3	0.265342	1.25361e-123	2.58458e-119
Tissue resident CD8+ T	DENND2D	0.275243	8.34361e-123	1.7202e-118
Tissue resident CD8+ T	CD244	0.264994	4.05688e-118	8.36407e-114
Tissue resident CD8+ T	TNFSF14	0.285467	1.73716e-114	3.58149e-110
Tissue resident CD8+ T	CTSC	0.268043	1.15718e-112	2.38576e-108
Tissue resident CD8+ T	BCL2A1	0.25907	1.36225e-109	2.80854e-105
Tissue resident CD8+ T	ALOX5AP	0.281685	4.70033e-108	9.69067e-104
Tissue resident CD8+ T	DTHD1	0.271204	4.87066e-102	1.00418e-97
Tissue resident CD8+ T	FASLG	0.256147	5.03673e-102	1.03842e-97
Tissue resident CD8+ T	KLRB1	0.284191	9.6021e-94	1.97966e-89
Tissue resident CD8+ T	TRBC1	0.315323	7.43364e-93	1.53259e-88
Tissue resident CD8+ T	PDLIM1	0.251489	9.23731e-90	1.90446e-85
Tissue resident CD8+ T	F2R	0.252361	7.13335e-89	1.47068e-84
Tissue resident CD8+ T	MT2A	0.386134	1.2037e-73	2.48168e-69
γδ T	TRDC	1.40551	1.59143e-196	3.28104e-192
γδ T	CMC1	1.20971	9.78672e-140	2.01773e-135
γδ T	TRGC2	1.19863	1.00421e-127	2.07038e-123
γδ T	PRDM16	0.590139	5.42272e-122	1.118e-117
γδ T	ITGAD	0.564303	5.70661e-102	1.17653e-97
γδ T	CCL3	1.05539	1.0816e-82	2.22993e-78
γδ T	GCSAM	0.73145	3.36529e-78	6.93822e-74
γδ T	GPR55	0.577297	3.63581e-74	7.49595e-70
γδ T	KIR3DL2	0.748451	9.8288e-74	2.0264e-69
γδ T	VCAM1	0.525249	2.39315e-70	4.93395e-66
γδ T	KLRD1	0.704487	6.70506e-68	1.38238e-63
γδ T	IGHG1	0.69578	3.96765e-60	8.18011e-56
γδ T	KIR2DL4	0.513232	6.17348e-60	1.27279e-55
γδ T	SIRPG	0.705514	7.16304e-60	1.4768e-55
γδ T	TIGIT	0.783883	5.84711e-59	1.2055e-54
γδ T	IGKC	0.622307	6.97754e-59	1.43856e-54
γδ T	CCL5	0.673803	2.8814e-58	5.94057e-54
γδ T	IGLC2	0.496926	8.41733e-53	1.7354e-48
γδ T	XCL2	0.711415	2.71532e-48	5.59817e-44
γδ T	CCL4	0.580944	2.75347e-48	5.67683e-44
γδ T	JCHAIN	0.571603	3.88031e-44	8.00004e-40
γδ T	TOX	0.587389	2.63193e-43	5.42625e-39
γδ T	IGHG4	0.66541	2.2014e-39	4.53862e-35
γδ T	IGHA2	0.655711	3.66187e-39	7.54967e-35
γδ T	KIR2DL3	0.486198	3.83457e-39	7.90574e-35
γδ T	STK17A	0.490076	1.17828e-36	2.42926e-32
γδ T	IGHG2	0.566859	7.87933e-35	1.62448e-30
γδ T	SUB1	0.389917	2.12824e-33	4.38779e-29
γδ T	IGHG3	0.476905	3.61308e-33	7.44908e-29
γδ T	TRG-AS1	0.553369	3.9936e-32	8.2336e-28
γδ T	GGA1	0.515986	6.69418e-32	1.38014e-27
γδ T	HCST	0.417049	1.89972e-30	3.91666e-26
γδ T	IFITM2	0.376938	6.03366e-30	1.24396e-25
γδ T	CD7	0.369129	9.83799e-29	2.0283e-24
γδ T	FYN	0.448863	1.02601e-28	2.11532e-24
γδ T	XCL1	0.635108	6.00449e-28	1.23794e-23
γδ T	AC090152.1	0.450408	9.7671e-28	2.01368e-23
γδ T	MT-ND3	0.322858	2.38659e-27	4.92043e-23
γδ T	MZB1	0.449347	1.02967e-26	2.12286e-22
γδ T	SRGN	0.347626	4.59357e-26	9.47056e-22
γδ T	AKAP5	0.36378	7.47454e-26	1.54103e-21
γδ T	CD160	0.41718	7.85757e-26	1.61999e-21
γδ T	CSF1	0.358356	8.14682e-26	1.67963e-21
γδ T	KLRG1	0.502979	8.31687e-26	1.71469e-21
γδ T	SMPD3	0.325036	4.26314e-25	8.78931e-21
γδ T	S1PR5	0.453855	1.88156e-24	3.87921e-20
γδ T	IGHM	0.385077	9.45954e-24	1.95027e-19
γδ T	RGS1	0.465851	1.11783e-23	2.30464e-19
γδ T	P2RY11	0.429133	1.59342e-23	3.28515e-19
γδ T	DBN1	0.309665	6.22691e-23	1.2838e-18
γδ T	IGHA1	0.352632	7.63266e-23	1.57363e-18
γδ T	LAG3	0.477795	7.87643e-23	1.62388e-18
γδ T	KLRB1	0.337126	1.07196e-21	2.21006e-17
γδ T	CD3E	0.321778	2.16803e-21	4.46983e-17
γδ T	FCRL6	0.439224	7.47974e-21	1.5421e-16
γδ T	LYST	0.399967	2.02527e-20	4.17549e-16
γδ T	PECAM1	0.368577	3.67548e-20	7.57773e-16
γδ T	GPR174	0.377258	4.56032e-20	9.40201e-16
γδ T	REL	0.35641	5.0891e-20	1.04922e-15
γδ T	PRKCH	0.357341	7.40266e-20	1.52621e-15
γδ T	CD63	0.38926	1.18964e-19	2.45268e-15
γδ T	SPRY2	0.279603	1.30558e-19	2.69171e-15
γδ T	DTHD1	0.360186	1.23193e-18	2.53988e-14
γδ T	SYTL3	0.383419	1.44825e-18	2.98586e-14
γδ T	PDCD4	0.328654	2.47666e-18	5.10613e-14
γδ T	IGLC3	0.320394	3.23311e-18	6.6657e-14
γδ T	EOMES	0.398226	4.71222e-18	9.71518e-14
γδ T	CD3D	0.317802	5.64644e-18	1.16413e-13
γδ T	FCRL3	0.326591	6.14315e-17	1.26653e-12
γδ T	PTGDR	0.391322	9.19565e-17	1.89587e-12
γδ T	MAPK1	0.318096	1.16749e-16	2.40701e-12
γδ T	ARHGAP9	0.288118	1.41545e-16	2.91824e-12
γδ T	DZIP3	0.297205	1.97225e-16	4.06619e-12
γδ T	GPR18	0.314183	7.12836e-16	1.46965e-11
γδ T	RGS14	0.281142	8.54834e-16	1.76241e-11
γδ T	CYSTM1	0.271039	9.53518e-16	1.96587e-11
γδ T	SKAP2	0.299728	1.35931e-15	2.80248e-11
γδ T	LILRB1	0.310468	2.2609e-15	4.66129e-11
γδ T	SLAMF7	0.307999	2.30316e-15	4.74842e-11
γδ T	CAPN12	0.311368	4.83439e-15	9.96706e-11
γδ T	PTPN22	0.310143	7.37383e-15	1.52026e-10
γδ T	KLRC2	0.420818	7.40428e-15	1.52654e-10
γδ T	STOM	0.317887	8.40648e-15	1.73316e-10
γδ T	IL32	0.259105	9.0962e-15	1.87536e-10
γδ T	APMAP	0.336877	9.51436e-15	1.96157e-10
γδ T	IL2RB	0.372596	1.49205e-14	3.07616e-10
γδ T	FAM49B	0.27543	1.61425e-14	3.32809e-10
γδ T	CD244	0.324021	2.13553e-14	4.40282e-10
γδ T	PTGER2	0.329178	2.80663e-14	5.78643e-10
γδ T	AOAH	0.32941	6.55565e-14	1.35158e-09
γδ T	APBA2	0.297343	7.2367e-14	1.49199e-09
γδ T	FAM173A	0.276899	7.85594e-14	1.61966e-09
γδ T	PTMS	0.367585	8.30929e-14	1.71313e-09
γδ T	SEL1L3	0.255269	2.55788e-13	5.27358e-09
γδ T	ANKRD28	0.250504	2.85819e-13	5.89274e-09
γδ T	IKZF2	0.259557	3.63227e-13	7.48864e-09
γδ T	GZMM	0.271651	5.99788e-13	1.23658e-08
γδ T	TRGC1	0.374816	6.36779e-13	1.31285e-08
γδ T	RUNX3	0.2956	1.0983e-12	2.26436e-08
γδ T	TCEAL4	0.260173	1.43334e-12	2.95511e-08
γδ T	C19orf66	0.261842	1.81732e-12	3.74676e-08
γδ T	NUDT14	0.251549	4.6699e-12	9.62794e-08
γδ T	CXXC5	0.252451	3.39725e-11	7.00411e-07
γδ T	FAM3C	0.259747	4.03262e-11	8.31406e-07
γδ T	TTC38	0.282274	1.26734e-09	2.61288e-05
γδ T	CXCR6	0.310694	2.39944e-09	4.94693e-05
γδ T	RHOC	0.250665	3.22603e-09	6.6511e-05
γδ T	DUSP2	0.297876	4.14156e-09	8.53866e-05
γδ T	FCGR3A	0.432593	2.68002e-08	0.000552539
γδ T	AC103591.3	0.266776	3.1375e-08	0.000646858
γδ T	FGR	0.265636	3.49063e-08	0.000719662
γδ T	AC007952.4	0.271425	8.83892e-08	0.00182232
GZMB+ CD8 Tc	GZMH	1.40797	0	0
GZMB+ CD8 Tc	FGFBP2	1.29283	0	0
GZMB+ CD8 Tc	GNLY	1.26144	0	0
GZMB+ CD8 Tc	GZMB	0.967614	0	0
GZMB+ CD8 Tc	CD52	0.856364	2.14238e-293	4.41695e-289
GZMB+ CD8 Tc	B2M	0.347307	4.47028e-247	9.21638e-243
GZMB+ CD8 Tc	NKG7	0.712706	1.82368e-236	3.75988e-232
GZMB+ CD8 Tc	SH3BGRL3	0.626645	2.98455e-235	6.15324e-231
GZMB+ CD8 Tc	ZNF683	0.80691	1.27198e-226	2.62244e-222
GZMB+ CD8 Tc	LGALS1	0.973276	1.00476e-197	2.07151e-193
GZMB+ CD8 Tc	S100A4	0.69144	1.42743e-196	2.94294e-192
GZMB+ CD8 Tc	CD8A	0.863929	1.64738e-176	3.39641e-172
GZMB+ CD8 Tc	PRF1	0.690408	3.04934e-173	6.28682e-169
GZMB+ CD8 Tc	EMP3	0.627886	7.09155e-169	1.46207e-164
GZMB+ CD8 Tc	CX3CR1	0.783152	5.01102e-168	1.03312e-163
GZMB+ CD8 Tc	C12orf75	0.693895	1.22355e-161	2.52259e-157
GZMB+ CD8 Tc	CES1	0.544642	1.17245e-154	2.41725e-150
GZMB+ CD8 Tc	S100A6	0.544688	2.57249e-151	5.3037e-147
GZMB+ CD8 Tc	CD3G	0.665823	4.05586e-150	8.36197e-146
GZMB+ CD8 Tc	ITGB1	0.732526	1.48128e-147	3.05396e-143
GZMB+ CD8 Tc	CCL5	0.463457	8.95981e-143	1.84724e-138
GZMB+ CD8 Tc	CD3D	0.565433	1.85791e-140	3.83046e-136
GZMB+ CD8 Tc	CST7	0.488727	6.9806e-131	1.43919e-126
GZMB+ CD8 Tc	CD8B	0.789817	6.21481e-130	1.28131e-125
GZMB+ CD8 Tc	RAP1B	0.517273	1.06589e-126	2.19754e-122
GZMB+ CD8 Tc	ASCL2	0.621388	6.48048e-116	1.33608e-111
GZMB+ CD8 Tc	ANXA1	0.558653	4.07195e-114	8.39514e-110
GZMB+ CD8 Tc	ADGRG1	0.624227	7.63734e-114	1.57459e-109
GZMB+ CD8 Tc	PRSS23	0.55307	1.08038e-111	2.22741e-107
GZMB+ CD8 Tc	ZEB2	0.653551	1.24399e-108	2.56473e-104
GZMB+ CD8 Tc	CLEC2D	0.571943	1.45528e-107	3.00035e-103
GZMB+ CD8 Tc	HLA-B	0.29257	6.9771e-107	1.43847e-102
GZMB+ CD8 Tc	LITAF	0.539194	1.77541e-100	3.66036e-96
GZMB+ CD8 Tc	FLNA	0.553089	9.89127e-99	2.03928e-94
GZMB+ CD8 Tc	DSTN	0.502147	2.59555e-88	5.35124e-84
GZMB+ CD8 Tc	C1orf21	0.543486	3.46223e-86	7.13807e-82
GZMB+ CD8 Tc	HLA-C	0.350056	4.4598e-84	9.19478e-80
GZMB+ CD8 Tc	CD99	0.414349	5.47887e-79	1.12958e-74
GZMB+ CD8 Tc	HLA-DPB1	0.485465	1.0013e-77	2.06439e-73
GZMB+ CD8 Tc	SPON2	0.441573	9.16479e-77	1.8895e-72
GZMB+ CD8 Tc	TRGC2	0.556045	1.35533e-72	2.79427e-68
GZMB+ CD8 Tc	PATL2	0.512583	6.64851e-72	1.37072e-67
GZMB+ CD8 Tc	CD2	0.417197	1.55912e-71	3.21444e-67
GZMB+ CD8 Tc	S100A10	0.385744	1.30875e-67	2.69826e-63
GZMB+ CD8 Tc	S1PR5	0.463445	6.30796e-66	1.30051e-61
GZMB+ CD8 Tc	UCP2	0.431371	8.51965e-66	1.7565e-61
GZMB+ CD8 Tc	MYO1F	0.410932	6.32282e-61	1.30358e-56
GZMB+ CD8 Tc	PLEK	0.470563	1.16445e-60	2.40074e-56
GZMB+ CD8 Tc	LAIR2	0.486269	3.11518e-59	6.42257e-55
GZMB+ CD8 Tc	KLRD1	0.374861	2.63982e-57	5.44253e-53
GZMB+ CD8 Tc	MYO1G	0.402377	1.24992e-56	2.57695e-52
GZMB+ CD8 Tc	TPST2	0.417826	1.15013e-55	2.37123e-51
GZMB+ CD8 Tc	SPN	0.395124	2.24713e-54	4.6329e-50
GZMB+ CD8 Tc	FCGR3A	0.422327	2.79832e-54	5.7693e-50
GZMB+ CD8 Tc	ARPC2	0.271651	1.26554e-53	2.60916e-49
GZMB+ CD8 Tc	CCND3	0.357171	3.11973e-53	6.43195e-49
GZMB+ CD8 Tc	MT1E	0.693476	2.65042e-52	5.46437e-48
GZMB+ CD8 Tc	PTPRC	0.323569	3.62624e-50	7.47622e-46
GZMB+ CD8 Tc	SAMD3	0.392922	8.46342e-50	1.7449e-45
GZMB+ CD8 Tc	SYNE2	0.389346	1.0361e-49	2.13613e-45
GZMB+ CD8 Tc	HLA-DRB1	0.435457	8.18188e-49	1.68686e-44
GZMB+ CD8 Tc	PPP2R5C	0.339721	1.71004e-48	3.52558e-44
GZMB+ CD8 Tc	EFHD2	0.409364	2.65343e-48	5.47057e-44
GZMB+ CD8 Tc	MIAT	0.37137	3.96561e-48	8.17589e-44
GZMB+ CD8 Tc	FCRL6	0.404952	5.38234e-48	1.10968e-43
GZMB+ CD8 Tc	SCP2	0.323821	1.69112e-47	3.48658e-43
GZMB+ CD8 Tc	AHNAK	0.38425	2.26489e-47	4.66952e-43
GZMB+ CD8 Tc	TTC16	0.29938	2.16717e-46	4.46806e-42
GZMB+ CD8 Tc	ITGB2	0.331021	3.89634e-46	8.03308e-42
GZMB+ CD8 Tc	CAPN2	0.358839	2.05329e-45	4.23328e-41
GZMB+ CD8 Tc	S100A11	0.351336	1.37575e-44	2.83639e-40
GZMB+ CD8 Tc	HOPX	0.308343	3.00292e-44	6.19112e-40
GZMB+ CD8 Tc	CTSW	0.262598	3.55069e-44	7.32046e-40
GZMB+ CD8 Tc	CD320	0.283848	4.81453e-43	9.92612e-39
GZMB+ CD8 Tc	TSC22D3	0.362537	4.9054e-42	1.01135e-37
GZMB+ CD8 Tc	ANXA6	0.281147	1.30575e-41	2.69207e-37
GZMB+ CD8 Tc	PRKCB	0.346745	4.92835e-41	1.01608e-36
GZMB+ CD8 Tc	TGFBR3	0.328575	6.61934e-41	1.36471e-36
GZMB+ CD8 Tc	HLA-E	0.260431	2.18977e-40	4.51464e-36
GZMB+ CD8 Tc	MYL12B	0.255598	2.41335e-40	4.9756e-36
GZMB+ CD8 Tc	LILRB1	0.276902	7.45468e-40	1.53693e-35
GZMB+ CD8 Tc	ANXA2	0.328877	5.91542e-39	1.21958e-34
GZMB+ CD8 Tc	LSP1	0.300434	9.5859e-39	1.97632e-34
GZMB+ CD8 Tc	CD53	0.273283	2.95523e-38	6.09279e-34
GZMB+ CD8 Tc	SELPLG	0.32899	1.10595e-37	2.28013e-33
GZMB+ CD8 Tc	CAST	0.315448	4.16e-37	8.57667e-33
GZMB+ CD8 Tc	CYTOR	0.343729	6.05751e-37	1.24888e-32
GZMB+ CD8 Tc	YWHAQ	0.29348	1.37871e-36	2.84248e-32
GZMB+ CD8 Tc	CD3E	0.27541	1.46214e-36	3.0145e-32
GZMB+ CD8 Tc	TXNIP	0.301221	5.06776e-36	1.04482e-31
GZMB+ CD8 Tc	BIN2	0.26428	1.49202e-35	3.07611e-31
GZMB+ CD8 Tc	ITGB7	0.311209	2.80247e-35	5.77785e-31
GZMB+ CD8 Tc	CTSC	0.304623	2.89115e-35	5.96068e-31
GZMB+ CD8 Tc	TSPAN14	0.286609	9.68331e-35	1.99641e-30
GZMB+ CD8 Tc	CD6	0.303735	1.23467e-34	2.54552e-30
GZMB+ CD8 Tc	OASL	0.274188	2.31877e-34	4.78062e-30
GZMB+ CD8 Tc	S1PR1	0.278988	3.32085e-34	6.84659e-30
GZMB+ CD8 Tc	SRPK2	0.257806	7.51146e-34	1.54864e-29
GZMB+ CD8 Tc	CD226	0.286179	1.06083e-33	2.18711e-29
GZMB+ CD8 Tc	PRMT2	0.258672	1.66818e-33	3.43929e-29
GZMB+ CD8 Tc	AES	0.273242	1.85112e-33	3.81646e-29
GZMB+ CD8 Tc	TRBC2	0.281297	2.09934e-32	4.32822e-28
GZMB+ CD8 Tc	TCF25	0.260871	2.54282e-32	5.24253e-28
GZMB+ CD8 Tc	CDC25B	0.259106	3.11401e-32	6.42016e-28
GZMB+ CD8 Tc	MBP	0.28024	3.1469e-31	6.48797e-27
GZMB+ CD8 Tc	S1PR4	0.253301	5.746e-30	1.18465e-25
GZMB+ CD8 Tc	CRIP1	0.303443	4.32117e-29	8.90895e-25
GZMB+ CD8 Tc	IL10RA	0.283125	4.99763e-29	1.03036e-24
GZMB+ CD8 Tc	RIPOR2	0.267691	1.6852e-28	3.47438e-24
GZMB+ CD8 Tc	ADRB2	0.308751	3.87509e-28	7.98927e-24
GZMB+ CD8 Tc	DOK2	0.263157	8.23304e-28	1.69741e-23
GZMB+ CD8 Tc	SYNE1	0.274922	1.04665e-27	2.15788e-23
GZMB+ CD8 Tc	LINC02384	0.265211	1.23963e-27	2.55574e-23
GZMB+ CD8 Tc	GLIPR2	0.2704	1.82637e-27	3.76543e-23
GZMB+ CD8 Tc	PXN	0.251383	2.66078e-27	5.48572e-23
GZMB+ CD8 Tc	APOBEC3G	0.284282	4.13711e-27	8.52947e-23
GZMB+ CD8 Tc	CALR	0.265656	5.3717e-27	1.10748e-22
GZMB+ CD8 Tc	BATF	0.264539	7.38865e-27	1.52332e-22
GZMB+ CD8 Tc	HLA-DPA1	0.276433	2.99608e-25	6.17702e-21
GZMB+ CD8 Tc	CDC42SE1	0.256793	2.75743e-24	5.685e-20
GZMB+ CD8 Tc	MT2A	0.433768	6.40014e-24	1.31952e-19
GZMB+ CD8 Tc	TBX21	0.267209	8.10263e-24	1.67052e-19
GZMB+ CD8 Tc	TRGC1	0.311104	1.04746e-23	2.15954e-19
GZMB+ CD8 Tc	SIT1	0.269499	1.8719e-23	3.8593e-19
GZMB+ CD8 Tc	CHST12	0.262715	2.31854e-23	4.78014e-19
GZMB+ CD8 Tc	TTC38	0.277349	6.25927e-23	1.29047e-18
GZMB+ CD8 Tc	PTMS	0.27823	4.53419e-20	9.34815e-16
Tissue resident NK	FCER1G	1.58843	0	0
Tissue resident NK	CCL3	1.49776	0	0
Tissue resident NK	XCL1	1.40364	0	0
Tissue resident NK	IL2RB	1.39175	0	0
Tissue resident NK	TYROBP	1.37769	0	0
Tissue resident NK	KLRC1	1.3128	0	0
Tissue resident NK	GSTP1	1.30368	0	0
Tissue resident NK	XCL2	1.27369	0	0
Tissue resident NK	CD7	1.0686	0	0
Tissue resident NK	CD160	1.06592	0	0
Tissue resident NK	KLRF1	1.02207	0	0
Tissue resident NK	IFITM3	0.972002	0	0
Tissue resident NK	CD63	0.894348	0	0
Tissue resident NK	LAT2	0.893268	0	0
Tissue resident NK	CMC1	0.867324	0	0
Tissue resident NK	TRDC	0.84347	0	0
Tissue resident NK	MATK	0.828541	0	0
Tissue resident NK	IFITM2	0.819007	0	0
Tissue resident NK	SRGN	0.816352	0	0
Tissue resident NK	P2RY11	0.73841	3.10897e-307	6.40977e-303
Tissue resident NK	KLRB1	0.607251	2.14237e-306	4.41693e-302
Tissue resident NK	KLRD1	0.626831	1.06136e-291	2.18821e-287
Tissue resident NK	NKG7	0.597572	6.55429e-275	1.3513e-270
Tissue resident NK	ALOX5AP	0.671481	4.98735e-262	1.02824e-257
Tissue resident NK	IFITM1	0.650713	6.03559e-226	1.24436e-221
Tissue resident NK	RHOC	0.649182	2.55764e-224	5.27308e-220
Tissue resident NK	CD247	0.592639	1.79509e-213	3.70093e-209
Tissue resident NK	STK17A	0.593161	1.72311e-205	3.55253e-201
Tissue resident NK	PFN1	0.422183	5.17991e-205	1.06794e-200
Tissue resident NK	GZMK	0.489423	1.51695e-200	3.12749e-196
Tissue resident NK	ADGRG3	0.346655	1.77282e-199	3.65501e-195
Tissue resident NK	IRF8	0.529401	1.42486e-198	2.93763e-194
Tissue resident NK	PDLIM1	0.572038	2.47457e-197	5.10183e-193
Tissue resident NK	EIF3G	0.584776	1.04231e-195	2.14894e-191
Tissue resident NK	TMSB4X	0.285768	1.58057e-191	3.25867e-187
Tissue resident NK	CLIC3	0.694331	2.06249e-189	4.25223e-185
Tissue resident NK	BCO2	0.363955	1.52273e-186	3.1394e-182
Tissue resident NK	CCL4	0.404294	3.01807e-185	6.22236e-181
Tissue resident NK	AC007952.4	0.711293	5.80674e-182	1.19718e-177
Tissue resident NK	ACTB	0.410151	1.02533e-178	2.11392e-174
Tissue resident NK	SH2D1B	0.471753	3.60326e-177	7.42884e-173
Tissue resident NK	CEBPD	0.519436	1.82292e-176	3.75832e-172
Tissue resident NK	ARPC5L	0.547311	3.98761e-168	8.22125e-164
Tissue resident NK	TMIGD2	0.549178	9.35054e-168	1.9278e-163
Tissue resident NK	GZMA	0.499658	2.79321e-167	5.75876e-163
Tissue resident NK	EOMES	0.545175	1.30211e-166	2.68457e-162
Tissue resident NK	APOBEC3G	0.565614	4.39148e-166	9.05392e-162
Tissue resident NK	FGR	0.496722	1.11456e-161	2.29788e-157
Tissue resident NK	PTMA	0.32665	1.10344e-158	2.27495e-154
Tissue resident NK	NCR1	0.434254	8.13907e-158	1.67803e-153
Tissue resident NK	IL18	0.348463	4.06876e-157	8.38857e-153
Tissue resident NK	FHL3	0.416587	3.72533e-145	7.68052e-141
Tissue resident NK	TOX2	0.38776	2.04478e-143	4.21573e-139
Tissue resident NK	SYK	0.385839	1.52243e-142	3.13878e-138
Tissue resident NK	CXCR6	0.473553	2.07064e-141	4.26904e-137
Tissue resident NK	CFL1	0.323748	1.74446e-138	3.59656e-134
Tissue resident NK	SH2D1A	0.493381	5.46074e-137	1.12584e-132
Tissue resident NK	CTSW	0.396291	2.59763e-136	5.35554e-132
Tissue resident NK	PRDX5	0.471915	6.29314e-134	1.29746e-129
Tissue resident NK	CD38	0.460381	7.49305e-131	1.54484e-126
Tissue resident NK	CLIC1	0.392975	4.5331e-130	9.34589e-126
Tissue resident NK	PLEKHF1	0.465293	1.06404e-127	2.19374e-123
Tissue resident NK	TIGIT	0.436954	1.44987e-126	2.98921e-122
Tissue resident NK	GFOD1	0.362418	1.25796e-123	2.59354e-119
Tissue resident NK	AOAH	0.407217	1.64625e-123	3.39407e-119
Tissue resident NK	ACTG1	0.351614	2.30452e-123	4.75123e-119
Tissue resident NK	APMAP	0.455918	5.75653e-123	1.18682e-118
Tissue resident NK	SPTSSB	0.363094	3.5083e-122	7.23307e-118
Tissue resident NK	GYG1	0.461178	5.66686e-122	1.16834e-117
Tissue resident NK	NDUFB2	0.413897	1.37422e-120	2.83323e-116
Tissue resident NK	DENND2D	0.472676	4.4099e-119	9.09189e-115
Tissue resident NK	YWHAH	0.464817	1.49782e-117	3.08806e-113
Tissue resident NK	TXK	0.455116	4.50984e-117	9.29793e-113
Tissue resident NK	COTL1	0.56759	3.17775e-116	6.55158e-112
Tissue resident NK	ATP5F1E	0.278962	9.20319e-115	1.89742e-110
Tissue resident NK	FASLG	0.399545	6.10541e-114	1.25875e-109
Tissue resident NK	SERPINE2	0.309975	1.10114e-113	2.27022e-109
Tissue resident NK	RAB11FIP1	0.445301	1.51641e-113	3.12638e-109
Tissue resident NK	GZMM	0.457183	7.41579e-113	1.52891e-108
Tissue resident NK	PTGDR	0.39393	2.17558e-112	4.4854e-108
Tissue resident NK	BST2	0.419667	3.7884e-111	7.81055e-107
Tissue resident NK	CHST12	0.408595	3.82559e-111	7.88721e-107
Tissue resident NK	GAPDH	0.362367	7.20234e-109	1.48491e-104
Tissue resident NK	FAM49B	0.404216	1.93937e-108	3.9984e-104
Tissue resident NK	ARHGAP9	0.419508	1.99798e-108	4.11923e-104
Tissue resident NK	PLCG2	0.309781	1.05654e-105	2.17828e-101
Tissue resident NK	TNFSF14	0.403136	1.4432e-105	2.97545e-101
Tissue resident NK	RCBTB2	0.443581	1.64581e-105	3.39318e-101
Tissue resident NK	PLA2G16	0.407548	2.94411e-105	6.06988e-101
Tissue resident NK	HCST	0.322467	8.46047e-105	1.74429e-100
Tissue resident NK	STARD3NL	0.414939	9.02651e-105	1.86099e-100
Tissue resident NK	CTSD	0.406918	1.5699e-104	3.23667e-100
Tissue resident NK	MIR181A1HG	0.325313	5.76874e-104	1.18934e-99
Tissue resident NK	CHI3L2	0.389842	9.38294e-103	1.93448e-98
Tissue resident NK	AGTRAP	0.427823	8.52163e-102	1.75691e-97
Tissue resident NK	CORO1A	0.31796	8.52431e-102	1.75746e-97
Tissue resident NK	RAC2	0.343488	1.1727e-101	2.41775e-97
Tissue resident NK	SLC25A5	0.448306	1.86819e-101	3.85165e-97
Tissue resident NK	CAPN12	0.368387	3.0847e-101	6.35972e-97
Tissue resident NK	POLR2L	0.376828	3.11956e-101	6.43159e-97
Tissue resident NK	ID2	0.266248	1.59643e-100	3.29136e-96
Tissue resident NK	SPRY2	0.266107	5.13385e-98	1.05845e-93
Tissue resident NK	CXXC5	0.365479	5.36198e-98	1.10548e-93
Tissue resident NK	NDUFS8	0.427495	3.13086e-97	6.4549e-93
Tissue resident NK	DBI	0.373067	1.1806e-95	2.43405e-91
Tissue resident NK	PPP1R18	0.37982	3.71991e-94	7.66933e-90
Tissue resident NK	TPI1	0.361109	1.50677e-93	3.10652e-89
Tissue resident NK	UROS	0.380148	6.70168e-93	1.38169e-88
Tissue resident NK	FBXO6	0.322795	1.41568e-92	2.9187e-88
Tissue resident NK	ACAA2	0.395856	3.14767e-92	6.48955e-88
Tissue resident NK	PSME2	0.377736	3.69525e-92	7.61851e-88
Tissue resident NK	SPRY1	0.310327	4.01856e-92	8.28506e-88
Tissue resident NK	GSN	0.304007	5.21899e-92	1.076e-87
Tissue resident NK	MIB2	0.41119	2.17434e-91	4.48283e-87
Tissue resident NK	METTL9	0.421705	2.50366e-90	5.16179e-86
Tissue resident NK	ZBTB16	0.370203	1.6873e-89	3.4787e-85
Tissue resident NK	DHRS3	0.336824	2.272e-89	4.68418e-85
Tissue resident NK	PRELID1	0.338453	7.54222e-86	1.55498e-81
Tissue resident NK	MYL6	0.263213	1.18815e-85	2.4496e-81
Tissue resident NK	HSH2D	0.324168	3.91903e-84	8.07987e-80
Tissue resident NK	CDK2AP2	0.392946	3.96866e-84	8.18218e-80
Tissue resident NK	SESN1	0.339268	8.08699e-84	1.66729e-79
Tissue resident NK	ITGB2	0.336821	1.25549e-83	2.58845e-79
Tissue resident NK	SLC16A3	0.35757	1.78148e-83	3.67287e-79
Tissue resident NK	SASH3	0.377387	9.83044e-83	2.02674e-78
Tissue resident NK	CCL3L1	0.377357	7.98516e-82	1.6463e-77
Tissue resident NK	SKAP2	0.312787	3.48359e-81	7.18212e-77
Tissue resident NK	MYDGF	0.362791	1.12217e-80	2.31357e-76
Tissue resident NK	MAPK1	0.336447	6.69107e-80	1.3795e-75
Tissue resident NK	TPM4	0.342964	1.84418e-79	3.80215e-75
Tissue resident NK	PTPN12	0.26412	2.31185e-78	4.76635e-74
Tissue resident NK	G6PD	0.335232	2.64075e-78	5.44443e-74
Tissue resident NK	LYN	0.293507	2.93098e-78	6.0428e-74
Tissue resident NK	POLR2G	0.334583	4.25539e-76	8.77334e-72
Tissue resident NK	TOX	0.288974	5.2872e-76	1.09006e-71
Tissue resident NK	AC245014.3	0.486	3.55115e-75	7.32141e-71
Tissue resident NK	PSTPIP1	0.345045	3.69091e-75	7.60955e-71
Tissue resident NK	LSP1	0.327539	1.10144e-73	2.27085e-69
Tissue resident NK	LPCAT1	0.27332	1.66487e-73	3.43246e-69
Tissue resident NK	GNGT2	0.315047	2.10579e-73	4.34152e-69
Tissue resident NK	HMGN3	0.338896	2.49616e-73	5.14632e-69
Tissue resident NK	CARHSP1	0.294103	3.2658e-73	6.73309e-69
Tissue resident NK	DRAP1	0.31504	7.33242e-72	1.51172e-67
Tissue resident NK	CHCHD2	0.268601	1.2502e-71	2.57754e-67
Tissue resident NK	SEC11A	0.344638	3.13459e-71	6.46259e-67
Tissue resident NK	COX5A	0.347063	1.34903e-70	2.78129e-66
Tissue resident NK	FKBP11	0.343451	2.14511e-70	4.42258e-66
Tissue resident NK	COX8A	0.303062	9.04669e-70	1.86516e-65
Tissue resident NK	IKZF3	0.352157	5.92028e-69	1.22058e-64
Tissue resident NK	SNX10	0.323813	1.5921e-68	3.28244e-64
Tissue resident NK	MPST	0.308328	4.04098e-68	8.3313e-64
Tissue resident NK	TESC	0.309404	6.0214e-68	1.24143e-63
Tissue resident NK	ADGRE5	0.33214	8.06174e-68	1.66209e-63
Tissue resident NK	RHOG	0.336523	3.27304e-67	6.74804e-63
Tissue resident NK	TIMM8B	0.308704	4.01778e-67	8.28345e-63
Tissue resident NK	TMEM141	0.34544	4.81394e-67	9.9249e-63
Tissue resident NK	DUSP6	0.251787	5.07026e-67	1.04534e-62
Tissue resident NK	TCIRG1	0.288605	6.81192e-67	1.40441e-62
Tissue resident NK	LY6E	0.314579	3.13471e-66	6.46283e-62
Tissue resident NK	GYPC	0.308317	5.18186e-66	1.06834e-61
Tissue resident NK	TRAPPC1	0.304988	6.49658e-66	1.3394e-61
Tissue resident NK	PSMA4	0.327505	7.08176e-65	1.46005e-60
Tissue resident NK	CD74	0.288221	8.03851e-64	1.6573e-59
Tissue resident NK	VASP	0.293458	9.16671e-64	1.8899e-59
Tissue resident NK	RHOA	0.278272	2.24451e-63	4.6275e-59
Tissue resident NK	TNFRSF1A	0.287291	2.45604e-63	5.06362e-59
Tissue resident NK	STX8	0.288971	3.19313e-63	6.58327e-59
Tissue resident NK	THEMIS2	0.27707	4.33259e-62	8.93249e-58
Tissue resident NK	MPG	0.328933	6.36161e-62	1.31157e-57
Tissue resident NK	LCP1	0.285438	1.78371e-61	3.67748e-57
Tissue resident NK	YWHAE	0.325303	3.38099e-61	6.97058e-57
Tissue resident NK	CALM3	0.342025	5.79863e-61	1.1955e-56
Tissue resident NK	SFT2D1	0.29824	5.94656e-61	1.226e-56
Tissue resident NK	CLPTM1	0.301436	8.81974e-61	1.81837e-56
Tissue resident NK	NT5C	0.275818	9.19281e-61	1.89528e-56
Tissue resident NK	Z93241.1	0.304014	1.37252e-60	2.82973e-56
Tissue resident NK	COMMD7	0.298489	3.53592e-60	7.29001e-56
Tissue resident NK	ACTN4	0.279727	1.09308e-59	2.25361e-55
Tissue resident NK	PTCH2	0.310756	3.04044e-59	6.26848e-55
Tissue resident NK	SERBP1	0.306525	3.43745e-59	7.08699e-55
Tissue resident NK	OSTF1	0.286682	2.44713e-58	5.04525e-54
Tissue resident NK	CLDND1	0.304251	5.41872e-58	1.11718e-53
Tissue resident NK	KDELR2	0.284679	3.83077e-57	7.89789e-53
Tissue resident NK	NCAM1	0.256201	8.3544e-57	1.72243e-52
Tissue resident NK	ORAI2	0.266526	1.99611e-56	4.11538e-52
Tissue resident NK	ATP5MF	0.284149	2.26289e-56	4.66539e-52
Tissue resident NK	MRPL12	0.271714	3.21515e-56	6.62867e-52
Tissue resident NK	CCND2	0.305682	8.35658e-56	1.72288e-51
Tissue resident NK	NOP10	0.258161	2.17163e-55	4.47726e-51
Tissue resident NK	FYN	0.270339	6.27458e-55	1.29363e-50
Tissue resident NK	FIBP	0.277096	7.53595e-55	1.55369e-50
Tissue resident NK	TLN1	0.291177	7.78536e-55	1.60511e-50
Tissue resident NK	ANP32A	0.315304	1.29939e-54	2.67896e-50
Tissue resident NK	SLC25A39	0.284246	4.34464e-54	8.95735e-50
Tissue resident NK	ARPC4	0.277513	5.7692e-54	1.18944e-49
Tissue resident NK	NME1	0.313216	6.88662e-54	1.41982e-49
Tissue resident NK	GNPTAB	0.257238	1.65537e-53	3.41287e-49
Tissue resident NK	YARS	0.257201	2.68259e-53	5.5307e-49
Tissue resident NK	DYNLL1	0.280153	5.98514e-53	1.23396e-48
Tissue resident NK	CMTM3	0.302542	1.9509e-52	4.02217e-48
Tissue resident NK	PGLS	0.270921	4.97243e-52	1.02517e-47
Tissue resident NK	PARK7	0.265048	1.18382e-50	2.44067e-46
Tissue resident NK	WDR83OS	0.265917	5.1631e-50	1.06448e-45
Tissue resident NK	TCEAL8	0.303703	8.78307e-50	1.8108e-45
Tissue resident NK	CCDC85B	0.274364	6.53767e-49	1.34787e-44
Tissue resident NK	UTS2	0.261597	1.15303e-48	2.3772e-44
Tissue resident NK	PRKCH	0.252438	4.28093e-48	8.82598e-44
Tissue resident NK	SH3BP1	0.278499	1.59095e-47	3.28007e-43
Tissue resident NK	BANF1	0.256405	4.54959e-47	9.37989e-43
Tissue resident NK	DGCR6L	0.257641	8.25513e-47	1.70196e-42
Tissue resident NK	VDAC1	0.259063	1.67443e-45	3.45217e-41
Tissue resident NK	SOCS1	0.268955	1.74606e-45	3.59985e-41
Tissue resident NK	BSG	0.268217	2.57949e-45	5.31813e-41
Tissue resident NK	PIP4K2A	0.253378	8.22053e-45	1.69483e-40
Tissue resident NK	SLC25A3	0.275759	9.95263e-45	2.05193e-40
Tissue resident NK	C9orf16	0.264346	6.75472e-44	1.39262e-39
Tissue resident NK	PSMA2	0.255145	7.19443e-44	1.48327e-39
Tissue resident NK	ROMO1	0.253593	3.59293e-43	7.40755e-39
Tissue resident NK	MIF	0.261305	7.79919e-43	1.60796e-38
Tissue resident NK	ECH1	0.256455	8.60738e-43	1.77458e-38
Tissue resident NK	ATP5F1C	0.260043	1.73025e-39	3.56727e-35
Tissue resident NK	EIF5A	0.302256	2.78858e-39	5.74921e-35
Tissue resident NK	SET	0.264306	1.15747e-38	2.38635e-34
Tissue resident NK	GADD45B	0.263944	1.48948e-38	3.07087e-34
Tissue resident NK	FOS	0.308701	3.02514e-38	6.23692e-34
Tissue resident NK	NCL	0.261362	1.63267e-34	3.36607e-30
Tissue resident NK	AC103591.3	0.284809	4.01432e-14	8.27633e-10
GZMB+ NK	FGFBP2	2.17771	0	0
GZMB+ NK	GZMB	2.17202	0	0
GZMB+ NK	GNLY	2.10879	0	0
GZMB+ NK	PTGDS	2.08624	0	0
GZMB+ NK	SPON2	1.74634	0	0
GZMB+ NK	FCGR3A	1.55792	0	0
GZMB+ NK	PRF1	1.51684	0	0
GZMB+ NK	NKG7	1.36515	0	0
GZMB+ NK	TYROBP	1.24691	0	0
GZMB+ NK	GZMH	1.23888	0	0
GZMB+ NK	KLRF1	1.21945	0	0
GZMB+ NK	CX3CR1	1.2072	0	0
GZMB+ NK	HOPX	1.19607	0	0
GZMB+ NK	CLIC3	1.18977	0	0
GZMB+ NK	CST7	1.17214	0	0
GZMB+ NK	PLAC8	1.07653	0	0
GZMB+ NK	CD247	1.03546	0	0
GZMB+ NK	FCER1G	1.0119	0	0
GZMB+ NK	CTSW	1.001	0	0
GZMB+ NK	KLRD1	0.964817	0	0
GZMB+ NK	TTC38	0.920639	0	0
GZMB+ NK	S1PR5	0.910393	0	0
GZMB+ NK	ADGRG1	0.890617	0	0
GZMB+ NK	IGFBP7	0.85574	0	0
GZMB+ NK	ZEB2	0.836951	0	0
GZMB+ NK	LGALS1	0.826446	0	0
GZMB+ NK	EFHD2	0.820488	0	0
GZMB+ NK	PLEK	0.820231	0	0
GZMB+ NK	CCL4	0.799369	0	0
GZMB+ NK	PRSS23	0.791395	0	0
GZMB+ NK	ITGB2	0.779045	0	0
GZMB+ NK	LITAF	0.772733	0	0
GZMB+ NK	CD300A	0.765703	0	0
GZMB+ NK	RAP1B	0.742497	0	0
GZMB+ NK	TRDC	0.733952	0	0
GZMB+ NK	C1orf21	0.72565	0	0
GZMB+ NK	FGR	0.698723	0	0
GZMB+ NK	CYBA	0.69619	0	0
GZMB+ NK	TPST2	0.670839	0	0
GZMB+ NK	ID2	0.665409	0	0
GZMB+ NK	AKR1C3	0.663038	0	0
GZMB+ NK	TBX21	0.659684	0	0
GZMB+ NK	C12orf75	0.637532	0	0
GZMB+ NK	ASCL2	0.633822	0	0
GZMB+ NK	MYO1F	0.632532	0	0
GZMB+ NK	GZMA	0.624982	0	0
GZMB+ NK	UCP2	0.616094	0	0
GZMB+ NK	GNPTAB	0.615596	0	0
GZMB+ NK	PYHIN1	0.614054	0	0
GZMB+ NK	C1orf162	0.590263	0	0
GZMB+ NK	CCND3	0.587457	0	0
GZMB+ NK	SPN	0.577124	0	0
GZMB+ NK	UBE2F	0.568731	0	0
GZMB+ NK	CHST2	0.565001	0	0
GZMB+ NK	FCRL6	0.561065	0	0
GZMB+ NK	GNG2	0.56085	0	0
GZMB+ NK	CHST12	0.556927	0	0
GZMB+ NK	ABI3	0.556059	0	0
GZMB+ NK	DOK2	0.55447	0	0
GZMB+ NK	IFITM2	0.533401	0	0
GZMB+ NK	BIN2	0.532773	0	0
GZMB+ NK	SH2D1B	0.530342	0	0
GZMB+ NK	CTSD	0.530165	0	0
GZMB+ NK	HCST	0.529267	0	0
GZMB+ NK	ARPC2	0.526523	0	0
GZMB+ NK	FLNA	0.518774	0	0
GZMB+ NK	APMAP	0.513607	0	0
GZMB+ NK	HAVCR2	0.511746	0	0
GZMB+ NK	XBP1	0.50698	0	0
GZMB+ NK	SRGN	0.503297	0	0
GZMB+ NK	MBP	0.501896	0	0
GZMB+ NK	LSP1	0.49246	0	0
GZMB+ NK	ABHD17A	0.489054	0	0
GZMB+ NK	EMP3	0.478484	0	0
GZMB+ NK	GLIPR2	0.47669	0	0
GZMB+ NK	ARL4C	0.475833	0	0
GZMB+ NK	DHRS7	0.475447	0	0
GZMB+ NK	TCF25	0.474339	0	0
GZMB+ NK	GTF3C1	0.469191	0	0
GZMB+ NK	CEP78	0.466218	0	0
GZMB+ NK	NEAT1	0.464765	0	0
GZMB+ NK	CISD3	0.45946	0	0
GZMB+ NK	CTBP2	0.446777	0	0
GZMB+ NK	SH3BGRL3	0.438863	0	0
GZMB+ NK	DBI	0.430571	0	0
GZMB+ NK	FAM49B	0.430378	0	0
GZMB+ NK	CLIC1	0.421336	0	0
GZMB+ NK	CCL5	0.416901	0	0
GZMB+ NK	RARRES3	0.407718	0	0
GZMB+ NK	HLA-A	0.404506	0	0
GZMB+ NK	NDUFB7	0.402785	0	0
GZMB+ NK	LIMD2	0.393465	0	0
GZMB+ NK	PDGFRB	0.387492	0	0
GZMB+ NK	HLA-E	0.380487	0	0
GZMB+ NK	HLA-C	0.378305	0	0
GZMB+ NK	UBB	0.36802	0	0
GZMB+ NK	PFN1	0.359383	0	0
GZMB+ NK	HLA-B	0.319275	0	0
GZMB+ NK	B2M	0.314793	0	0
GZMB+ NK	S100A4	0.320823	1.48219693752374e-323	3.05584542609269e-319
GZMB+ NK	CD99	0.401365	1.24311857150116e-319	2.56293755886394e-315
GZMB+ NK	LAIR2	0.604835	5.94029947964306e-319	1.22471154371801e-314
GZMB+ NK	SERF2	0.281286	3.85038349260241e-315	7.93833564669839e-311
GZMB+ NK	DSTN	0.443647	6.70335901745119e-313	0
GZMB+ NK	MYO1G	0.449963	2.03831751275868e-310	4.2024e-306
GZMB+ NK	LINC02384	0.381391	2.10385682503694e-310	4.33752e-306
GZMB+ NK	CALM1	0.336433	0	8.59119e-305
GZMB+ NK	RHOC	0.511202	0	1.33694e-304
GZMB+ NK	PPP1R18	0.418561	0	3.52789e-304
GZMB+ NK	CD53	0.377255	6.47008e-308	1.33394e-303
GZMB+ NK	TFDP2	0.429256	2.32246e-306	4.78821e-302
GZMB+ NK	CDC42SE1	0.486265	8.62808e-301	1.77885e-296
GZMB+ NK	GLRX	0.410917	2.62988e-296	5.42202e-292
GZMB+ NK	LYN	0.424247	3.16275e-295	6.52065e-291
GZMB+ NK	ADAM8	0.455726	8.22717e-295	1.6962e-290
GZMB+ NK	SCP2	0.356453	1.26024e-285	2.59823e-281
GZMB+ NK	GZMM	0.411309	1.49801e-282	3.08845e-278
GZMB+ NK	PCSK5	0.385872	4.18005e-282	8.61801e-278
GZMB+ NK	ANXA4	0.402435	1.27966e-280	2.63827e-276
GZMB+ NK	MIEN1	0.380506	4.58791e-278	9.4589e-274
GZMB+ NK	STARD3NL	0.471001	4.69386e-277	9.67732e-273
GZMB+ NK	HDDC2	0.378987	2.04287e-274	4.21179e-270
GZMB+ NK	PTPN12	0.387418	3.51553e-272	7.24797e-268
GZMB+ NK	CAST	0.424722	1.40596e-269	2.89866e-265
GZMB+ NK	SH2D2A	0.412442	1.78194e-268	3.67383e-264
GZMB+ NK	BTN3A2	0.389276	1.32993e-267	2.74191e-263
GZMB+ NK	ITGAM	0.350658	5.88322e-266	1.21294e-261
GZMB+ NK	TXK	0.41562	2.83872e-263	5.85258e-259
GZMB+ NK	ADRB2	0.450245	3.20995e-261	6.61796e-257
GZMB+ NK	CARD16	0.374142	4.0993e-261	8.45152e-257
GZMB+ NK	CD47	0.352817	3.96615e-259	8.17701e-255
GZMB+ NK	CTSC	0.40912	1.48779e-257	3.06737e-253
GZMB+ NK	PSMB9	0.342225	9.25636e-257	1.90838e-252
GZMB+ NK	VAMP8	0.314882	4.59732e-255	9.4783e-251
GZMB+ NK	SYNGR1	0.383918	2.39982e-250	4.94771e-246
GZMB+ NK	PRMT2	0.355846	1.71894e-248	3.54393e-244
GZMB+ NK	PTPN4	0.387481	4.11652e-248	8.48703e-244
GZMB+ NK	ARPC4	0.343208	8.30515e-248	1.71227e-243
GZMB+ NK	CD164	0.33866	2.2151e-245	4.56687e-241
GZMB+ NK	PTPN6	0.375407	1.40026e-244	2.88691e-240
GZMB+ NK	SAMD3	0.415234	1.81062e-242	3.73295e-238
GZMB+ NK	ITGB7	0.400402	1.16397e-240	2.39976e-236
GZMB+ NK	MSN	0.343256	5.86276e-240	1.20873e-235
GZMB+ NK	GFOD1	0.384829	7.56219e-239	1.5591e-234
GZMB+ NK	SRPK2	0.3584	2.38001e-238	4.90687e-234
GZMB+ NK	SELPLG	0.391171	2.13261e-237	4.39681e-233
GZMB+ NK	RPS6KA1	0.35205	2.19745e-237	4.53048e-233
GZMB+ NK	OSTF1	0.34665	3.87324e-237	7.98547e-233
GZMB+ NK	MRPS6	0.346292	4.38259e-237	9.03559e-233
GZMB+ NK	TBC1D10C	0.327567	7.46329e-237	1.53871e-232
GZMB+ NK	LAT2	0.433333	3.06936e-236	6.3281e-232
GZMB+ NK	RNF213	0.363658	4.60847e-236	9.50128e-232
GZMB+ NK	HSH2D	0.345624	1.99719e-235	4.11761e-231
GZMB+ NK	LAIR1	0.370835	3.64385e-234	7.51252e-230
GZMB+ NK	NDUFB2	0.333765	2.16802e-231	4.46981e-227
GZMB+ NK	GPR65	0.38881	2.83542e-229	5.84578e-225
GZMB+ NK	PXN	0.358385	1.98989e-228	4.10256e-224
GZMB+ NK	ZAP70	0.35889	1.22726e-227	2.53024e-223
GZMB+ NK	RUNX3	0.386808	5.05447e-225	1.04208e-220
GZMB+ NK	SYTL1	0.333465	7.43918e-224	1.53374e-219
GZMB+ NK	HIPK2	0.339387	4.87719e-223	1.00553e-218
GZMB+ NK	RAC2	0.2953	7.13186e-223	1.47038e-218
GZMB+ NK	APOBEC3G	0.404777	1.45788e-221	3.00571e-217
GZMB+ NK	IRF1	0.370321	1.25675e-220	2.59104e-216
GZMB+ NK	SLC9A3R1	0.346991	8.55174e-220	1.76311e-215
GZMB+ NK	TGFBR3	0.356434	1.1913e-219	2.45611e-215
GZMB+ NK	IFITM3	0.497881	2.35901e-216	4.86357e-212
GZMB+ NK	OSBPL5	0.275904	1.03193e-212	2.12753e-208
GZMB+ NK	PPP1CA	0.323311	1.06946e-211	2.2049e-207
GZMB+ NK	PRKCB	0.359086	2.03145e-211	4.18824e-207
GZMB+ NK	MATK	0.422481	3.39244e-209	6.99419e-205
GZMB+ NK	GK5	0.30784	2.72045e-208	5.60875e-204
GZMB+ NK	JAK1	0.305086	2.55158e-206	5.26059e-202
GZMB+ NK	VASP	0.318632	7.98171e-206	1.64559e-201
GZMB+ NK	RASSF1	0.351424	8.63133e-206	1.77952e-201
GZMB+ NK	ARHGEF3	0.354301	6.87785e-205	1.41801e-200
GZMB+ NK	S100A11	0.346081	1.478e-204	3.0472e-200
GZMB+ NK	SERPINB1	0.2853	2.21723e-202	4.57126e-198
GZMB+ NK	BPGM	0.325187	3.30797e-202	6.82003e-198
GZMB+ NK	TES	0.330109	1.15437e-201	2.37997e-197
GZMB+ NK	CCDC28B	0.328204	1.62337e-201	3.3469e-197
GZMB+ NK	PYCARD	0.324675	2.16316e-200	4.45978e-196
GZMB+ NK	DDIT4	0.368514	5.39293e-199	1.11186e-194
GZMB+ NK	CALR	0.344167	5.88411e-198	1.21313e-193
GZMB+ NK	TSPAN14	0.328256	6.35417e-198	1.31004e-193
GZMB+ NK	UPP1	0.307264	2.58818e-194	5.33605e-190
GZMB+ NK	MANF	0.303005	3.467e-194	7.14791e-190
GZMB+ NK	TSPAN32	0.330161	4.16401e-194	8.58495e-190
GZMB+ NK	SUPT4H1	0.30061	6.29281e-194	1.29739e-189
GZMB+ NK	PRDX5	0.298286	1.63644e-193	3.37384e-189
GZMB+ NK	CCL4L2	0.699338	1.54479e-191	3.1849e-187
GZMB+ NK	TRBC1	0.306685	3.24773e-191	6.69584e-187
GZMB+ NK	HLA-DPB1	0.401056	3.6901e-191	7.60788e-187
GZMB+ NK	CELF2	0.286881	1.30824e-189	2.6972e-185
GZMB+ NK	PDIA3	0.297501	3.92348e-189	8.08905e-185
GZMB+ NK	TGFB1	0.303832	2.23597e-188	4.6099e-184
GZMB+ NK	AGTRAP	0.338767	2.26286e-187	4.66534e-183
GZMB+ NK	CCDC12	0.255313	2.22597e-185	4.58928e-181
GZMB+ NK	ARPC5	0.283966	1.44124e-183	2.9714e-179
GZMB+ NK	NCR3	0.406954	1.46459e-183	3.01954e-179
GZMB+ NK	ATOX1	0.289334	1.41937e-182	2.92632e-178
GZMB+ NK	LY6E	0.27441	1.17802e-180	2.42872e-176
GZMB+ NK	SSBP3	0.295121	1.3325e-180	2.74721e-176
GZMB+ NK	RAB29	0.324928	1.60238e-180	3.30364e-176
GZMB+ NK	CD63	0.350975	3.9589e-180	8.16206e-176
GZMB+ NK	ACTB	0.268974	8.24738e-180	1.70036e-175
GZMB+ NK	SYNE2	0.360022	1.10665e-177	2.28157e-173
GZMB+ NK	ADD3	0.277208	1.35146e-177	2.78631e-173
GZMB+ NK	BSG	0.279513	1.86226e-176	3.83943e-172
GZMB+ NK	TAP1	0.290185	1.64476e-175	3.391e-171
GZMB+ NK	RGS19	0.285479	2.04935e-175	4.22515e-171
GZMB+ NK	EVL	0.258134	3.4089e-175	7.02812e-171
GZMB+ NK	SFT2D1	0.282633	2.54009e-174	5.23691e-170
GZMB+ NK	TAOK3	0.273529	3.35055e-174	6.90783e-170
GZMB+ NK	KIR3DL2	0.306822	7.2652e-174	1.49787e-169
GZMB+ NK	PRR5L	0.308083	1.01615e-173	2.095e-169
GZMB+ NK	LPCAT1	0.310086	3.00629e-173	6.19807e-169
GZMB+ NK	FBXO6	0.286843	4.45498e-173	9.18484e-169
GZMB+ NK	MCTP2	0.288708	1.50409e-171	3.10098e-167
GZMB+ NK	CD7	0.295259	2.26011e-170	4.65966e-166
GZMB+ NK	PTPRE	0.322314	2.867e-170	5.91089e-166
GZMB+ NK	CAP1	0.274701	9.04917e-169	1.86567e-164
GZMB+ NK	PTPN18	0.26401	4.24494e-168	8.75178e-164
GZMB+ NK	DYNLL1	0.308333	4.1596e-167	8.57585e-163
GZMB+ NK	PSAP	0.271185	1.26388e-166	2.60574e-162
GZMB+ NK	AKAP13	0.276836	1.28176e-166	2.64259e-162
GZMB+ NK	C1orf56	0.449587	2.0231e-166	4.17102e-162
GZMB+ NK	HMGN3	0.302806	2.31118e-164	4.76496e-160
GZMB+ NK	RIN3	0.292216	6.59052e-164	1.35877e-159
GZMB+ NK	IVNS1ABP	0.307657	7.19388e-163	1.48316e-158
GZMB+ NK	ACTR3	0.250617	1.36016e-161	2.80425e-157
GZMB+ NK	MVD	0.273166	8.47431e-159	1.74715e-154
GZMB+ NK	ANXA1	0.33611	2.35732e-158	4.86008e-154
GZMB+ NK	SYTL3	0.314059	4.00166e-158	8.25023e-154
GZMB+ NK	CYTH4	0.305074	6.78325e-158	1.3985e-153
GZMB+ NK	PTGER4	0.326945	8.05786e-157	1.66129e-152
GZMB+ NK	AKNA	0.273361	4.1972e-156	8.65337e-152
GZMB+ NK	PLEKHF1	0.327455	9.78875e-156	2.01815e-151
GZMB+ NK	FUT11	0.293855	1.72336e-155	3.55306e-151
GZMB+ NK	RAP2B	0.289304	5.00606e-155	1.0321e-150
GZMB+ NK	AES	0.259602	1.63825e-154	3.37759e-150
GZMB+ NK	FMNL1	0.250034	4.47818e-154	9.23265e-150
GZMB+ NK	FASLG	0.31893	6.38155e-154	1.31568e-149
GZMB+ NK	AOAH	0.319776	2.14746e-153	4.42743e-149
GZMB+ NK	SH3BP5	0.291295	1.4975e-152	3.0874e-148
GZMB+ NK	BST2	0.269062	3.12806e-152	6.44912e-148
GZMB+ NK	NFATC2	0.294008	1.99989e-151	4.12317e-147
GZMB+ NK	PRKCH	0.271718	6.20938e-151	1.28019e-146
GZMB+ NK	MIDN	0.300829	2.29889e-150	4.73962e-146
GZMB+ NK	UTS2	0.297535	2.65314e-150	5.46998e-146
GZMB+ NK	IQGAP2	0.264022	1.02282e-149	2.10875e-145
GZMB+ NK	TRGC1	0.365026	3.05626e-149	6.30108e-145
GZMB+ NK	PLEKHA1	0.293039	1.0464e-148	2.15736e-144
GZMB+ NK	NCR1	0.25435	1.06331e-147	2.19222e-143
GZMB+ NK	C11orf21	0.275359	6.81914e-147	1.4059e-142
GZMB+ NK	VCL	0.261844	1.3862e-146	2.85793e-142
GZMB+ NK	TNFRSF1B	0.289942	1.73056e-146	3.5679e-142
GZMB+ NK	TMEM173	0.273966	2.87443e-146	5.9262e-142
GZMB+ NK	INPP5D	0.269735	3.72285e-146	7.6754e-142
GZMB+ NK	SLC15A4	0.260439	3.78658e-146	7.80679e-142
GZMB+ NK	EPSTI1	0.27922	1.26488e-145	2.6078e-141
GZMB+ NK	CYTH1	0.264909	4.84294e-145	9.98469e-141
GZMB+ NK	POMP	0.268232	5.30468e-145	1.09367e-140
GZMB+ NK	SYNE1	0.300759	5.62194e-144	1.15907e-139
GZMB+ NK	BATF	0.283979	5.50017e-142	1.13397e-137
GZMB+ NK	PTGDR	0.334564	1.11796e-139	2.3049e-135
GZMB+ NK	SAMD9L	0.27494	1.83197e-139	3.77698e-135
GZMB+ NK	ITGAL	0.274858	2.0559e-139	4.23866e-135
GZMB+ NK	TNFRSF1A	0.272151	2.52004e-139	5.19558e-135
GZMB+ NK	CCDC88C	0.250029	2.96134e-138	6.10539e-134
GZMB+ NK	MAPK1	0.26198	5.44533e-138	1.12266e-133
GZMB+ NK	AC004687.1	0.267139	5.49241e-135	1.13237e-130
GZMB+ NK	IGF2R	0.251276	6.84107e-135	1.41042e-130
GZMB+ NK	DENND2D	0.284914	8.20933e-135	1.69252e-130
GZMB+ NK	MIB2	0.26907	1.52746e-133	3.14917e-129
GZMB+ NK	REL	0.279188	2.32748e-133	4.79857e-129
GZMB+ NK	PATL2	0.3202	1.13949e-131	2.3493e-127
GZMB+ NK	ZNF276	0.260682	2.27355e-131	4.68738e-127
GZMB+ NK	RAB37	0.277557	1.47209e-127	3.035e-123
GZMB+ NK	TXNIP	0.251805	1.5751e-126	3.24738e-122
GZMB+ NK	IFI27L2	0.261598	2.85847e-126	5.89331e-122
GZMB+ NK	CD38	0.288633	4.05166e-126	8.3533e-122
GZMB+ NK	KLF2	0.28553	2.16125e-125	4.45586e-121
GZMB+ NK	LMO4	0.250097	5.21318e-124	1.0748e-119
GZMB+ NK	PRDM1	0.291554	2.83662e-122	5.84826e-118
GZMB+ NK	TIMP1	0.295127	1.27807e-121	2.63499e-117
GZMB+ NK	APOBEC3C	0.284441	4.34694e-117	8.96209e-113
GZMB+ NK	PLA2G16	0.279217	2.41636e-114	4.9818e-110
GZMB+ NK	PTGER2	0.264805	6.83443e-114	1.40906e-109
GZMB+ NK	IGLC3	0.272412	2.61201e-107	5.38518e-103
GZMB+ NK	IFNG	0.254054	8.81568e-82	1.81753e-77
GZMB+ NK	CCL3	0.27671	1.58257e-68	3.26278e-64
Innate lymphoid cells	LST1	2.23499	1.04394e-190	2.1523e-186
Innate lymphoid cells	KRT86	1.44525	1.18791e-92	2.44911e-88
Innate lymphoid cells	FXYD5	1.20754	4.34114e-89	8.95012e-85
Innate lymphoid cells	OTUD5	1.5521	2.42363e-87	4.9968e-83
Innate lymphoid cells	SPINK2	1.33309	1.99054e-80	4.1039e-76
Innate lymphoid cells	IL1R1	0.83871	9.55901e-80	1.97078e-75
Innate lymphoid cells	ALDOC	1.42814	2.53566e-75	5.22777e-71
Innate lymphoid cells	TNFRSF18	1.39042	1.87761e-68	3.87106e-64
Innate lymphoid cells	IL4I1	1.28333	3.54107e-67	7.30063e-63
Innate lymphoid cells	PCDH9	0.815083	4.1457e-56	8.54719e-52
Innate lymphoid cells	TNFRSF4	1.3423	8.8318e-56	1.82085e-51
Innate lymphoid cells	PDZK1	0.841949	2.09489e-54	4.31903e-50
Innate lymphoid cells	KRT81	0.999912	1.34418e-53	2.77129e-49
Innate lymphoid cells	APOL4	0.546823	1.29534e-50	2.67059e-46
Innate lymphoid cells	BST2	0.973262	6.32012e-48	1.30302e-43
Innate lymphoid cells	IL7R	1.34401	9.11009e-47	1.87823e-42
Innate lymphoid cells	LINC00299	0.685827	1.13056e-46	2.33088e-42
Innate lymphoid cells	TNFSF13B	1.0773	5.54377e-46	1.14296e-41
Innate lymphoid cells	LIF	0.625378	2.36488e-41	4.87568e-37
Innate lymphoid cells	RORC	0.890161	4.87396e-41	1.00486e-36
Innate lymphoid cells	LTB	1.28557	4.3493e-40	8.96695e-36
Innate lymphoid cells	IL23R	0.871861	4.47654e-39	9.22928e-35
Innate lymphoid cells	KIT	0.486169	4.23352e-38	8.72825e-34
Innate lymphoid cells	GSN	0.860767	3.72484e-36	7.6795e-32
Innate lymphoid cells	ZFP36L1	0.926357	4.45074e-32	9.17608e-28
Innate lymphoid cells	SLA	0.928189	7.80237e-32	1.60861e-27
Innate lymphoid cells	DDIT4	0.945225	1.19884e-31	2.47164e-27
Innate lymphoid cells	IFITM3	1.03835	2.36846e-29	4.88305e-25
Innate lymphoid cells	AHR	0.655267	4.89133e-29	1.00845e-24
Innate lymphoid cells	CAT	0.831827	5.49868e-29	1.13366e-24
Innate lymphoid cells	TOX2	0.719833	6.92769e-29	1.42828e-24
Innate lymphoid cells	TEX30	0.78637	6.96134e-29	1.43522e-24
Innate lymphoid cells	TPT1	0.420736	4.18314e-27	8.62438e-23
Innate lymphoid cells	SCN1B	0.520084	1.26235e-26	2.60259e-22
Innate lymphoid cells	ID2	0.898127	9.95806e-26	2.05305e-21
Innate lymphoid cells	MBOAT7	0.667173	1.1214e-24	2.31199e-20
Innate lymphoid cells	LTC4S	0.521662	1.31939e-24	2.72018e-20
Innate lymphoid cells	TNFRSF25	0.749088	2.25001e-24	4.63885e-20
Innate lymphoid cells	NECTIN2	0.37929	4.81607e-24	9.92929e-20
Innate lymphoid cells	TNFSF11	0.389952	4.96347e-24	1.02332e-19
Innate lymphoid cells	BIRC3	0.919975	1.19551e-23	2.46478e-19
Innate lymphoid cells	SEC11A	0.703138	4.10702e-23	8.46745e-19
Innate lymphoid cells	VWA5A	0.530498	1.01028e-21	2.0829e-17
Innate lymphoid cells	TGM2	0.292055	1.75116e-21	3.61036e-17
Innate lymphoid cells	TMPRSS3	0.422491	1.06076e-20	2.18697e-16
Innate lymphoid cells	ZG16B	0.314995	1.06754e-20	2.20094e-16
Innate lymphoid cells	SLC43A2	0.446745	2.98578e-20	6.15577e-16
Innate lymphoid cells	TMIGD2	0.747209	3.85657e-20	7.95109e-16
Innate lymphoid cells	BCAS1	0.340918	9.73478e-20	2.00702e-15
Innate lymphoid cells	TSPAN4	0.564586	1.56779e-19	3.23232e-15
Innate lymphoid cells	KLRB1	0.538163	1.98831e-19	4.0993e-15
Innate lymphoid cells	MATN2	0.42427	9.60493e-19	1.98025e-14
Innate lymphoid cells	COL9A2	0.335414	1.20029e-18	2.47465e-14
Innate lymphoid cells	SOX4	0.720085	1.47291e-18	3.0367e-14
Innate lymphoid cells	FES	0.583897	2.81534e-18	5.80438e-14
Innate lymphoid cells	MPZL2	0.350548	9.16964e-18	1.8905e-13
Innate lymphoid cells	GUCY1A1	0.335571	1.14065e-17	2.35167e-13
Innate lymphoid cells	TYROBP	0.26777	2.46198e-17	5.07586e-13
Innate lymphoid cells	MDFIC	0.643386	3.63087e-17	7.48576e-13
Innate lymphoid cells	PRAM1	0.325645	2.03945e-16	4.20474e-12
Innate lymphoid cells	TMEM123	0.680807	2.49857e-16	5.15129e-12
Innate lymphoid cells	DST	0.348311	1.46695e-15	3.02441e-11
Innate lymphoid cells	AC007952.4	0.822284	1.82849e-15	3.76979e-11
Innate lymphoid cells	NFKBIA	0.723989	2.15927e-15	4.45177e-11
Innate lymphoid cells	H2AFY	0.65275	2.39135e-15	4.93024e-11
Innate lymphoid cells	HOXA9	0.300617	3.76984e-15	7.77228e-11
Innate lymphoid cells	LTA	0.592885	9.63925e-15	1.98733e-10
Innate lymphoid cells	HNRNPA1	0.40925	1.14309e-14	2.3567e-10
Innate lymphoid cells	AFF3	0.3868	2.1865e-14	4.5079e-10
Innate lymphoid cells	TIMP1	0.686585	2.26299e-14	4.6656e-10
Innate lymphoid cells	ELK3	0.49374	4.389e-14	9.04881e-10
Innate lymphoid cells	JAML	0.640525	4.99157e-14	1.02911e-09
Innate lymphoid cells	SSBP2	0.462001	5.09815e-14	1.05108e-09
Innate lymphoid cells	CXXC5	0.600615	5.11998e-14	1.05559e-09
Innate lymphoid cells	HOXA10	0.335699	1.28576e-13	2.65086e-09
Innate lymphoid cells	IFI44	0.585881	1.70873e-13	3.5229e-09
Innate lymphoid cells	ATP2B1-AS1	0.629213	2.26477e-13	4.66928e-09
Innate lymphoid cells	PEBP1	0.491457	3.39519e-13	6.99987e-09
Innate lymphoid cells	LTA4H	0.567876	3.65475e-13	7.53499e-09
Innate lymphoid cells	CD33	0.292077	3.66022e-13	7.54627e-09
Innate lymphoid cells	AC245014.3	0.784022	8.0756e-13	1.66495e-08
Innate lymphoid cells	PRR5	0.561116	8.29449e-13	1.71008e-08
Innate lymphoid cells	PIM2	0.627074	8.41623e-13	1.73517e-08
Innate lymphoid cells	ITM2C	0.64375	1.76646e-12	3.64191e-08
Innate lymphoid cells	DUSP1	0.749836	2.83318e-12	5.84117e-08
Innate lymphoid cells	FCER1G	0.263431	2.85883e-12	5.89404e-08
Innate lymphoid cells	CA2	0.382406	2.89786e-12	5.97452e-08
Innate lymphoid cells	HHEX	0.36592	2.96552e-12	6.11402e-08
Innate lymphoid cells	TNFSF4	0.300882	3.21102e-12	6.62017e-08
Innate lymphoid cells	PGLS	0.511206	5.62007e-12	1.15869e-07
Innate lymphoid cells	RUNX2	0.466778	6.444e-12	1.32856e-07
Innate lymphoid cells	CAPG	0.543762	6.89233e-12	1.42099e-07
Innate lymphoid cells	TIAM1	0.396021	7.94603e-12	1.63823e-07
Innate lymphoid cells	AL034397.3	0.317003	8.97484e-12	1.85034e-07
Innate lymphoid cells	CTSH	0.52981	1.20486e-11	2.48407e-07
Innate lymphoid cells	CCNG2	0.418963	1.26249e-11	2.60288e-07
Innate lymphoid cells	AREG	0.412196	1.41918e-11	2.92593e-07
Innate lymphoid cells	TMEM107	0.613601	1.46608e-11	3.02261e-07
Innate lymphoid cells	VAMP8	0.457682	1.72222e-11	3.55069e-07
Innate lymphoid cells	TMEM14C	0.522303	1.95297e-11	4.02643e-07
Innate lymphoid cells	JUN	0.737778	2.49842e-11	5.151e-07
Innate lymphoid cells	SLC25A39	0.500071	2.54079e-11	5.23835e-07
Innate lymphoid cells	AC004687.1	0.547375	3.08642e-11	6.36327e-07
Innate lymphoid cells	SLC4A10	0.553009	3.1614e-11	6.51787e-07
Innate lymphoid cells	SPRY1	0.484076	3.63411e-11	7.49244e-07
Innate lymphoid cells	CIRBP	0.474038	3.90533e-11	8.05162e-07
Innate lymphoid cells	MGST2	0.392978	4.23465e-11	8.73057e-07
Innate lymphoid cells	ODF2L	0.554809	5.92006e-11	1.22054e-06
Innate lymphoid cells	FXYD7	0.391281	6.0894e-11	1.25545e-06
Innate lymphoid cells	ATP8B4	0.303107	1.04543e-10	2.15537e-06
Innate lymphoid cells	SOCS1	0.544292	1.05315e-10	2.17128e-06
Innate lymphoid cells	CD164	0.471458	1.34102e-10	2.76477e-06
Innate lymphoid cells	GPR183	0.597685	1.37337e-10	2.83148e-06
Innate lymphoid cells	STAP1	0.329069	1.54838e-10	3.19229e-06
Innate lymphoid cells	SPART	0.500269	2.17305e-10	4.48018e-06
Innate lymphoid cells	CD59	0.501743	2.807e-10	5.78719e-06
Innate lymphoid cells	LAIR1	0.503918	3.58455e-10	7.39027e-06
Innate lymphoid cells	TNFSF10	0.469719	4.15924e-10	8.5751e-06
Innate lymphoid cells	FHL1	0.352395	8.24234e-10	1.69932e-05
Innate lymphoid cells	UNC93B1	0.365426	8.80074e-10	1.81445e-05
Innate lymphoid cells	NCF4	0.405293	1.23551e-09	2.54726e-05
Innate lymphoid cells	TRGC1	0.476939	1.41235e-09	2.91184e-05
Innate lymphoid cells	SIGLEC7	0.362125	1.79074e-09	3.69198e-05
Innate lymphoid cells	ITM2B	0.38755	1.94116e-09	4.00208e-05
Innate lymphoid cells	MID1IP1	0.436043	2.00407e-09	4.13178e-05
Innate lymphoid cells	FOS	0.644306	2.33151e-09	4.80688e-05
Innate lymphoid cells	TCF4	0.360518	2.36517e-09	4.87627e-05
Innate lymphoid cells	BLVRA	0.427605	2.4627e-09	5.07735e-05
Innate lymphoid cells	TRBC1	0.441145	3.88484e-09	8.00937e-05
Innate lymphoid cells	STX17	0.429714	4.67325e-09	9.63485e-05
Innate lymphoid cells	MPG	0.438406	4.80429e-09	9.905e-05
Innate lymphoid cells	IFNGR2	0.369378	4.99066e-09	0.000102892
Innate lymphoid cells	TTN	0.312838	5.04462e-09	0.000104005
Innate lymphoid cells	ETV6	0.338217	5.64791e-09	0.000116443
Innate lymphoid cells	MIS18BP1	0.45206	6.68676e-09	0.000137861
Innate lymphoid cells	ZNF667-AS1	0.259979	7.43479e-09	0.000153283
Innate lymphoid cells	IFNGR1	0.527181	9.55928e-09	0.000197084
Innate lymphoid cells	KLRC1	0.515031	1.07979e-08	0.000222621
Innate lymphoid cells	IL18R1	0.406095	1.10613e-08	0.000228051
Innate lymphoid cells	LTB4R	0.358929	1.30188e-08	0.000268408
Innate lymphoid cells	SLC16A3	0.406192	1.80258e-08	0.000371638
Innate lymphoid cells	H3F3B	0.356518	1.93216e-08	0.000398352
Innate lymphoid cells	ADAM28	0.298459	1.99213e-08	0.000410717
Innate lymphoid cells	SVIL	0.30317	2.08388e-08	0.000429634
Innate lymphoid cells	CMTM6	0.447819	3.12626e-08	0.000644542
Innate lymphoid cells	CXorf21	0.278659	3.22356e-08	0.000664601
Innate lymphoid cells	HDAC9	0.308436	3.2518e-08	0.000670423
Innate lymphoid cells	LZTFL1	0.296991	3.67248e-08	0.000757156
Innate lymphoid cells	TLE1	0.385266	6.5967e-08	0.00136004
Innate lymphoid cells	SH2D1B	0.441943	7.20111e-08	0.00148465
Innate lymphoid cells	STN1	0.39424	8.14801e-08	0.00167988
Innate lymphoid cells	NRIP1	0.27502	9.32357e-08	0.00192224
Innate lymphoid cells	PRPF6	0.383041	9.85344e-08	0.00203148
Innate lymphoid cells	HERPUD1	0.443452	1.02252e-07	0.00210813
Innate lymphoid cells	HMGN3	0.435688	1.09054e-07	0.00224836
Innate lymphoid cells	SMAP1	0.413576	1.95005e-07	0.00402042
Innate lymphoid cells	KLHL6	0.270994	2.66062e-07	0.0054854
Innate lymphoid cells	REEP3	0.336747	3.03196e-07	0.00625099
Innate lymphoid cells	CD2AP	0.341177	6.45034e-07	0.0132987
Innate lymphoid cells	IFI44L	0.436421	6.46013e-07	0.0133188
Innate lymphoid cells	FBP1	0.282901	6.47979e-07	0.0133594
Innate lymphoid cells	CD63	0.41882	7.62112e-07	0.0157125
Innate lymphoid cells	SKAP2	0.399802	8.30001e-07	0.0171121
Innate lymphoid cells	CD52	0.268558	1.14758e-06	0.0236596
Innate lymphoid cells	RRP7A	0.259566	1.17161e-06	0.0241551
Innate lymphoid cells	CHD7	0.332209	1.22868e-06	0.0253318
Innate lymphoid cells	REPIN1	0.324213	1.32004e-06	0.0272153
Innate lymphoid cells	PHYKPL	0.367637	1.58095e-06	0.0325945
Innate lymphoid cells	SPTLC2	0.332112	1.64607e-06	0.033937
Innate lymphoid cells	SELENOH	0.325845	1.78549e-06	0.0368114
Innate lymphoid cells	SMDT1	0.393608	1.88702e-06	0.0389047
Innate lymphoid cells	DCAF11	0.341811	1.97936e-06	0.0408085
Innate lymphoid cells	RNASE6	0.30985	2.21506e-06	0.045668
Innate lymphoid cells	TMEM167A	0.372918	2.33717e-06	0.0481854
Innate lymphoid cells	LAMP1	0.344009	2.34745e-06	0.0483974
Innate lymphoid cells	ALAS1	0.317776	2.40925e-06	0.0496715
Innate lymphoid cells	GPR68	0.316215	2.67533e-06	0.0551572
Innate lymphoid cells	CYSLTR1	0.361221	2.7338e-06	0.0563627
Innate lymphoid cells	ELOVL6	0.288899	2.74159e-06	0.0565233
Innate lymphoid cells	CFH	0.262244	2.85094e-06	0.0587779
Innate lymphoid cells	PSTPIP2	0.32264	3.04208e-06	0.0627185
Innate lymphoid cells	NOTCH2	0.318202	3.17602e-06	0.06548
Innate lymphoid cells	IGHG4	0.3506	3.25677e-06	0.0671448
Innate lymphoid cells	MAP3K7	0.362197	3.48595e-06	0.0718699
Innate lymphoid cells	EIF3E	0.305848	3.7796e-06	0.0779239
Innate lymphoid cells	AC022182.2	0.276321	3.9971e-06	0.0824081
Innate lymphoid cells	NAP1L1	0.32454	4.34737e-06	0.0896297
Innate lymphoid cells	NCOA7	0.359436	4.50704e-06	0.0929216
Innate lymphoid cells	ADI1	0.321193	4.52372e-06	0.0932655
Innate lymphoid cells	GRAMD2B	0.258967	4.7296e-06	0.0975102
Innate lymphoid cells	C15orf39	0.26753	4.77002e-06	0.0983434
Innate lymphoid cells	ZBTB20	0.40554	4.81511e-06	0.0992731
Innate lymphoid cells	ECHS1	0.271858	5.27982e-06	0.108854
Innate lymphoid cells	IGFBP7	0.49263	5.74158e-06	0.118374
Innate lymphoid cells	SEC62	0.3583	5.89728e-06	0.121584
Innate lymphoid cells	EIF3I	0.256229	6.3734e-06	0.1314
Innate lymphoid cells	MYL6	0.287805	6.71465e-06	0.138436
Innate lymphoid cells	Z93241.1	0.396452	7.15006e-06	0.147413
Innate lymphoid cells	IL2RA	0.306129	7.26484e-06	0.149779
Innate lymphoid cells	RERE	0.341488	7.40374e-06	0.152643
Innate lymphoid cells	IGHG3	0.366709	8.38971e-06	0.172971
Innate lymphoid cells	IRF1	0.395194	9.09961e-06	0.187607
Innate lymphoid cells	OSTC	0.348301	9.20254e-06	0.189729
Innate lymphoid cells	CD74	0.331159	1.01177e-05	0.208596
Innate lymphoid cells	TSPO	0.31207	1.07163e-05	0.220938
Innate lymphoid cells	DYNLT3	0.345752	1.44293e-05	0.29749
Innate lymphoid cells	HIST2H2BE	0.357696	1.44839e-05	0.298615
Innate lymphoid cells	DDX3X	0.367613	1.48538e-05	0.30624
Innate lymphoid cells	WDR83OS	0.329704	1.51985e-05	0.313347
Innate lymphoid cells	BRD3	0.311846	1.52406e-05	0.314215
Innate lymphoid cells	HSPB1	0.37924	1.60074e-05	0.330026
Innate lymphoid cells	SCAF11	0.251574	1.62113e-05	0.334229
Innate lymphoid cells	FXYD1	0.294897	1.81175e-05	0.373529
Innate lymphoid cells	MUM1	0.327216	1.92664e-05	0.397216
Innate lymphoid cells	ANXA7	0.317281	1.96514e-05	0.405153
Innate lymphoid cells	SNAP29	0.313561	1.98234e-05	0.4087
Innate lymphoid cells	AQP3	0.406351	2.14046e-05	0.441298
Innate lymphoid cells	RETREG1	0.255002	2.23794e-05	0.461397
Innate lymphoid cells	SRI	0.357135	2.26897e-05	0.467793
Innate lymphoid cells	CIDEB	0.266927	2.3203e-05	0.478376
Innate lymphoid cells	GIMAP6	0.339923	2.74251e-05	0.565424
Innate lymphoid cells	SEPT11	0.27806	2.80126e-05	0.577536
Innate lymphoid cells	RALB	0.285007	3.073e-05	0.633561
Innate lymphoid cells	IL12RB1	0.356143	3.13665e-05	0.646683
Innate lymphoid cells	ZNF280D	0.262006	3.23727e-05	0.667429
Innate lymphoid cells	POLR2E	0.2758	3.42111e-05	0.70533
Innate lymphoid cells	MEF2A	0.276981	3.61161e-05	0.744606
Innate lymphoid cells	PDCD6	0.284616	3.71628e-05	0.766186
Innate lymphoid cells	SKP1	0.278772	3.92271e-05	0.808745
Innate lymphoid cells	GABARAP	0.268871	4.21191e-05	0.86837
Innate lymphoid cells	HSD17B4	0.277251	4.42281e-05	0.911851
Innate lymphoid cells	SEC63	0.302717	4.55356e-05	0.938807
Innate lymphoid cells	RIN3	0.326837	4.95163e-05	1
Innate lymphoid cells	COX20	0.312538	4.98489e-05	1
Innate lymphoid cells	SYNGR2	0.314961	5.09717e-05	1
Innate lymphoid cells	UBE2J1	0.327631	5.65045e-05	1
Innate lymphoid cells	PPP1R10	0.299565	5.7377e-05	1
Innate lymphoid cells	HIST1H1C	0.303523	6.01261e-05	1
Innate lymphoid cells	SNX10	0.307086	6.68873e-05	1
Innate lymphoid cells	TCIRG1	0.304375	6.92814e-05	1
Innate lymphoid cells	CCNC	0.285342	7.57327e-05	1
Innate lymphoid cells	WDFY2	0.26435	7.97154e-05	1
Innate lymphoid cells	RUNX3	0.378309	0.000101494	1
Innate lymphoid cells	TAGLN2	0.294543	0.000109251	1
Innate lymphoid cells	NDUFS8	0.265453	0.000111005	1
Innate lymphoid cells	ZMYM2	0.295912	0.000115014	1
Innate lymphoid cells	USO1	0.289628	0.000117302	1
Innate lymphoid cells	PRNP	0.265325	0.000138675	1
Innate lymphoid cells	CST3	0.377446	0.000138811	1
Innate lymphoid cells	GDE1	0.270014	0.00014084	1
Innate lymphoid cells	IFNAR2	0.296726	0.000141456	1
Innate lymphoid cells	TRA2B	0.271953	0.000146871	1
Innate lymphoid cells	CCR6	0.28238	0.000152596	1
Innate lymphoid cells	FOSB	0.372204	0.00016373	1
Innate lymphoid cells	CITED2	0.332125	0.000170852	1
Innate lymphoid cells	TRMT112	0.258355	0.000178956	1
Innate lymphoid cells	PREX1	0.297905	0.000214338	1
Innate lymphoid cells	HSP90AB1	0.296685	0.000215938	1
Innate lymphoid cells	SYPL1	0.297152	0.000217343	1
Innate lymphoid cells	IER2	0.371442	0.000218448	1
Innate lymphoid cells	BEX4	0.265023	0.000230646	1
Innate lymphoid cells	ANP32E	0.34165	0.0002312	1
Innate lymphoid cells	ORAI2	0.271475	0.000235499	1
Innate lymphoid cells	SYTL1	0.283915	0.000238545	1
Innate lymphoid cells	FKBP5	0.264469	0.000243665	1
Innate lymphoid cells	COMMD10	0.251107	0.00025069	1
Innate lymphoid cells	RRBP1	0.288536	0.000256501	1
Innate lymphoid cells	RNF125	0.312932	0.00028809	1
Innate lymphoid cells	PHF20	0.309889	0.000292808	1
Innate lymphoid cells	DDX17	0.281012	0.000293341	1
Innate lymphoid cells	GADD45B	0.279559	0.000302964	1
Innate lymphoid cells	CAPN12	0.29244	0.000305634	1
Innate lymphoid cells	SPATS2L	0.269159	0.000310476	1
Innate lymphoid cells	OXR1	0.266689	0.000319498	1
Innate lymphoid cells	PPP3CA	0.306665	0.00033046	1
Innate lymphoid cells	HSBP1	0.279719	0.000331328	1
Innate lymphoid cells	CSNK1G3	0.271561	0.000335228	1
Innate lymphoid cells	MYCBP2	0.269102	0.00033771	1
Innate lymphoid cells	DNAJA1	0.268894	0.000349205	1
Innate lymphoid cells	YWHAH	0.312054	0.000356643	1
Innate lymphoid cells	H1FX	0.254189	0.000357557	1
Innate lymphoid cells	ATP2B1	0.263232	0.000359099	1
Innate lymphoid cells	FIS1	0.289115	0.00037126	1
Innate lymphoid cells	EIF4B	0.266826	0.000374427	1
Innate lymphoid cells	EML4	0.271833	0.000388109	1
Innate lymphoid cells	RBM7	0.284884	0.00043421	1
Innate lymphoid cells	IGLC3	0.285468	0.000485004	1
Innate lymphoid cells	SEM1	0.270816	0.000512894	1
Innate lymphoid cells	SPTY2D1	0.263668	0.000568138	1
Innate lymphoid cells	RALBP1	0.292614	0.000569546	1
Innate lymphoid cells	MTHFS	0.250205	0.000570552	1
Innate lymphoid cells	GABARAPL1	0.290901	0.000581665	1
Innate lymphoid cells	ANAPC16	0.261536	0.000584673	1
Innate lymphoid cells	INSIG2	0.256326	0.000588795	1
Innate lymphoid cells	FUBP1	0.252856	0.000622342	1
Innate lymphoid cells	LMO4	0.268963	0.000634998	1
Innate lymphoid cells	TNFSF12	0.251412	0.000642374	1
Innate lymphoid cells	PHACTR2	0.270059	0.000734009	1
Innate lymphoid cells	OXNAD1	0.255818	0.00074869	1
Innate lymphoid cells	KRCC1	0.265828	0.000755044	1
Innate lymphoid cells	TXK	0.300407	0.00078349	1
Innate lymphoid cells	RBMX	0.275777	0.000789168	1
Innate lymphoid cells	HM13	0.258779	0.000793417	1
Innate lymphoid cells	YWHAQ	0.262808	0.000808095	1
Innate lymphoid cells	SCML4	0.312852	0.000850853	1
Innate lymphoid cells	RNF181	0.257561	0.000931207	1
Innate lymphoid cells	MTPN	0.256002	0.000973923	1
Innate lymphoid cells	ZBTB16	0.305109	0.000988983	1
Innate lymphoid cells	TLN1	0.287643	0.00112218	1
Innate lymphoid cells	ATOX1	0.289516	0.00113752	1
Innate lymphoid cells	AC103591.3	0.445513	0.00135404	1
Innate lymphoid cells	STAT1	0.288466	0.00139847	1
Innate lymphoid cells	IGHG2	0.263543	0.00143001	1
Innate lymphoid cells	APLP2	0.269561	0.0014678	1
Innate lymphoid cells	FTX	0.259917	0.00148696	1
Innate lymphoid cells	RNASET2	0.275132	0.00161798	1
Innate lymphoid cells	MED28	0.26362	0.00164153	1
Innate lymphoid cells	CDK2AP2	0.28201	0.00169624	1
Innate lymphoid cells	RAB37	0.282789	0.00194632	1
Innate lymphoid cells	LAT2	0.302706	0.00203471	1
Innate lymphoid cells	GIMAP2	0.283998	0.00223027	1
Innate lymphoid cells	BZW1	0.261808	0.00231341	1
Innate lymphoid cells	ILF3-DT	0.274229	0.00237932	1
Innate lymphoid cells	WTAP	0.263934	0.0026507	1
Innate lymphoid cells	FAM3C	0.265182	0.0029031	1
Innate lymphoid cells	TMEM14B	0.252087	0.00354496	1
Innate lymphoid cells	CHD9	0.258197	0.00359889	1
Innate lymphoid cells	HIST1H2AC	0.254603	0.00530331	1
Innate lymphoid cells	RPS6KA5	0.255761	0.00660594	1
Cycling NK & T	STMN1	2.28808	0	0
Cycling NK & T	HIST1H4C	2.24718	0	0
Cycling NK & T	HMGB2	2.02039	0	0
Cycling NK & T	TUBA1B	1.91132	0	0
Cycling NK & T	TYMS	1.76329	0	0
Cycling NK & T	TUBB	1.70741	0	0
Cycling NK & T	PCLAF	1.62836	0	0
Cycling NK & T	H2AFZ	1.45035	0	0
Cycling NK & T	UBE2C	1.39124	0	0
Cycling NK & T	MKI67	1.38982	0	0
Cycling NK & T	RRM2	1.37345	0	0
Cycling NK & T	HMGN2	1.34669	0	0
Cycling NK & T	SMC4	1.31781	0	0
Cycling NK & T	GSTP1	1.30193	0	0
Cycling NK & T	DUT	1.28664	0	0
Cycling NK & T	PCNA	1.277	0	0
Cycling NK & T	CKS1B	1.2437	0	0
Cycling NK & T	TOP2A	1.22944	0	0
Cycling NK & T	TK1	1.22623	0	0
Cycling NK & T	H2AFV	1.17054	0	0
Cycling NK & T	DEK	1.1604	0	0
Cycling NK & T	NUSAP1	1.11978	0	0
Cycling NK & T	HMGB1	1.10216	0	0
Cycling NK & T	TUBB4B	1.09014	0	0
Cycling NK & T	CKS2	1.08612	0	0
Cycling NK & T	BIRC5	1.08022	0	0
Cycling NK & T	CENPM	1.05691	0	0
Cycling NK & T	CARHSP1	1.05121	0	0
Cycling NK & T	H2AFX	1.04794	0	0
Cycling NK & T	CENPF	1.03777	0	0
Cycling NK & T	TMEM106C	0.998734	0	0
Cycling NK & T	CLSPN	0.989999	0	0
Cycling NK & T	SLC25A5	0.986233	0	0
Cycling NK & T	ZWINT	0.968869	0	0
Cycling NK & T	MCM7	0.933393	0	0
Cycling NK & T	IDH2	0.929596	0	0
Cycling NK & T	FEN1	0.901883	0	0
Cycling NK & T	DHFR	0.899329	0	0
Cycling NK & T	NUCKS1	0.892876	0	0
Cycling NK & T	PTTG1	0.892038	0	0
Cycling NK & T	GAPDH	0.879791	0	0
Cycling NK & T	RANBP1	0.878552	0	0
Cycling NK & T	FCER1G	0.872092	0	0
Cycling NK & T	ASF1B	0.86343	0	0
Cycling NK & T	DNAJC9	0.850691	0	0
Cycling NK & T	CDK1	0.850116	0	0
Cycling NK & T	COTL1	0.844739	0	0
Cycling NK & T	ANP32B	0.84018	0	0
Cycling NK & T	SMC2	0.821985	0	0
Cycling NK & T	CALM3	0.817509	0	0
Cycling NK & T	TPI1	0.816602	0	0
Cycling NK & T	GTSE1	0.815053	0	0
Cycling NK & T	CDT1	0.811604	0	0
Cycling NK & T	RPA3	0.808454	0	0
Cycling NK & T	IL2RB	0.805392	0	0
Cycling NK & T	NUCB2	0.793971	0	0
Cycling NK & T	DNMT1	0.793229	0	0
Cycling NK & T	RAN	0.78996	0	0
Cycling NK & T	AURKB	0.783635	0	0
Cycling NK & T	SLBP	0.781909	0	0
Cycling NK & T	PTMA	0.780003	0	0
Cycling NK & T	COX8A	0.779465	0	0
Cycling NK & T	ASPM	0.77197	0	0
Cycling NK & T	UBE2S	0.769712	0	0
Cycling NK & T	TMPO	0.769168	0	0
Cycling NK & T	CCL3	0.768644	0	0
Cycling NK & T	GINS2	0.765795	0	0
Cycling NK & T	CDKN3	0.758999	0	0
Cycling NK & T	KLRC1	0.758443	0	0
Cycling NK & T	DTYMK	0.758159	0	0
Cycling NK & T	TPX2	0.755074	0	0
Cycling NK & T	H2AFY	0.751161	0	0
Cycling NK & T	SIVA1	0.746582	0	0
Cycling NK & T	UBE2T	0.744986	0	0
Cycling NK & T	KPNA2	0.730886	0	0
Cycling NK & T	NUDT1	0.729172	0	0
Cycling NK & T	MCM3	0.726102	0	0
Cycling NK & T	TYROBP	0.722148	0	0
Cycling NK & T	YWHAH	0.713276	0	0
Cycling NK & T	ATAD2	0.712461	0	0
Cycling NK & T	TCF19	0.705683	0	0
Cycling NK & T	HELLS	0.693607	0	0
Cycling NK & T	USP1	0.691332	0	0
Cycling NK & T	MAD2L1	0.687873	0	0
Cycling NK & T	EZH2	0.687307	0	0
Cycling NK & T	FABP5	0.685793	0	0
Cycling NK & T	LSM4	0.683969	0	0
Cycling NK & T	TPM4	0.682244	0	0
Cycling NK & T	EBP	0.682203	0	0
Cycling NK & T	CENPX	0.68006	0	0
Cycling NK & T	HNRNPAB	0.677231	0	0
Cycling NK & T	RALY	0.671422	0	0
Cycling NK & T	ARL6IP1	0.671327	0	0
Cycling NK & T	MCM5	0.667718	0	0
Cycling NK & T	NASP	0.65967	0	0
Cycling NK & T	CDKN2C	0.656354	0	0
Cycling NK & T	ANP32E	0.653051	0	0
Cycling NK & T	CBX5	0.653046	0	0
Cycling NK & T	GMNN	0.65167	0	0
Cycling NK & T	SNRPB	0.651024	0	0
Cycling NK & T	YBX1	0.646159	0	0
Cycling NK & T	CENPW	0.644437	0	0
Cycling NK & T	CDCA5	0.64412	0	0
Cycling NK & T	CD38	0.640765	0	0
Cycling NK & T	JPT1	0.637438	0	0
Cycling NK & T	SNRPD1	0.634431	0	0
Cycling NK & T	DBI	0.634006	0	0
Cycling NK & T	CCNA2	0.631393	0	0
Cycling NK & T	SKA2	0.625266	0	0
Cycling NK & T	SRSF2	0.622469	0	0
Cycling NK & T	SMC3	0.619718	0	0
Cycling NK & T	CBX3	0.618917	0	0
Cycling NK & T	SPC25	0.617028	0	0
Cycling NK & T	CHCHD2	0.61648	0	0
Cycling NK & T	COX5A	0.61274	0	0
Cycling NK & T	SGO2	0.610789	0	0
Cycling NK & T	PPIA	0.606303	0	0
Cycling NK & T	GZMA	0.603561	0	0
Cycling NK & T	LDHA	0.603071	0	0
Cycling NK & T	XCL2	0.602459	0	0
Cycling NK & T	PHF19	0.602059	0	0
Cycling NK & T	MZT2B	0.601341	0	0
Cycling NK & T	LMNB1	0.601305	0	0
Cycling NK & T	PDLIM1	0.600696	0	0
Cycling NK & T	RNASEH2C	0.59946	0	0
Cycling NK & T	C12orf75	0.598763	0	0
Cycling NK & T	ENO1	0.59609	0	0
Cycling NK & T	SET	0.595933	0	0
Cycling NK & T	CCDC34	0.594016	0	0
Cycling NK & T	KIFC1	0.589616	0	0
Cycling NK & T	ACTB	0.579584	0	0
Cycling NK & T	KIF20B	0.578859	0	0
[truncated: 607 more rows]

## Sheet: S4-LrNK and T DEG
cluster	gene	p_val	avg_logFC	pct.1	pct.2	p_val_adj		cluster	gene	p_val	avg_logFC	pct.1	pct.2	p_val_adj		cluster	gene	p_val	avg_logFC	pct.1	pct.2	p_val_adj
CXCR6+ CD8	CMC1	5.935e-318	1.54752	0.869	0.316	1.22303388457908e-313		MAIT	KLRB1	0	2.08171	0.977	0.346	0		CXCR6+ NK	GZMK	0	1.60959	0.829	0.115	0
CXCR6+ CD8	GZMK	5.60207e-148	0.95957	0.699	0.233	1.15498e-143		MAIT	LTB	1.65247e-306	1.36482	0.959	0.515	3.40691e-302		CXCR6+ NK	XCL1	0	1.60487	0.689	0.059	0
CXCR6+ CD8	CD160	3.22404e-123	0.94485	0.601	0.188	6.647e-119		MAIT	IL7R	4.20968e-226	1.01576	0.858	0.317	8.67909e-222		CXCR6+ NK	IL2RB	0	1.15511	0.91	0.376	0
CXCR6+ CD8	CCL4	1.42254e-121	1.05063	0.911	0.72	2.93285e-117		MAIT	GZMK	1.52258e-209	0.831261	0.787	0.233	3.13911e-205		CXCR6+ NK	GSTP1	0	1.15039	0.983	0.772	0
CXCR6+ CD8	KLRB1	2.33577e-107	1.11875	0.677	0.346	4.81566e-103		MAIT	CD160	2.20582e-207	1.18914	0.733	0.188	4.54773e-203		CXCR6+ NK	COTL1	2.82417755069209e-317	1.38272	0.746	0.18	5.82260685626188e-313
CXCR6+ CD8	XCL2	9.48329e-99	0.868163	0.668	0.319	1.95517e-94		MAIT	NCR3	1.4488e-205	1.13791	0.701	0.16	2.98698e-201		CXCR6+ NK	RPLP1	1.26228e-292	0.441714	1	1	2.60244e-288
CXCR6+ CD8	CCL3	2.86688e-98	1.43365	0.476	0.141	5.91065e-94		MAIT	SLC4A10	1.49721e-190	0.974733	0.453	0.008	3.08679e-186		CXCR6+ NK	CD160	2.45004e-271	1.02462	0.911	0.389	5.05125e-267
CXCR6+ CD8	TRDC	2.79324e-91	0.93384	0.472	0.126	5.75882e-87		MAIT	RPLP1	1.0784e-181	0.310622	1	1	2.22333e-177		CXCR6+ NK	KLRC1	2.23645e-261	1.16398	0.684	0.134	4.61088e-257
CXCR6+ CD8	CD74	2.38722e-85	0.589281	0.871	0.68	4.92174e-81		MAIT	KLRG1	3.24879e-181	0.882112	0.85	0.386	6.69803e-177		CXCR6+ NK	XCL2	2.1896e-260	0.94873	0.937	0.452	4.5143e-256
CXCR6+ CD8	SRGN	2.65346e-84	0.490488	0.928	0.844	5.47063e-80		MAIT	CD40LG	5.34337e-128	0.800451	0.469	0.072	1.10164e-123		CXCR6+ NK	P2RY11	7.67197e-259	0.858745	0.534	0.052	1.58173e-254
CXCR6+ CD8	KLRF1	4.41128e-69	0.851023	0.382	0.113	9.09473e-65		MAIT	CXCR6	3.54868e-123	0.841258	0.539	0.126	7.31631e-119		CXCR6+ NK	CD7	9.67983e-251	0.69285	0.993	0.884	1.99569e-246
CXCR6+ CD8	EOMES	1.55083e-63	0.661584	0.376	0.129	3.19736e-59		MAIT	LST1	3.36009e-120	0.893743	0.467	0.083	6.92749e-116		CXCR6+ NK	CXCR6	8.05787e-249	0.892885	0.515	0.05	1.66129e-244
CXCR6+ CD8	TIGIT	4.13103e-61	0.663666	0.43	0.163	8.51694e-57		MAIT	EEF1A1	3.00961e-119	0.298308	1	1	6.2049e-115		CXCR6+ NK	CCL3	5.93921e-225	0.98041	0.907	0.432	1.22449e-220
CXCR6+ CD8	CCL4L2	3.091e-54	1.34838	0.426	0.176	6.37272e-50		MAIT	TPT1	2.3285e-117	0.306556	1	0.999	4.80067e-113		CXCR6+ NK	PTMA	2.19542e-210	0.490159	1	0.996	4.52631e-206
CXCR6+ CD8	STK17A	1.04807e-53	0.487742	0.711	0.516	2.1608e-49		MAIT	TMIGD2	9.108e-117	0.727355	0.354	0.023	1.8778e-112		CXCR6+ NK	SH2D1A	3.8723e-173	0.723718	0.674	0.208	7.98352e-169
CXCR6+ CD8	CCL5	1.55475e-52	0.251786	0.996	0.986	3.20543e-48		MAIT	AQP3	1.64256e-114	0.745834	0.453	0.078	3.38646e-110		CXCR6+ NK	RPS18	5.59692e-162	0.33159	1	0.999	1.15392e-157
CXCR6+ CD8	RGS1	9.29665e-44	0.597001	0.267	0.075	1.91669e-39		MAIT	JAML	1.32762e-106	0.750292	0.477	0.105	2.73716e-102		CXCR6+ NK	YWHAH	1.6571e-157	0.647432	0.606	0.174	3.41645e-153
CXCR6+ CD8	SH2D1A	2.35941e-43	0.508878	0.479	0.264	4.8644e-39		MAIT	AC007952.4	4.00588e-106	0.8125	0.666	0.278	8.25893e-102		CXCR6+ NK	FCER1G	4.87019e-153	0.513784	0.977	0.662	1.00409e-148
CXCR6+ CD8	TYROBP	9.31019e-42	0.789686	0.412	0.224	1.91948e-37		MAIT	ALOX5AP	2.42234e-102	0.451725	0.846	0.486	4.99414e-98		CXCR6+ NK	AC007952.4	7.63466e-147	0.817564	0.752	0.33	1.57404e-142
CXCR6+ CD8	GCSAM	6.43358e-40	0.407379	0.163	0.02	1.32641e-35		MAIT	AC245014.3	4.38298e-100	0.866131	0.559	0.184	9.03639e-96		CXCR6+ NK	TMSB4X	3.50744e-146	0.269802	1	1	7.23129e-142
CXCR6+ CD8	CCL3L1	3.91606e-34	0.660757	0.297	0.128	8.07374e-30		MAIT	CCR6	7.41494e-90	0.592711	0.288	0.02	1.52874e-85		CXCR6+ NK	STK17A	2.8966e-145	0.621857	0.884	0.507	5.97192e-141
CXCR6+ CD8	SIRPG	3.49162e-31	0.422045	0.225	0.079	7.19867e-27		MAIT	RPS13	2.20199e-87	0.25673	1	0.992	4.53985e-83		CXCR6+ NK	RPLP0	2.50464e-142	0.478758	0.983	0.92	5.16381e-138
CXCR6+ CD8	KLRD1	5.49179e-31	0.369739	0.779	0.638	1.13224e-26		MAIT	IFNGR1	2.48615e-87	0.675578	0.497	0.153	5.1257e-83		CXCR6+ NK	ALOX5AP	3.72887e-142	0.565064	0.941	0.607	7.68782e-138
CXCR6+ CD8	ARPC5L	6.52506e-31	0.376703	0.626	0.48	1.34527e-26		MAIT	LINC01871	1.63989e-82	0.609211	0.808	0.515	3.38096e-78		CXCR6+ NK	CMC1	2.63624e-141	0.62183	0.943	0.592	5.43514e-137
CXCR6+ CD8	DENND2D	2.07108e-30	0.399383	0.557	0.377	4.26994e-26		MAIT	ZBTB16	7.66345e-78	0.541523	0.255	0.018	1.57997e-73		CXCR6+ NK	TOX2	3.71277e-141	0.464686	0.232	0.005	7.65463e-137
CXCR6+ CD8	PDCD4	2.89736e-29	0.411688	0.468	0.307	5.97349e-25		MAIT	CEBPD	7.84541e-78	0.564099	0.27	0.024	1.61749e-73		CXCR6+ NK	PDLIM1	7.76727e-136	0.54165	0.513	0.142	1.60138e-131
CXCR6+ CD8	P2RY11	7.62947e-28	0.346462	0.152	0.033	1.57297e-23		MAIT	GPR171	4.64551e-74	0.610449	0.599	0.274	9.57765e-70		CXCR6+ NK	RPSA	9.04524e-136	0.387462	0.998	0.98	1.86486e-131
CXCR6+ CD8	RHOC	2.79766e-27	0.397563	0.446	0.281	5.76794e-23		MAIT	B3GALT2	7.97116e-67	0.454929	0.185	0.003	1.64341e-62		CXCR6+ NK	RPS8	9.76046e-132	0.328274	1	0.995	2.01231e-127
CXCR6+ CD8	APBA2	2.4492e-26	0.36944	0.184	0.059	5.04952e-22		MAIT	GYG1	1.23291e-65	0.538896	0.526	0.218	2.5419e-61		CXCR6+ NK	RPS5	2.8803e-131	0.358477	1	0.975	5.93832e-127
CXCR6+ CD8	DUSP2	1.96702e-24	0.459459	0.311	0.16	4.05541e-20		MAIT	RPLP0	2.00419e-61	0.300945	0.991	0.966	4.13204e-57		CXCR6+ NK	BCO2	1.53671e-124	0.40617	0.204	0.004	3.16824e-120
CXCR6+ CD8	CD69	3.40558e-24	0.430889	0.503	0.357	7.02129e-20		MAIT	IL4I1	4.16763e-59	0.422482	0.173	0.005	8.59241e-55		CXCR6+ NK	KLRB1	2.5722e-123	0.486129	0.992	0.85	5.3031e-119
CXCR6+ CD8	AC007952.4	8.70926e-24	0.390403	0.441	0.278	1.79559e-19		MAIT	IL23R	2.13028e-58	0.400402	0.161	0.002	4.39201e-54		CXCR6+ NK	ADGRG3	4.14302e-122	0.36667	0.2	0.004	8.54166e-118
CXCR6+ CD8	ALOX5AP	1.77905e-22	0.301241	0.657	0.486	3.66786e-18		MAIT	CD69	2.27911e-57	0.596474	0.64	0.357	4.69883e-53		CXCR6+ NK	CD63	2.16146e-120	0.515967	0.93	0.704	4.45629e-116
CXCR6+ CD8	HLA-DQA1	3.20107e-22	0.384551	0.222	0.101	6.59966e-18		MAIT	DPP4	1.61647e-56	0.461098	0.251	0.04	3.33268e-52		CXCR6+ NK	IRF8	9.4496e-119	0.451131	0.393	0.088	1.94822e-114
CXCR6+ CD8	CRTAM	1.64115e-21	0.356036	0.203	0.085	3.38355e-17		MAIT	EEF1B2	1.44245e-53	0.311141	0.978	0.937	2.9739e-49		CXCR6+ NK	SPRY1	1.71332e-118	0.4271	0.224	0.01	3.53236e-114
CXCR6+ CD8	PTGDR	1.96238e-21	0.378995	0.302	0.156	4.04583e-17		MAIT	PRSS35	2.63818e-53	0.407962	0.152	0.003	5.43914e-49		CXCR6+ NK	GYG1	3.84928e-117	0.512302	0.621	0.241	7.93606e-113
CXCR6+ CD8	PDLIM1	2.46622e-21	0.335309	0.203	0.088	5.08461e-17		MAIT	CCR1	1.86302e-50	0.409994	0.225	0.036	3.84099e-46		CXCR6+ NK	RPS2	9.62229e-115	0.354772	0.997	0.993	1.98383e-110
CXCR6+ CD8	CXCR6	3.49715e-20	0.355194	0.263	0.126	7.21007e-16		MAIT	RORC	6.27384e-50	0.346696	0.158	0.007	1.29348e-45		CXCR6+ NK	RPL10A	6.61347e-114	0.33317	0.999	0.985	1.3635e-109
CXCR6+ CD8	IL2RB	1.50573e-19	0.354856	0.336	0.208	3.10437e-15		MAIT	DUSP1	1.13748e-49	0.537358	0.655	0.392	2.34514e-45		CXCR6+ NK	EOMES	5.86632e-113	0.503016	0.605	0.234	1.20946e-108
CXCR6+ CD8	DTHD1	2.97432e-19	0.282416	0.127	0.041	6.13216e-15		MAIT	TRAT1	1.25763e-48	0.451289	0.416	0.163	2.59287e-44		CXCR6+ NK	CEBPD	6.22604e-113	0.442249	0.44	0.124	1.28362e-108
CXCR6+ CD8	PYHIN1	1.21797e-18	0.311274	0.507	0.379	2.51108e-14		MAIT	TNFRSF25	6.96528e-48	0.446587	0.273	0.065	1.43603e-43		CXCR6+ NK	LAT2	9.28521e-112	0.462624	0.672	0.297	1.91433e-107
CXCR6+ CD8	TRGC2	1.28434e-18	0.289988	0.687	0.62	2.64793e-14		MAIT	P2RY14	1.24222e-45	0.3037	0.116	0	2.56108e-41		CXCR6+ NK	AC245014.3	2.3422e-109	0.748946	0.52	0.169	4.82891e-105
CXCR6+ CD8	HLA-DQB1	1.44305e-18	0.332057	0.237	0.117	2.97514e-14		MAIT	NFKBIA	2.86838e-45	0.562526	0.546	0.293	5.91373e-41		CXCR6+ NK	CHI3L2	6.00285e-109	0.495464	0.34	0.062	1.23761e-104
CXCR6+ CD8	FYN	1.71844e-18	0.315183	0.49	0.365	3.5429e-14		MAIT	PDCD4	1.2621e-43	0.44008	0.563	0.307	2.60207e-39		CXCR6+ NK	RPS24	2.08365e-107	0.273542	1	0.997	4.29587e-103
CXCR6+ CD8	FABP5	9.20532e-18	0.333955	0.229	0.117	1.89786e-13		MAIT	SESN1	5.10005e-43	0.41645	0.294	0.088	1.05148e-38		CXCR6+ NK	TNFSF14	8.62546e-102	0.470034	0.505	0.174	1.77831e-97
CXCR6+ CD8	APMAP	1.10027e-17	0.303424	0.47	0.356	2.26843e-13		MAIT	TSPAN15	5.67624e-43	0.288934	0.123	0.002	1.17027e-38		CXCR6+ NK	GAPDH	2.55811e-100	0.443833	0.983	0.937	5.27405e-96
CXCR6+ CD8	CALM3	1.65653e-17	0.26199	0.543	0.463	3.41526e-13		MAIT	TNF	9.31368e-43	0.478263	0.238	0.054	1.9202e-38		CXCR6+ NK	CLDND1	4.82422e-96	0.402883	0.403	0.119	9.9461e-92
CXCR6+ CD8	KLRG1	2.77227e-17	0.346049	0.515	0.386	5.71559e-13		MAIT	CD27	1.06863e-41	0.301018	0.448	0.219	2.20319e-37		CXCR6+ NK	NELFCD	1.13168e-95	0.330576	0.399	0.125	2.33319e-91
CXCR6+ CD8	AOAH	9.55827e-17	0.28933	0.197	0.089	1.97063e-12		MAIT	TLE1	9.3324e-39	0.326588	0.16	0.02	1.92406e-34		CXCR6+ NK	RCBTB2	4.81215e-95	0.465696	0.413	0.122	9.92121e-91
CXCR6+ CD8	HLA-DRA	1.53561e-15	0.320841	0.437	0.3	3.16596e-11		MAIT	SIRPG	2.19284e-37	0.387308	0.263	0.079	4.52098e-33		CXCR6+ NK	SESN1	2.45194e-94	0.442035	0.348	0.079	5.05516e-90
CXCR6+ CD8	HLA-DPA1	3.48333e-15	0.273455	0.604	0.491	7.18157e-11		MAIT	IL18RAP	1.73344e-36	0.339302	0.191	0.038	3.57384e-32		CXCR6+ NK	METTL9	4.26662e-94	0.488672	0.675	0.323	8.79649e-90
CXCR6+ CD8	OFD1	3.94091e-14	0.270248	0.332	0.236	8.12497e-10		MAIT	SATB1	3.69111e-36	0.401251	0.284	0.096	7.60997e-32		CXCR6+ NK	TMIGD2	1.03742e-92	0.371717	0.493	0.193	2.13886e-88
CXCR6+ CD8	HLA-DMA	4.86555e-14	0.278982	0.229	0.127	1.00313e-09		MAIT	JUN	6.88374e-36	0.502468	0.755	0.563	1.41922e-31		CXCR6+ NK	ARHGAP9	1.33741e-92	0.328674	0.551	0.246	2.75733e-88
CXCR6+ CD8	DUSP1	6.3463e-14	0.294282	0.502	0.392	1.30842e-09		MAIT	SLAMF1	2.03521e-35	0.341941	0.27	0.089	4.19599e-31		CXCR6+ NK	RPL8	2.12806e-92	0.288642	0.999	0.987	4.38741e-88
CXCR6+ CD8	TNFSF10	2.17582e-13	0.25627	0.184	0.093	4.48589e-09		MAIT	SPOCK2	1.43829e-34	0.349855	0.528	0.299	2.96532e-30		CXCR6+ NK	PDCD4	7.53766e-91	0.417626	0.544	0.226	1.55404e-86
CXCR6+ CD8	PILRB	2.78238e-13	0.267305	0.192	0.096	5.73644e-09		MAIT	TNFSF14	5.36775e-34	0.337001	0.448	0.231	1.10667e-29		CXCR6+ NK	UROS	2.23869e-89	0.352458	0.416	0.142	4.6155e-85
CXCR6+ CD8	TRBC1	2.94651e-13	0.273326	0.646	0.521	6.07482e-09		MAIT	CCL3L1	2.78267e-33	0.499043	0.319	0.128	5.73704e-29		CXCR6+ NK	EEF1B2	8.09458e-88	0.342991	0.986	0.903	1.66886e-83
CXCR6+ CD8	ARHGAP9	3.30519e-13	0.253456	0.268	0.185	6.8143e-09		MAIT	CTSH	7.03132e-33	0.286051	0.158	0.027	1.44965e-28		CXCR6+ NK	IKZF3	8.6554e-87	0.425491	0.586	0.262	1.78448e-82
CXCR6+ CD8	PLA2G16	5.87963e-13	0.274523	0.327	0.222	1.2122e-08		MAIT	CASP1	1.54281e-32	0.328029	0.537	0.315	3.1808e-28		CXCR6+ NK	SRGN	1.03139e-84	0.318222	0.994	0.962	2.12643e-80
CXCR6+ CD8	NUCB2	5.92129e-13	0.271471	0.342	0.246	1.22079e-08		MAIT	COLQ	1.32453e-31	0.252486	0.107	0.006	2.73079e-27		CXCR6+ NK	SYK	2.14318e-84	0.313387	0.291	0.069	4.41859e-80
CXCR6+ CD8	AC245014.3	2.78112e-12	0.320428	0.291	0.184	5.73384e-08		MAIT	FKBP11	1.79156e-30	0.324341	0.624	0.408	3.69366e-26		CXCR6+ NK	DMAC1	2.79316e-84	0.280929	0.464	0.199	5.75865e-80
CXCR6+ CD8	C19orf66	8.29311e-12	0.25752	0.317	0.231	1.70979e-07		MAIT	CKLF	2.11589e-30	0.303365	0.736	0.537	4.36233e-26		CXCR6+ NK	GRAMD1A	2.98444e-84	0.352422	0.262	0.047	6.15303e-80
CXCR6+ CD8	XCL1	2.65229e-09	0.258015	0.26	0.164	5.46823e-05		MAIT	RHOC	7.01152e-29	0.310562	0.487	0.281	1.44557e-24		CXCR6+ NK	SPTSSB	1.11165e-83	0.370243	0.144	0.004	2.29188e-79
CXCR3+ CD8	CD52	3.22584e-108	0.915687	0.977	0.623	6.65071e-104		MAIT	HPGD	8.6957e-29	0.292245	0.195	0.056	1.79279e-24		CXCR6+ NK	SLC25A5	1.77248e-83	0.525177	0.8	0.524	3.65433e-79
CXCR3+ CD8	ITGA1	3.81669e-74	0.571454	0.204	0.002	7.86888e-70		MAIT	CD28	1.7975e-28	0.295785	0.165	0.038	3.70591e-24		CXCR6+ NK	CKLF	4.48504e-83	0.395913	0.759	0.432	9.2468e-79
CXCR3+ CD8	IL7R	6.01324e-72	1.06529	0.468	0.1	1.23975e-67		MAIT	TNFAIP8	2.43177e-27	0.289421	0.56	0.356	5.01359e-23		CXCR6+ NK	DGCR6L	5.44548e-83	0.311543	0.489	0.213	1.12269e-78
CXCR3+ CD8	S100A4	5.10593e-66	0.617198	0.987	0.879	1.05269e-61		MAIT	CXXC5	1.61596e-26	0.25738	0.124	0.019	3.33163e-22		CXCR6+ NK	CCL3L1	8.63836e-83	0.461255	0.431	0.15	1.78097e-78
CXCR3+ CD8	LTB	2.36109e-60	0.932468	0.783	0.448	4.86785e-56		MAIT	YWHAH	5.50939e-26	0.325987	0.378	0.195	1.13587e-21		CXCR6+ NK	PABPC1	4.26064e-82	0.39074	0.937	0.731	8.78416e-78
CXCR3+ CD8	KLRC1	6.76022e-49	0.958353	0.264	0.036	1.39375e-44		MAIT	LINC02273	1.17025e-25	0.255312	0.146	0.032	2.41271e-21		CXCR6+ NK	HPRT1	5.56738e-82	0.315736	0.399	0.144	1.14783e-77
CXCR3+ CD8	S100A6	9.56543e-49	0.503017	0.982	0.896	1.9721e-44		MAIT	PHACTR2	1.23698e-25	0.278731	0.18	0.052	2.55028e-21		CXCR6+ NK	TKT	8.65424e-82	0.263499	0.497	0.23	1.78425e-77
CXCR3+ CD8	LGALS1	1.89221e-48	0.743534	0.809	0.463	3.90117e-44		MAIT	SPRY1	1.40792e-25	0.2725	0.15	0.035	2.90271e-21		CXCR6+ NK	RPS9	1.22249e-81	0.257538	0.998	0.99	2.5204e-77
CXCR3+ CD8	PLP2	4.11937e-36	0.600863	0.537	0.247	8.4929e-32		MAIT	ABCB1	2.58907e-25	0.265367	0.141	0.029	5.33789e-21		CXCR6+ NK	TIGIT	6.74186e-80	0.322085	0.571	0.28	1.38997e-75
CXCR3+ CD8	S100A10	9.70968e-36	0.50336	0.889	0.689	2.00185e-31		MAIT	GBP5	2.9251e-25	0.331969	0.366	0.187	6.03068e-21		CXCR6+ NK	SPRY2	1.74682e-79	0.295062	0.196	0.021	3.60141e-75
CXCR3+ CD8	LGALS3	4.166e-34	0.52704	0.24	0.045	8.58905e-30		MAIT	LBH	7.261e-25	0.279177	0.548	0.354	1.497e-20		CXCR6+ NK	GYPC	1.9075e-78	0.322115	0.791	0.482	3.93269e-74
CXCR3+ CD8	CXCR3	4.39188e-31	0.495917	0.346	0.105	9.05473e-27		MAIT	FEZ1	1.4152e-24	0.275553	0.163	0.043	2.91772e-20		CXCR6+ NK	NME1	2.11397e-78	0.366986	0.446	0.175	4.35837e-74
CXCR3+ CD8	ANXA1	2.36674e-27	0.486078	0.718	0.455	4.87951e-23		MAIT	ATF7IP2	1.5358e-23	0.280486	0.194	0.064	3.16637e-19		CXCR6+ NK	MRPL12	6.86348e-78	0.265034	0.404	0.164	1.41504e-73
CXCR3+ CD8	SH3BGRL3	1.13505e-24	0.306331	0.982	0.93	2.34014e-20		MAIT	ABRACL	6.39409e-23	0.2738	0.687	0.511	1.31827e-18		CXCR6+ NK	IL18	1.34302e-77	0.310385	0.211	0.031	2.7689e-73
CXCR3+ CD8	ZNF683	2.30696e-24	0.566794	0.196	0.043	4.75626e-20		MAIT	P2RX5	6.28022e-22	0.265478	0.138	0.035	1.29479e-17		CXCR6+ NK	NUCB2	3.58019e-77	0.382324	0.534	0.239	7.38128e-73
CXCR3+ CD8	ITM2C	5.08268e-24	0.495827	0.292	0.099	1.0479e-19		MAIT	MAF	1.05075e-21	0.2575	0.26	0.119	2.16634e-17		CXCR6+ NK	MYC	7.4808e-77	0.405354	0.25	0.043	1.54232e-72
CXCR3+ CD8	SUSD3	2.69442e-22	0.328383	0.155	0.026	5.55508e-18		MAIT	EOMES	1.18931e-21	0.296636	0.278	0.129	2.452e-17		CXCR6+ NK	SERPINE2	1.071e-76	0.321083	0.191	0.021	2.20809e-72
CXCR3+ CD8	S100A11	1.32482e-20	0.455321	0.734	0.523	2.73138e-16		MAIT	CD96	1.36808e-21	0.255059	0.418	0.247	2.82058e-17		CXCR6+ NK	PPA1	1.11849e-76	0.354847	0.532	0.241	2.30598e-72
CXCR3+ CD8	TIMP1	9.1543e-20	0.413603	0.253	0.083	1.88734e-15		MAIT	DDIT4	3.90591e-21	0.269231	0.55	0.371	8.05281e-17		CXCR6+ NK	SYNRG	1.29598e-76	0.340503	0.442	0.178	2.67193e-72
CXCR3+ CD8	VIM	2.16575e-19	0.342295	0.907	0.795	4.46512e-15		MAIT	OXNAD1	6.74045e-21	0.250339	0.236	0.102	1.38968e-16		CXCR6+ NK	SOCS1	1.57645e-76	0.344264	0.339	0.104	3.25017e-72
CXCR3+ CD8	TMEM14C	1.57639e-18	0.346982	0.209	0.061	3.25004e-14		MAIT	ODF2L	8.69109e-21	0.27329	0.368	0.206	1.79184e-16		CXCR6+ NK	SLC44A1	3.12639e-76	0.254154	0.195	0.028	6.44568e-72
CXCR3+ CD8	CRIP1	1.01055e-16	0.395195	0.587	0.365	2.08345e-12		MAIT	APOL3	2.10821e-20	0.260325	0.312	0.163	4.34651e-16		CXCR6+ NK	ACAA2	4.98251e-76	0.322658	0.496	0.221	1.02724e-71
CXCR3+ CD8	CD9	1.13341e-16	0.253963	0.111	0.018	2.33676e-12		MAIT	IFI44	1.28839e-19	0.253968	0.196	0.076	2.65627e-15		CXCR6+ NK	CAPN12	1.06048e-75	0.358916	0.285	0.07	2.1864e-71
CXCR3+ CD8	CD8B	4.35567e-16	0.299901	0.654	0.432	8.98009e-12		MAIT	TMEM107	6.01556e-19	0.308717	0.306	0.16	1.24023e-14		CXCR6+ NK	TOMM22	1.55948e-75	0.253135	0.59	0.317	3.21519e-71
CXCR3+ CD8	EMP3	4.45014e-16	0.266647	0.809	0.606	9.17485e-12		MAIT	TC2N	2.28562e-18	0.254716	0.35	0.2	4.71226e-14		CXCR6+ NK	MZT2A	5.02207e-75	0.276642	0.572	0.296	1.0354e-70
CXCR3+ CD8	CAPG	3.41471e-15	0.324947	0.173	0.051	7.04012e-11		MAIT	ZFP36L1	4.26047e-18	0.275733	0.522	0.357	8.78381e-14		CXCR6+ NK	FHL3	1.17136e-74	0.267941	0.306	0.1	2.41499e-70
CXCR3+ CD8	CISH	3.64873e-15	0.41475	0.408	0.232	7.52259e-11		MAIT	NMT2	6.52407e-18	0.251641	0.224	0.101	1.34507e-13		CXCR6+ NK	RAB11FIP1	2.01002e-74	0.292744	0.414	0.169	4.14406e-70
CXCR3+ CD8	COTL1	8.46257e-15	0.363322	0.646	0.434	1.74473e-10		MAIT	S100B	1.82712e-17	0.403025	0.117	0.032	3.76697e-13		CXCR6+ NK	FBL	8.36166e-74	0.272162	0.601	0.322	1.72392e-69
CXCR3+ CD8	CD7	1.99449e-14	0.351884	0.889	0.76	4.11205e-10		MAIT	CTSA	8.28731e-17	0.266096	0.3	0.163	1.70859e-12		CXCR6+ NK	SMS	2.33733e-73	0.260539	0.426	0.188	4.81886e-69
CXCR3+ CD8	PAG1	2.18046e-14	0.256248	0.207	0.076	4.49545e-10		MAIT	TRGC1	8.50325e-17	0.305367	0.414	0.262	1.75311e-12		CXCR6+ NK	LINC00996	2.888e-73	0.253312	0.151	0.009	5.95419e-69
CXCR3+ CD8	GLIPR2	2.41016e-14	0.304022	0.375	0.194	4.96902e-10		MAIT	FOSB	2.91406e-15	0.277857	0.284	0.157	6.00792e-11		CXCR6+ NK	MIR181A1HG	3.51743e-73	0.27566	0.223	0.046	7.25189e-69
CXCR3+ CD8	PERP	3.38478e-14	0.259872	0.204	0.076	6.9784e-10		MAIT	BTG2	1.13136e-13	0.266824	0.332	0.204	2.33253e-09		CXCR6+ NK	SLC25A39	4.26952e-73	0.279748	0.444	0.195	8.80246e-69
CXCR3+ CD8	CLU	9.64919e-14	0.287549	0.114	0.025	1.98937e-09		MAIT	FOS	5.30041e-11	0.254939	0.401	0.279	1.09279e-06		CXCR6+ NK	NCF1	6.20768e-73	0.315043	0.256	0.055	1.27984e-68
CXCR3+ CD8	TRAC	4.09017e-13	0.260564	0.933	0.846	8.4327e-09		MAIT	AC103591.3	3.63658e-07	0.328076	0.241	0.167	0.00749753		CXCR6+ NK	TYROBP	9.65726e-73	0.317369	0.997	0.948	1.99104e-68
CXCR3+ CD8	CD27	2.08765e-12	0.33318	0.385	0.212	4.30411e-08		CXCR3+ CD8	CCL5	5.59458e-100	0.700968	0.99	0.98	1.15343e-95		CXCR6+ NK	EIF3G	1.01618e-72	0.413845	0.894	0.637	2.09505e-68
CXCR3+ CD8	MT-ND5	3.73957e-12	0.337853	0.809	0.683	7.70987e-08		CXCR3+ CD8	CD8B	2.65714e-71	0.895159	0.654	0.232	5.47823e-67		CXCR6+ NK	MATK	1.40297e-72	0.383763	0.834	0.544	2.8925e-68
CXCR3+ CD8	SIT1	4.05128e-12	0.260061	0.452	0.277	8.35252e-08		CXCR3+ CD8	XCL1	7.16792e-71	1.00819	0.367	0.049	1.47781e-66		CXCR6+ NK	RBM3	6.57526e-72	0.318943	0.555	0.274	1.35562e-67
CXCR3+ CD8	RGCC	9.97494e-12	0.28231	0.165	0.057	2.05653e-07		CXCR3+ CD8	XCL2	2.85983e-66	0.880686	0.509	0.135	5.89611e-62		CXCR6+ NK	PSTPIP1	2.655e-71	0.276993	0.491	0.234	5.47382e-67
CXCR3+ CD8	JAML	1.24171e-11	0.264697	0.191	0.074	2.56004e-07		CXCR3+ CD8	CXCR3	3.48537e-63	0.683558	0.346	0.054	7.18578e-59		CXCR6+ NK	Z93241.1	6.11212e-71	0.347388	0.272	0.067	1.26014e-66
CXCR3+ CD8	ANXA2	1.24587e-11	0.262738	0.597	0.409	2.56861e-07		CXCR3+ CD8	ITGA1	2.43982e-59	0.553573	0.204	0.01	5.03018e-55		CXCR6+ NK	RGL4	6.24796e-71	0.357481	0.327	0.096	1.28814e-66
CXCR3+ CD8	LYAR	1.63165e-11	0.338581	0.501	0.33	3.36398e-07		CXCR3+ CD8	COTL1	2.44405e-51	0.718793	0.646	0.372	5.03889e-47		CXCR6+ NK	FOS	1.58931e-70	0.514636	0.515	0.226	3.27669e-66
CXCR3+ CD8	CDC42EP3	1.70267e-11	0.265138	0.331	0.177	3.51039e-07		CXCR3+ CD8	LGALS1	1.03029e-48	0.760345	0.809	0.503	2.12414e-44		CXCR6+ NK	NUDT8	2.6891e-70	0.259451	0.191	0.029	5.54412e-66
CXCR3+ CD8	CKLF	2.68528e-11	0.307513	0.687	0.514	5.53624e-07		CXCR3+ CD8	LINC02446	1.36789e-34	0.512844	0.189	0.024	2.82018e-30		CXCR6+ NK	C6orf48	1.72595e-69	0.268973	0.531	0.269	3.55839e-65
CXCR3+ CD8	GPR183	1.27441e-10	0.251957	0.14	0.046	2.62744e-06		CXCR3+ CD8	CD52	4.05033e-33	0.430765	0.977	0.957	8.35057e-29		CXCR6+ NK	H2AFJ	6.4126e-69	0.275309	0.377	0.15	1.32209e-64
CXCR3+ CD8	STK17B	1.48505e-10	0.330633	0.512	0.347	3.06173e-06		CXCR3+ CD8	KLRC2	1.51467e-29	0.490836	0.106	0.006	3.1228e-25		CXCR6+ NK	IFITM3	7.46659e-69	0.411466	0.729	0.429	1.53939e-64
CXCR3+ CD8	LINC02446	1.58861e-10	0.296892	0.189	0.076	3.27523e-06		CXCR3+ CD8	FYB1	1.58844e-28	0.447502	0.77	0.569	3.2749e-24		CXCR6+ NK	HSP90AB1	7.95973e-69	0.419381	0.862	0.602	1.64106e-64
CXCR3+ CD8	CNN2	1.61969e-10	0.310011	0.45	0.284	3.33931e-06		CXCR3+ CD8	S100A10	3.0975e-27	0.421945	0.889	0.774	6.38611e-23		CXCR6+ NK	DNMT1	9.05116e-69	0.279026	0.426	0.186	1.86608e-64
CXCR3+ CD8	RGS10	4.11149e-10	0.268993	0.47	0.302	8.47666e-06		CXCR3+ CD8	IFITM2	2.00496e-26	0.413668	0.917	0.861	4.13362e-22		CXCR6+ NK	2019-09-06	3.45732e-68	0.26116	0.62	0.349	7.12795e-64
CXCR3+ CD8	AC114760.2	1.77036e-09	0.271489	0.385	0.233	3.64995e-05		CXCR3+ CD8	KLRC1	6.28733e-25	0.754662	0.264	0.092	1.29626e-20		CXCR6+ NK	YWHAE	1.62952e-67	0.312509	0.587	0.309	3.35958e-63
CXCR3+ CD8	FLT3LG	2.73254e-09	0.259161	0.207	0.095	5.63368e-05		CXCR3+ CD8	ZNF683	3.81523e-23	0.55667	0.196	0.044	7.86587e-19		CXCR6+ NK	CCDC167	2.2901e-67	0.261388	0.395	0.168	4.7215e-63
CXCR3+ CD8	LINC01871	4.63378e-09	0.331281	0.571	0.417	9.55346e-05		CXCR3+ CD8	CD63	4.1578e-23	0.38874	0.612	0.543	8.57214e-19		CXCR6+ NK	NHP2	2.7514e-67	0.332346	0.558	0.282	5.67256e-63
CXCR3+ CD8	TSC22D3	7.43499e-09	0.263948	0.486	0.328	0.000153287		CXCR3+ CD8	PLP2	1.44096e-20	0.385209	0.537	0.4	2.97083e-16		CXCR6+ NK	CD96	2.85046e-67	0.287521	0.388	0.156	5.8768e-63
CXCR3+ CD8	XCL1	1.16714e-08	0.339854	0.367	0.225	0.000240629		CXCR3+ CD8	RUNX3	2.48098e-20	0.435947	0.375	0.214	5.11504e-16		CXCR6+ NK	PDE7A	1.0002e-66	0.309175	0.304	0.091	2.06212e-62
CXCR3+ CD8	PTGER2	3.30465e-08	0.29003	0.401	0.261	0.00068132		CXCR3+ CD8	CD7	2.8213e-19	0.394957	0.889	0.836	5.81667e-15		CXCR6+ NK	TNFSF10	1.59026e-66	0.303189	0.359	0.132	3.27864e-62
CXCR3+ CD8	SPOCK2	5.27385e-08	0.268403	0.297	0.172	0.00108731		CXCR3+ CD8	HLA-DRA	2.46122e-18	0.459735	0.297	0.198	5.07429e-14		CXCR6+ NK	CLPTM1	1.59494e-66	0.257708	0.312	0.111	3.28828e-62
CXCR3+ CD8	HOPX	6.06604e-08	0.285692	0.649	0.515	0.00125064		CXCR3+ CD8	HLA-DPB1	1.63314e-17	0.421949	0.519	0.372	3.36705e-13		CXCR6+ NK	RANBP1	2.90489e-66	0.275079	0.594	0.325	5.98902e-62
CXCR3+ CD8	SCML4	6.75587e-07	0.263976	0.217	0.118	0.0139286		CXCR3+ CD8	CYTOR	2.65824e-17	0.389213	0.525	0.36	5.48049e-13		CXCR6+ NK	PTCH2	1.99205e-65	0.362964	0.244	0.054	4.10701e-61
CXCR3+ CD8	GNLY	6.87675e-06	0.563436	0.346	0.239	0.141778		CXCR3+ CD8	HLA-DRB1	4.55226e-17	0.44929	0.455	0.279	9.3854e-13		CXCR6+ NK	MZT2B	2.58764e-65	0.350136	0.569	0.29	5.33493e-61
CXCR3+ CD8	MT1E	0.00878481	0.254635	0.31	0.241	1		CXCR3+ CD8	CRIP1	9.60978e-17	0.399302	0.587	0.412	1.98125e-12		CXCR6+ NK	SLC16A3	2.78867e-65	0.267428	0.313	0.112	5.7494e-61
CX3CR1+ CD8	FGFBP2	0	2.28615	0.865	0.063	0		CXCR3+ CD8	CLU	1.16814e-16	0.302129	0.114	0.025	2.40835e-12		CXCR6+ NK	IFITM2	1.63304e-64	0.270548	0.996	0.947	3.36684e-60
CX3CR1+ CD8	GNLY	0	2.19766	0.885	0.151	0		CXCR3+ CD8	CLEC2D	4.8226e-16	0.365127	0.566	0.41	9.94276e-12		CXCR6+ NK	TMEM141	7.97681e-64	0.272157	0.43	0.196	1.64458e-59
CX3CR1+ CD8	GZMB	0	1.89345	0.915	0.226	0		CXCR3+ CD8	HLA-DPA1	7.16518e-16	0.364678	0.494	0.355	1.47725e-11		CXCR6+ NK	HSPD1	1.54495e-63	0.282133	0.465	0.222	3.18521e-59
CX3CR1+ CD8	CD52	1.54827e-305	1.41555	0.986	0.605	3.19207e-301		CXCR3+ CD8	C12orf75	1.6177e-15	0.357535	0.543	0.335	3.33521e-11		CXCR6+ NK	ITM2A	1.84304e-63	0.352312	0.539	0.269	3.7998e-59
CX3CR1+ CD8	S100A4	1.47496e-257	1.12348	0.993	0.873	3.04093e-253		CXCR3+ CD8	RPS26	8.0158e-15	0.365109	0.912	0.854	1.65262e-10		CXCR6+ NK	MPG	5.83374e-63	0.254294	0.423	0.197	1.20274e-58
CX3CR1+ CD8	GZMH	9.5117e-213	1.06136	0.98	0.614	1.96103e-208		CXCR3+ CD8	IFNG	2.45981e-14	0.366447	0.214	0.086	5.07138e-10		CXCR6+ NK	PRDX6	6.55851e-63	0.257845	0.58	0.322	1.35217e-58
CX3CR1+ CD8	CX3CR1	6.45123e-200	1.20646	0.536	0.037	1.33005e-195		CXCR3+ CD8	TRBC1	2.89974e-14	0.414841	0.537	0.486	5.97839e-10		CXCR6+ NK	C1QBP	7.67696e-63	0.262349	0.54	0.288	1.58276e-58
CX3CR1+ CD8	PRF1	4.49467e-173	1.00733	0.908	0.573	9.26667e-169		CXCR3+ CD8	LSP1	4.31402e-14	0.285744	0.708	0.624	8.89421e-10		CXCR6+ NK	RGS1	1.01049e-62	0.324902	0.241	0.056	2.08332e-58
CX3CR1+ CD8	SH3BGRL3	1.73454e-159	0.704467	0.991	0.926	3.5761e-155		CXCR3+ CD8	DOK2	5.64509e-14	0.344642	0.434	0.264	1.16385e-09		CXCR6+ NK	CMTM3	1.42047e-62	0.269852	0.503	0.257	2.92859e-58
CX3CR1+ CD8	EMP3	1.88002e-146	0.883282	0.902	0.582	3.87604e-142		CXCR3+ CD8	LGALS3	1.89112e-13	0.340095	0.24	0.126	3.89893e-09		CXCR6+ NK	MIF	5.28755e-61	0.378281	0.756	0.478	1.09013e-56
CX3CR1+ CD8	S100A6	2.29194e-142	0.726581	0.979	0.892	4.72529e-138		CXCR3+ CD8	CD74	2.6014e-13	0.252872	0.669	0.73	5.36331e-09		CXCR6+ NK	SNRPD1	5.40956e-61	0.250983	0.621	0.363	1.11529e-56
CX3CR1+ CD8	LGALS1	1.28145e-130	1.17606	0.845	0.441	2.64196e-126		CXCR3+ CD8	SUSD3	3.9418e-13	0.258192	0.155	0.064	8.12682e-09		CXCR6+ NK	RNF145	8.02226e-61	0.259648	0.367	0.153	1.65395e-56
CX3CR1+ CD8	PRSS23	2.40402e-125	0.723446	0.302	0.009	4.95636e-121		CXCR3+ CD8	LYAR	2.38013e-12	0.290826	0.501	0.414	4.90711e-08		CXCR6+ NK	SNX10	6.06223e-60	0.257071	0.306	0.112	1.24985e-55
CX3CR1+ CD8	ASCL2	6.99721e-115	0.774469	0.272	0.007	1.44262e-110		CXCR3+ CD8	EMP3	4.02512e-12	0.253196	0.809	0.694	8.29859e-08		CXCR6+ NK	NDUFS8	1.16557e-59	0.279026	0.695	0.424	2.40305e-55
CX3CR1+ CD8	ITGB1	9.47658e-103	0.950716	0.545	0.158	1.95379e-98		CXCR3+ CD8	SAMSN1	1.36347e-11	0.295465	0.209	0.094	2.81106e-07		CXCR6+ NK	CNN2	4.11265e-59	0.345004	0.539	0.275	8.47906e-55
CX3CR1+ CD8	NKG7	2.6982e-102	0.519686	1	0.987	5.56288e-98		CXCR3+ CD8	STK17B	1.4036e-11	0.298763	0.512	0.416	2.89381e-07		CXCR6+ NK	LPAR6	2.91708e-58	0.264861	0.292	0.101	6.01414e-54
CX3CR1+ CD8	SPON2	6.79041e-99	1.00074	0.512	0.146	1.39998e-94		CXCR3+ CD8	AC114760.2	2.85588e-11	0.334943	0.385	0.247	5.88797e-07		CXCR6+ NK	ABRACL	4.476e-57	0.260455	0.755	0.493	9.22817e-53
CX3CR1+ CD8	CES1	8.44299e-89	0.586083	0.195	0.002	1.74069e-84		CXCR3+ CD8	CHI3L2	2.94764e-11	0.260589	0.127	0.05	6.07716e-07		CXCR6+ NK	CALM3	6.05143e-57	0.405328	0.751	0.486	1.24762e-52
CX3CR1+ CD8	ADGRG1	3.63692e-88	0.778358	0.382	0.06	7.49824e-84		CXCR3+ CD8	GPR183	3.33385e-11	0.276172	0.14	0.052	6.87339e-07		CXCR6+ NK	ZBTB16	9.415e-57	0.267774	0.306	0.116	1.94109e-52
CX3CR1+ CD8	C12orf75	3.61057e-86	0.729063	0.742	0.395	7.4439e-82		CXCR3+ CD8	MCUB	5.27381e-11	0.317008	0.276	0.156	1.0873e-06		CXCR6+ NK	FABP5	2.04747e-56	0.304964	0.296	0.1	4.22128e-52
CX3CR1+ CD8	ZNF683	4.01152e-78	0.757822	0.27	0.024	8.27055e-74		CXCR3+ CD8	GLIPR2	6.2884e-11	0.303692	0.375	0.226	1.29648e-06		CXCR6+ NK	TYMS	2.16276e-56	0.31702	0.228	0.057	4.45897e-52
CX3CR1+ CD8	TMSB10	4.7025e-75	0.343456	1	1	9.69514e-71		CXCR3+ CD8	RGCC	6.48296e-11	0.271247	0.165	0.073	1.33659e-06		CXCR6+ NK	APRT	1.30577e-54	0.267167	0.826	0.577	2.69211e-50
CX3CR1+ CD8	LAIR2	1.06608e-73	0.713814	0.21	0.01	2.19794e-69		CXCR3+ CD8	TIMP1	3.77591e-10	0.306023	0.253	0.141	7.7848e-06		CXCR6+ NK	IFITM1	3.35713e-53	0.396	0.877	0.709	6.92139e-49
CX3CR1+ CD8	S100A11	2.9588e-71	0.681307	0.819	0.5	6.10015e-67		CXCR3+ CD8	CMC1	4.63667e-10	0.440438	0.364	0.347	9.55942e-06		CXCR6+ NK	NCL	1.94963e-52	0.328245	0.711	0.451	4.01956e-48
CX3CR1+ CD8	RAP1B	7.39409e-64	0.541345	0.845	0.639	1.52444e-59		CXCR3+ CD8	TSC22D3	7.52865e-10	0.305021	0.486	0.357	1.55218e-05		CXCR6+ NK	DZIP3	1.15631e-50	0.255805	0.171	0.032	2.38397e-46
CX3CR1+ CD8	DSTN	7.44343e-62	0.681619	0.599	0.274	1.53461e-57		CXCR3+ CD8	KLRD1	1.62598e-09	0.330534	0.558	0.419	3.35229e-05		CXCR6+ NK	STMN1	1.69356e-50	0.543292	0.521	0.275	3.49162e-46
CX3CR1+ CD8	UCP2	1.0259e-61	0.666578	0.666	0.363	2.1151e-57		CXCR3+ CD8	GPR174	4.2062e-09	0.255058	0.212	0.127	8.67192e-05		CXCR6+ NK	HMGN1	1.03367e-49	0.295452	0.863	0.642	2.13113e-45
CX3CR1+ CD8	ANXA1	1.41286e-57	0.596993	0.728	0.441	2.9129e-53		CXCR3+ CD8	IGKC	1.75401e-08	0.279589	0.995	0.992	0.000361624		CXCR6+ NK	SERBP1	2.71898e-49	0.27519	0.795	0.552	5.60573e-45
CX3CR1+ CD8	FCGR3A	2.53302e-53	0.735115	0.46	0.166	5.22233e-49		CXCR3+ CD8	TIGIT	2.36638e-08	0.271236	0.183	0.089	0.000487878		CXCR6+ NK	COX5A	6.18221e-47	0.272559	0.737	0.495	1.27459e-42
CX3CR1+ CD8	FLNA	4.37982e-53	0.646993	0.465	0.181	9.02987e-49		CXCR3+ CD8	IGHA2	4.46944e-07	0.319453	0.385	0.274	0.00921465		CXCR6+ NK	HINT1	3.32931e-46	0.261893	0.946	0.809	6.86404e-42
CX3CR1+ CD8	SELPLG	1.54261e-51	0.594021	0.385	0.114	3.18039e-47		CXCR3+ CD8	GNLY	2.18184e-05	0.572313	0.346	0.275	0.449829		CXCR6+ NK	TPI1	6.95629e-46	0.296279	0.873	0.677	1.43418e-41
CX3CR1+ CD8	EFHD2	1.26693e-49	0.605409	0.389	0.123	2.61204e-45		CX3CR1+ CD8	FGFBP2	0	2.37022	0.865	0.05	0		CXCR6+ NK	RPL36A	1.15128e-45	0.252321	0.987	0.932	2.37359e-41
CX3CR1+ CD8	C1orf21	4.35237e-49	0.577559	0.346	0.095	8.97327e-45		CX3CR1+ CD8	GNLY	0	2.28052	0.885	0.182	0		CXCR6+ NK	SUPT3H	2.52855e-45	0.254251	0.225	0.07	5.21311e-41
CX3CR1+ CD8	S1PR1	3.16359e-47	0.430756	0.194	0.024	6.52237e-43		CX3CR1+ CD8	GZMB	0	2.21714	0.915	0.146	0		CXCR6+ NK	ARPC5L	3.62062e-44	0.297515	0.846	0.639	7.46463e-40
CX3CR1+ CD8	ARPC2	2.84824e-46	0.369328	0.966	0.882	5.87221e-42		CX3CR1+ CD8	GZMH	0	1.85144	0.98	0.363	0		CXCR6+ NK	EIF5A	6.95233e-43	0.254538	0.612	0.388	1.43336e-38
CX3CR1+ CD8	CALM1	6.00898e-42	0.359573	0.957	0.864	1.23887e-37		CX3CR1+ CD8	NKG7	0	1.10602	1	0.975	0		CXCR6+ NK	TMEM107	1.23025e-42	0.264264	0.361	0.178	2.53642e-38
CX3CR1+ CD8	ZEB2	1.69202e-40	0.571288	0.46	0.203	3.48844e-36		CX3CR1+ CD8	CX3CR1	2.08866e-219	1.25177	0.536	0.027	4.30619e-215		CXCR6+ NK	ENO1	1.18221e-41	0.283481	0.85	0.647	2.43737e-37
CX3CR1+ CD8	CRIP1	7.55836e-40	0.540737	0.613	0.35	1.55831e-35		CX3CR1+ CD8	B2M	2.23811e-205	0.307935	1	1	4.6143e-201		CXCR6+ NK	HNRNPA1	1.98202e-41	0.266144	0.961	0.923	4.08633e-37
CX3CR1+ CD8	AES	8.97763e-40	0.522003	0.668	0.405	1.85092e-35		CX3CR1+ CD8	C12orf75	7.66358e-172	1.05061	0.742	0.291	1.58e-167		CXCR6+ NK	PA2G4	6.3315e-41	0.260238	0.597	0.375	1.30536e-36
CX3CR1+ CD8	LITAF	3.02099e-39	0.520355	0.675	0.42	6.22837e-35		CX3CR1+ CD8	CD52	7.15959e-171	0.826935	0.986	0.955	1.47609e-166		CXCR6+ NK	GGA1	2.07627e-39	0.2587	0.347	0.171	4.28065e-35
CX3CR1+ CD8	CCND3	2.66841e-38	0.472952	0.696	0.465	5.50146e-34		CX3CR1+ CD8	EMP3	2.40661e-167	0.877155	0.902	0.672	4.9617e-163		CXCR6+ NK	CD27	2.68605e-39	0.276215	0.241	0.084	5.53782e-35
CX3CR1+ CD8	SPN	2.22177e-37	0.507729	0.556	0.306	4.58062e-33		CX3CR1+ CD8	FCGR3A	2.11444e-158	1.19218	0.46	0.045	4.35934e-154		CXCR6+ NK	SLC25A3	1.515e-37	0.262343	0.769	0.556	3.12348e-33
CX3CR1+ CD8	CD3G	2.56686e-36	0.459241	0.799	0.566	5.2921e-32		CX3CR1+ CD8	ITGB1	1.57873e-152	1.12359	0.545	0.116	3.25486e-148		CXCR6+ NK	BTF3	8.14382e-37	0.256978	0.946	0.87	1.67901e-32
CX3CR1+ CD8	S100A10	3.37761e-36	0.438048	0.838	0.687	6.96362e-32		CX3CR1+ CD8	ADGRG1	9.55254e-147	0.921297	0.382	0.017	1.96945e-142		CXCR6+ NK	AC103591.3	1.94435e-32	0.413912	0.271	0.116	4.00866e-28
CX3CR1+ CD8	RIPOR2	5.39842e-36	0.52299	0.442	0.197	1.11299e-31		CX3CR1+ CD8	SPON2	8.64436e-146	1.16046	0.512	0.117	1.78221e-141		CXCR6+ NK	RAN	5.25372e-32	0.257363	0.828	0.65	1.08316e-27
CX3CR1+ CD8	SYNE2	2.01815e-34	0.527438	0.416	0.186	4.16082e-30		CX3CR1+ CD8	LGALS1	8.87906e-141	1.20913	0.845	0.481	1.8306e-136		CXCR6+ NK	HMGN2	1.24237e-21	0.348686	0.775	0.639	2.5614e-17
CX3CR1+ CD8	YWHAQ	3.45452e-34	0.467	0.59	0.347	7.12218e-30		CX3CR1+ CD8	ZEB2	1.63616e-137	0.98863	0.46	0.068	3.37328e-133		CX3CR1+ NK	FGFBP2	0	2.50587	0.911	0.081	0
CX3CR1+ CD8	TSPAN2	1.05315e-33	0.290635	0.108	0.007	2.17128e-29		CX3CR1+ CD8	PRSS23	7.74315e-123	0.724233	0.302	0.01	1.59641e-118		CX3CR1+ NK	GNLY	0	2.39533	0.875	0.204	0
CX3CR1+ CD8	KLF2	4.32798e-33	0.453094	0.261	0.075	8.92299e-29		CX3CR1+ CD8	PRF1	1.87509e-116	0.758195	0.908	0.748	3.86588e-112		CX3CR1+ NK	GZMB	0	2.36942	0.982	0.302	0
CX3CR1+ CD8	MT1E	1.58336e-32	0.689119	0.456	0.215	3.26442e-28		CX3CR1+ CD8	LITAF	9.54786e-111	0.831734	0.675	0.335	1.96848e-106		CX3CR1+ NK	S100A4	0	1.56666	0.986	0.724	0
CX3CR1+ CD8	CD226	1.85454e-28	0.363302	0.171	0.035	3.8235e-24		CX3CR1+ CD8	C1orf21	1.90657e-108	0.779725	0.346	0.034	3.93078e-104		CX3CR1+ NK	GZMH	0	1.55378	0.868	0.391	0
CX3CR1+ CD8	S1PR5	2.64955e-27	0.41459	0.513	0.276	5.46257e-23		CX3CR1+ CD8	ASCL2	2.04453e-103	0.763937	0.272	0.012	4.21521e-99		CX3CR1+ NK	S100A6	0	1.50742	0.945	0.517	0
CX3CR1+ CD8	CYBA	2.86204e-27	0.283076	0.973	0.92	5.90067e-23		CX3CR1+ CD8	HLA-DPB1	2.07512e-100	0.821432	0.694	0.335	4.27827e-96		CX3CR1+ NK	FCGR3A	0	1.45254	0.781	0.218	0
CX3CR1+ CD8	MYO1G	9.69872e-27	0.412754	0.519	0.286	1.99959e-22		CX3CR1+ CD8	RAP1B	1.71133e-98	0.606465	0.845	0.694	3.52826e-94		CX3CR1+ NK	EMP3	0	1.33223	0.851	0.388	0
CX3CR1+ CD8	CLEC2D	1.26455e-26	0.417073	0.647	0.422	2.60712e-22		CX3CR1+ CD8	SH3BGRL3	3.11988e-96	0.509427	0.991	0.979	6.43226e-92		CX3CR1+ NK	PRF1	0	1.04539	0.958	0.87	0
CX3CR1+ CD8	VIM	2.23056e-25	0.342885	0.883	0.793	4.59875e-21		CX3CR1+ CD8	TMSB10	2.13893e-93	0.382519	1	1	4.40984e-89		CX3CR1+ NK	SH3BGRL3	0	0.868515	0.977	0.923	0
CX3CR1+ CD8	CDC25B	6.22039e-25	0.408019	0.24	0.083	1.28246e-20		CX3CR1+ CD8	FCRL6	3.30548e-91	0.737398	0.364	0.059	6.81491e-87		CX3CR1+ NK	CST7	0	0.800283	0.985	0.96	0
CX3CR1+ CD8	PXN	7.13136e-25	0.351494	0.19	0.051	1.47027e-20		CX3CR1+ CD8	CST7	7.02094e-82	0.538737	0.95	0.884	1.44751e-77		CX3CR1+ NK	B2M	0	0.509246	1	1	0
CX3CR1+ CD8	RASGRP2	1.61092e-24	0.393813	0.24	0.082	3.32124e-20		CX3CR1+ CD8	LAIR2	5.75149e-81	0.735751	0.21	0.008	1.18579e-76		CX3CR1+ NK	HOPX	1.83607422312515e-316	1.29601	0.874	0.412	3.78543422581712e-312
CX3CR1+ CD8	PTGDS	3.16433e-24	0.541254	0.108	0.017	6.52391e-20		CX3CR1+ CD8	CES1	1.83618e-77	0.578837	0.195	0.006	3.78565e-73		CX3CR1+ NK	CD52	2.41916e-305	1.52688	0.797	0.359	4.98758e-301
CX3CR1+ CD8	CD3D	6.1707e-24	0.291411	0.952	0.861	1.27221e-19		CX3CR1+ CD8	ZNF683	1.68798e-76	0.751334	0.27	0.024	3.48011e-72		CX3CR1+ NK	MALAT1	5.65981e-305	0.595592	1	0.999	1.16688e-300
CX3CR1+ CD8	PATL2	6.26917e-24	0.458057	0.258	0.094	1.29252e-19		CX3CR1+ CD8	HLA-DRB1	3.05479e-72	0.769144	0.563	0.252	6.29805e-68		CX3CR1+ NK	CX3CR1	1.11093e-281	1.34194	0.582	0.051	2.2904e-277
CX3CR1+ CD8	TTC16	7.74924e-24	0.307488	0.133	0.025	1.59766e-19		CX3CR1+ CD8	KLRD1	1.09491e-68	0.744841	0.693	0.39	2.25738e-64		CX3CR1+ NK	SPON2	4.29169e-274	1.40915	0.788	0.392	8.84819e-270
CX3CR1+ CD8	GTF3C1	1.13724e-22	0.310254	0.144	0.032	2.34465e-18		CX3CR1+ CD8	PLEK	6.87059e-66	0.651521	0.54	0.318	1.41651e-61		CX3CR1+ NK	NKG7	1.25475e-228	0.457104	1	0.998	2.58692e-224
CX3CR1+ CD8	TPST2	2.24791e-22	0.396267	0.456	0.258	4.63451e-18		CX3CR1+ CD8	CLEC2D	1.39285e-63	0.625124	0.647	0.389	2.87164e-59		CX3CR1+ NK	LGALS1	5.69648e-197	1.26094	0.78	0.448	1.17444e-192
CX3CR1+ CD8	TOB1	4.62468e-22	0.35339	0.22	0.074	9.5347e-18		CX3CR1+ CD8	S1PR5	1.51576e-63	0.615327	0.513	0.245	3.12505e-59		CX3CR1+ NK	LITAF	2.56911e-195	0.897991	0.723	0.438	5.29674e-191
CX3CR1+ CD8	MIAT	1.7649e-21	0.363352	0.227	0.081	3.6387e-17		CX3CR1+ CD8	FLNA	9.54072e-63	0.632653	0.465	0.227	1.96701e-58		CX3CR1+ NK	FTL	3.61163e-171	0.521852	0.985	0.968	7.4461e-167
CX3CR1+ CD8	SSBP3	2.35831e-21	0.277911	0.124	0.025	4.86212e-17		CX3CR1+ CD8	TTC38	1.17883e-62	0.588625	0.284	0.066	2.4304e-58		CX3CR1+ NK	HLA-B	1.64809e-169	0.361663	0.999	0.998	3.39786e-165
CX3CR1+ CD8	SH3BP5	4.33138e-21	0.337979	0.256	0.099	8.93e-17		CX3CR1+ CD8	CYBA	8.10658e-60	0.425647	0.973	0.923	1.67133e-55		CX3CR1+ NK	PTGDS	1.40303e-163	2.17859	0.394	0.035	2.89264e-159
CX3CR1+ CD8	NDUFB7	1.15636e-20	0.361025	0.604	0.41	2.38407e-16		CX3CR1+ CD8	CD8B	3.5662e-56	0.752514	0.504	0.235	7.35243e-52		CX3CR1+ NK	PLAC8	4.97531e-154	0.687977	0.925	0.855	1.02576e-149
CX3CR1+ CD8	S1PR4	2.52088e-20	0.369444	0.387	0.201	5.19729e-16		CX3CR1+ CD8	CCND3	5.26566e-53	0.477869	0.696	0.536	1.08562e-48		CX3CR1+ NK	RAP1B	9.25235e-144	0.586397	0.876	0.801	1.90756e-139
CX3CR1+ CD8	VCL	3.50446e-20	0.291847	0.144	0.035	7.22515e-16		CX3CR1+ CD8	S1PR1	2.10091e-52	0.441969	0.194	0.025	4.33144e-48		CX3CR1+ NK	ADGRG1	1.56252e-139	0.878872	0.42	0.085	3.22144e-135
CX3CR1+ CD8	AHNAK	4.35422e-20	0.385427	0.373	0.192	8.9771e-16		CX3CR1+ CD8	DSTN	2.32179e-52	0.528936	0.599	0.415	4.78683e-48		CX3CR1+ NK	PRSS23	5.14463e-139	0.841285	0.321	0.018	1.06067e-134
CX3CR1+ CD8	SCP2	4.65695e-20	0.354179	0.536	0.334	9.60123e-16		CX3CR1+ CD8	UCP2	3.41813e-52	0.557254	0.666	0.463	7.04715e-48		CX3CR1+ NK	ARL4C	3.21094e-134	0.80512	0.586	0.285	6.62e-130
CX3CR1+ CD8	TIMP1	5.92678e-20	0.41095	0.215	0.081	1.22192e-15		CX3CR1+ CD8	ARPC2	4.79824e-52	0.385007	0.966	0.912	9.89253e-48		CX3CR1+ NK	ANXA1	2.41063e-131	0.768997	0.626	0.365	4.96999e-127
CX3CR1+ CD8	TSPAN14	7.73552e-20	0.36754	0.259	0.106	1.59483e-15		CX3CR1+ CD8	TPST2	9.7261e-52	0.540898	0.456	0.238	2.00523e-47		CX3CR1+ NK	ZEB2	4.40432e-127	0.827714	0.449	0.167	9.0804e-123
CX3CR1+ CD8	UPP1	2.30997e-19	0.350469	0.279	0.121	4.76246e-15		CX3CR1+ CD8	MYO1G	1.61139e-48	0.53994	0.519	0.278	3.3222e-44		CX3CR1+ NK	UCP2	7.91992e-126	0.651183	0.689	0.556	1.63285e-121
CX3CR1+ CD8	RAP2B	8.07391e-19	0.326462	0.222	0.084	1.6646e-14		CX3CR1+ CD8	AES	4.30934e-48	0.520282	0.668	0.472	8.88456e-44		CX3CR1+ NK	S1PR5	1.6912e-124	0.749731	0.589	0.343	3.48674e-120
CX3CR1+ CD8	ARL4C	1.13582e-18	0.371303	0.513	0.327	2.34172e-14		CX3CR1+ CD8	EFHD2	5.41609e-48	0.557941	0.389	0.174	1.11664e-43		CX3CR1+ NK	SPN	2.9284e-124	0.65097	0.579	0.401	6.03749e-120
CX3CR1+ CD8	TBX21	1.32267e-18	0.33428	0.249	0.104	2.72694e-14		CX3CR1+ CD8	CRIP1	1.003e-47	0.548524	0.613	0.399	2.06789e-43		CX3CR1+ NK	IGFBP7	3.76756e-124	0.892546	0.346	0.064	7.76758e-120
CX3CR1+ CD8	TGFBR3	1.41855e-18	0.316894	0.174	0.056	2.92462e-14		CX3CR1+ CD8	PATL2	3.14397e-47	0.59411	0.258	0.068	6.48193e-43		CX3CR1+ NK	CRIP1	5.02929e-122	0.804291	0.536	0.259	1.03689e-117
CX3CR1+ CD8	TSPAN32	1.66674e-18	0.341853	0.181	0.067	3.43632e-14		CX3CR1+ CD8	DOK2	5.97048e-47	0.541014	0.464	0.25	1.23093e-42		CX3CR1+ NK	FLNA	4.70315e-121	0.748639	0.445	0.189	9.69648e-117
CX3CR1+ CD8	GLIPR2	1.89154e-18	0.377398	0.357	0.188	3.89979e-14		CX3CR1+ CD8	LILRB1	1.01966e-46	0.345844	0.13	0.006	2.10223e-42		CX3CR1+ NK	CYBA	5.26876e-119	0.463176	0.98	0.976	1.08626e-114
CX3CR1+ CD8	ITGB2	1.03837e-17	0.299635	0.806	0.661	2.14081e-13		CX3CR1+ CD8	MIAT	1.90932e-46	0.49095	0.227	0.046	3.93645e-42		CX3CR1+ NK	DSTN	1.63416e-117	0.716226	0.534	0.277	3.36915e-113
CX3CR1+ CD8	ADRB2	1.73942e-17	0.363471	0.281	0.129	3.58617e-13		CX3CR1+ CD8	FGR	6.37948e-46	0.49258	0.234	0.057	1.31526e-41		CX3CR1+ NK	CCND3	8.39956e-115	0.51628	0.734	0.666	1.73174e-110
CX3CR1+ CD8	P2RY8	3.05547e-17	0.274789	0.149	0.044	6.29946e-13		CX3CR1+ CD8	ITGB2	4.22622e-45	0.447225	0.806	0.682	8.7132e-41		CX3CR1+ NK	C12orf75	4.11547e-112	0.619534	0.665	0.52	8.48485e-108
CX3CR1+ CD8	ANXA4	3.29269e-17	0.272704	0.167	0.054	6.78854e-13		CX3CR1+ CD8	KLF2	1.33653e-44	0.50959	0.261	0.069	2.75553e-40		CX3CR1+ NK	SELPLG	2.79141e-107	0.683195	0.358	0.128	5.75505e-103
CX3CR1+ CD8	CLIC3	4.08781e-17	0.347296	0.32	0.159	8.42783e-13		CX3CR1+ CD8	RIPOR2	1.05434e-40	0.509258	0.442	0.247	2.17374e-36		CX3CR1+ NK	AKR1C3	4.24396e-107	0.732312	0.243	0.005	8.74977e-103
CX3CR1+ CD8	ANXA2	5.09029e-17	0.339366	0.552	0.407	1.04947e-12		CX3CR1+ CD8	SPN	3.0364e-39	0.456497	0.556	0.38	6.26014e-35		CX3CR1+ NK	HLA-DPB1	4.29929e-102	0.706056	0.563	0.384	8.86385e-98
CX3CR1+ CD8	TPM4	1.48109e-16	0.362553	0.352	0.197	3.05357e-12		CX3CR1+ CD8	MBP	5.7275e-39	0.469753	0.488	0.305	1.18084e-34		CX3CR1+ NK	CTSW	5.36928e-100	0.467733	0.955	0.906	1.10698e-95
CX3CR1+ CD8	CDC42EP3	1.575e-16	0.347215	0.325	0.171	3.24718e-12		CX3CR1+ CD8	SELPLG	1.54637e-38	0.497536	0.385	0.184	3.18814e-34		CX3CR1+ NK	TXNIP	4.84862e-97	0.508767	0.721	0.709	9.9964e-93
CX3CR1+ CD8	ITGB7	2.91901e-16	0.32113	0.396	0.225	6.01812e-12		CX3CR1+ CD8	LSP1	7.12086e-38	0.390379	0.735	0.615	1.46811e-33		CX3CR1+ NK	TPST2	8.21743e-97	0.57521	0.507	0.348	1.69419e-92
CX3CR1+ CD8	CD320	5.12394e-16	0.366047	0.275	0.158	1.0564e-11		CX3CR1+ CD8	TSPAN2	1.01593e-37	0.300889	0.108	0.005	2.09454e-33		CX3CR1+ NK	HLA-A	6.61917e-96	0.310832	0.996	0.997	1.36467e-91
CX3CR1+ CD8	CEP78	5.17359e-16	0.31339	0.158	0.054	1.06664e-11		CX3CR1+ CD8	PLAC8	6.10985e-37	0.460923	0.654	0.551	1.25967e-32		CX3CR1+ NK	TBX21	1.86737e-95	0.645248	0.348	0.117	3.84996e-91
CX3CR1+ CD8	EBP	7.945e-16	0.341107	0.306	0.165	1.63802e-11		CX3CR1+ CD8	SAMD3	5.18881e-35	0.450042	0.472	0.287	1.06978e-30		CX3CR1+ NK	S100A11	1.8839e-94	0.456997	0.774	0.742	3.88403e-90
CX3CR1+ CD8	RASA3	8.80041e-16	0.264646	0.146	0.046	1.81438e-11		CX3CR1+ CD8	S1PR4	1.93093e-34	0.426358	0.387	0.222	3.98099e-30		CX3CR1+ NK	GLRX	2.21077e-94	0.469704	0.475	0.41	4.55794e-90
CX3CR1+ CD8	MYO1F	1.11258e-15	0.307139	0.645	0.475	2.29382e-11		CX3CR1+ CD8	CDC25B	4.39391e-34	0.445977	0.24	0.084	9.05893e-30		CX3CR1+ NK	TTC38	5.53049e-94	0.576728	0.498	0.343	1.14022e-89
CX3CR1+ CD8	CAPN2	2.57406e-15	0.310935	0.375	0.211	5.30693e-11		CX3CR1+ CD8	CD3G	1.59737e-32	0.395364	0.799	0.694	3.29329e-28		CX3CR1+ NK	TMSB10	1.29863e-93	0.268042	1	1	2.67738e-89
CX3CR1+ CD8	CD6	3.7691e-15	0.317431	0.337	0.182	7.77075e-11		CX3CR1+ CD8	PRKCB	6.15546e-32	0.464901	0.33	0.158	1.26907e-27		CX3CR1+ NK	ITGB7	1.39275e-93	0.709816	0.377	0.135	2.87144e-89
CX3CR1+ CD8	CALR	5.09431e-15	0.299284	0.737	0.612	1.05029e-10		CX3CR1+ CD8	S100A11	9.70688e-32	0.401076	0.819	0.725	2.00127e-27		CX3CR1+ NK	RIPOR2	8.42163e-93	0.643652	0.384	0.178	1.73629e-88
CX3CR1+ CD8	TTC38	7.76325e-15	0.326099	0.284	0.146	1.60055e-10		CX3CR1+ CD8	CD99	9.79039e-32	0.360666	0.815	0.737	2.01848e-27		CX3CR1+ NK	MYO1F	9.60431e-93	0.431126	0.659	0.639	1.98012e-88
CX3CR1+ CD8	HOPX	1.57521e-14	0.313414	0.666	0.506	3.24762e-10		CX3CR1+ CD8	CYTOR	1.74601e-31	0.436548	0.515	0.353	3.59975e-27		CX3CR1+ NK	TMEM173	2.41538e-92	0.629362	0.28	0.065	4.97979e-88
CX3CR1+ CD8	TMBIM1	2.19111e-14	0.262951	0.169	0.062	4.51741e-10		CX3CR1+ CD8	PXN	3.24386e-31	0.367661	0.19	0.059	6.68787e-27		CX3CR1+ NK	ASCL2	1.64194e-91	0.667758	0.23	0.013	3.3852e-87
CX3CR1+ CD8	PRKCB	2.32879e-14	0.333698	0.33	0.182	4.80127e-10		CX3CR1+ CD8	CD320	1.04925e-29	0.409391	0.275	0.168	2.16324e-25		CX3CR1+ NK	VAMP2	1.15309e-89	0.369572	0.636	0.621	2.37732e-85
CX3CR1+ CD8	SIT1	2.92862e-14	0.257656	0.437	0.271	6.03794e-10		CX3CR1+ CD8	TBX21	1.08517e-29	0.400537	0.249	0.093	2.23729e-25		CX3CR1+ NK	CAPN2	3.33649e-89	0.642822	0.291	0.071	6.87884e-85
CX3CR1+ CD8	PLEK	3.19026e-14	0.34185	0.54	0.39	6.57736e-10		CX3CR1+ CD8	S100A10	9.06406e-29	0.352338	0.838	0.777	1.86874e-24		CX3CR1+ NK	CAST	1.52654e-88	0.598064	0.42	0.244	3.14726e-84
CX3CR1+ CD8	PRMT2	3.49727e-14	0.316337	0.453	0.299	7.21032e-10		CX3CR1+ CD8	PFN1	2.65817e-28	0.285153	0.993	0.992	5.48035e-24		CX3CR1+ NK	SYNE2	1.68118e-88	0.630499	0.36	0.184	3.46608e-84
CX3CR1+ CD8	CDC42SE1	4.33015e-14	0.363004	0.494	0.328	8.92747e-10		CX3CR1+ CD8	RASA3	6.01633e-28	0.321788	0.146	0.033	1.24039e-23		CX3CR1+ NK	CD48	9.3335e-86	0.395253	0.84	0.821	1.92429e-81
CX3CR1+ CD8	LDHA	5.24339e-14	0.295951	0.581	0.42	1.08103e-09		CX3CR1+ CD8	CCL5	7.66876e-28	0.320424	0.984	0.981	1.58107e-23		CX3CR1+ NK	EFHD2	2.91628e-85	0.47421	0.489	0.403	6.0125e-81
CX3CR1+ CD8	PLAC8	3.14016e-13	0.257084	0.654	0.485	6.47408e-09		CX3CR1+ CD8	PRR5L	7.91235e-28	0.324984	0.147	0.035	1.63129e-23		CX3CR1+ NK	PLEK	5.40852e-85	0.469587	0.643	0.567	1.11507e-80
CX3CR1+ CD8	SPOCK2	3.38061e-13	0.315703	0.3	0.165	6.9698e-09		CX3CR1+ CD8	IL10RA	1.477e-27	0.384962	0.297	0.164	3.04513e-23		CX3CR1+ NK	C1orf21	8.17638e-84	0.526666	0.375	0.241	1.68572e-79
CX3CR1+ CD8	MSN	3.601e-13	0.298179	0.515	0.36	7.42418e-09		CX3CR1+ CD8	RASGRP2	4.67314e-27	0.40494	0.24	0.091	9.6346e-23		CX3CR1+ NK	BIN2	1.10461e-81	0.441172	0.615	0.546	2.27737e-77
CX3CR1+ CD8	PPP2R5C	5.09632e-13	0.293531	0.581	0.434	1.05071e-08		CX3CR1+ CD8	HLA-DPA1	9.29338e-27	0.402923	0.488	0.349	1.91602e-22		CX3CR1+ NK	FXYD5	1.89038e-81	0.384178	0.645	0.612	3.89741e-77
CX3CR1+ CD8	TMEM173	5.9474e-13	0.284792	0.254	0.127	1.22618e-08		CX3CR1+ CD8	SUB1	1.51543e-26	0.297471	0.892	0.84	3.12436e-22		CX3CR1+ NK	CD53	4.41253e-81	0.376583	0.745	0.735	9.09732e-77
CX3CR1+ CD8	CD5	7.65099e-13	0.251671	0.163	0.063	1.5774e-08		CX3CR1+ CD8	TSPAN14	4.76497e-26	0.386291	0.259	0.127	9.82395e-22		CX3CR1+ NK	MYO1G	9.36339e-80	0.474007	0.435	0.347	1.93045e-75
CX3CR1+ CD8	NDUFB2	1.83237e-12	0.254963	0.723	0.581	3.77779e-08		CX3CR1+ CD8	ATP1B3	1.51832e-25	0.343028	0.359	0.25	3.13032e-21		CX3CR1+ NK	CD37	2.45958e-79	0.357147	0.716	0.701	5.07092e-75
CX3CR1+ CD8	BIN2	1.9377e-12	0.294789	0.542	0.394	3.99496e-08		CX3CR1+ CD8	SLC9A3R1	1.64969e-25	0.339011	0.448	0.345	3.40118e-21		CX3CR1+ NK	AES	2.49028e-77	0.352375	0.649	0.642	5.13421e-73
CX3CR1+ CD8	GLRX	2.65952e-12	0.270095	0.345	0.201	5.48313e-08		CX3CR1+ CD8	CDC42SE1	2.45715e-25	0.465462	0.494	0.338	5.0659e-21		CX3CR1+ NK	UBE2F	4.998e-77	0.474168	0.391	0.28	1.03044e-72
CX3CR1+ CD8	BATF	3.27635e-12	0.283848	0.359	0.215	6.75485e-08		CX3CR1+ CD8	EBP	2.57559e-25	0.364794	0.306	0.184	5.3101e-21		CX3CR1+ NK	CD47	2.69074e-76	0.388642	0.543	0.506	5.54749e-72
CX3CR1+ CD8	CD8A	5.49387e-12	0.264943	0.691	0.559	1.13267e-07		CX3CR1+ CD8	ANXA1	2.68165e-25	0.292034	0.728	0.674	5.52875e-21		CX3CR1+ NK	ARL6IP5	2.87071e-76	0.332869	0.67	0.67	5.91854e-72
CX3CR1+ CD8	CAST	9.34223e-12	0.305915	0.389	0.252	1.92609e-07		CX3CR1+ CD8	PTGDS	2.9607e-25	0.5467	0.108	0.015	6.10408e-21		CX3CR1+ NK	TRAF3IP3	5.45057e-76	0.301595	0.621	0.641	1.12374e-71
CX3CR1+ CD8	SAMD3	1.19882e-11	0.260592	0.472	0.318	2.4716e-07		CX3CR1+ CD8	TSPAN32	8.14296e-25	0.358422	0.181	0.071	1.67883e-20		CX3CR1+ NK	GNG2	3.53662e-75	0.359955	0.493	0.465	7.29145e-71
CX3CR1+ CD8	BIN1	1.47978e-11	0.285761	0.352	0.221	3.05087e-07		CX3CR1+ CD8	CEP78	1.10389e-24	0.347313	0.158	0.056	2.27589e-20		CX3CR1+ NK	PIM1	4.38849e-75	0.388726	0.484	0.448	9.04775e-71
CX3CR1+ CD8	ANXA6	1.65266e-11	0.277535	0.591	0.453	3.40728e-07		CX3CR1+ CD8	SRPK2	4.32219e-24	0.326984	0.284	0.183	8.91106e-20		CX3CR1+ NK	ADD3	8.9621e-75	0.449724	0.369	0.273	1.84772e-70
CX3CR1+ CD8	DOK2	5.55729e-11	0.275975	0.464	0.337	1.14575e-06		CX3CR1+ CD8	GNG2	5.1924e-24	0.346038	0.407	0.288	1.07052e-19		CX3CR1+ NK	LAIR2	1.53373e-74	0.73565	0.188	0.013	3.16208e-70
CX3CR1+ CD8	CD47	5.6785e-11	0.269243	0.512	0.366	1.17074e-06		CX3CR1+ CD8	ADD3	5.56973e-24	0.369566	0.325	0.2	1.14831e-19		CX3CR1+ NK	KLF2	3.03173e-74	0.556981	0.263	0.073	6.25053e-70
CX3CR1+ CD8	PLEKHA1	8.83752e-11	0.264112	0.194	0.094	1.82203e-06		CX3CR1+ CD8	TGFBR3	6.27335e-24	0.341602	0.174	0.058	1.29338e-19		CX3CR1+ NK	ANXA2	5.53302e-74	0.465706	0.504	0.398	1.14074e-69
CX3CR1+ CD8	DIP2A	1.07761e-10	0.254917	0.194	0.093	2.2217e-06		CX3CR1+ CD8	CLIC3	9.85498e-24	0.430714	0.32	0.155	2.0318e-19		CX3CR1+ NK	IL2RG	6.61536e-74	0.296686	0.687	0.714	1.36389e-69
CX3CR1+ CD8	MT2A	2.13746e-10	0.311235	0.808	0.725	4.4068e-06		CX3CR1+ CD8	OASL	1.22137e-23	0.314475	0.146	0.038	2.51811e-19		CX3CR1+ NK	BIN1	6.70664e-74	0.460398	0.312	0.2	1.38271e-69
CX3CR1+ CD8	SRPK2	2.55896e-10	0.268907	0.284	0.173	5.27581e-06		CX3CR1+ CD8	CTSW	1.24891e-23	0.351255	0.803	0.68	2.57487e-19		CX3CR1+ NK	PPP2R5C	1.23245e-73	0.516431	0.49	0.368	2.54095e-69
CX3CR1+ CD8	PRDX1	2.84216e-10	0.270384	0.458	0.324	5.85969e-06		CX3CR1+ CD8	RAP2B	1.31117e-23	0.3535	0.222	0.089	2.70324e-19		CX3CR1+ NK	BTN3A2	1.6578e-73	0.383326	0.565	0.518	3.41788e-69
CX3CR1+ CD8	CYTH1	4.64274e-10	0.252518	0.226	0.12	9.57194e-06		CX3CR1+ CD8	SYNE2	1.8415e-23	0.352883	0.416	0.31	3.79663e-19		CX3CR1+ NK	TCF25	3.29758e-73	0.373313	0.554	0.551	6.79862e-69
CX3CR1+ CD8	ATP1B3	8.61652e-10	0.26755	0.359	0.235	1.77647e-05		CX3CR1+ CD8	GLIPR2	2.43614e-23	0.378867	0.357	0.222	5.02258e-19		CX3CR1+ NK	TBC1D10C	3.86971e-73	0.268	0.593	0.629	7.97819e-69
CX3CR1+ CD8	XBP1	1.77548e-09	0.26346	0.517	0.403	3.6605e-05		CX3CR1+ CD8	TTC16	3.92028e-23	0.292051	0.133	0.04	8.08244e-19		CX3CR1+ NK	LYAR	6.44217e-73	0.509005	0.322	0.198	1.32818e-68
CX3CR1+ CD8	GNG2	1.89683e-09	0.250766	0.407	0.276	3.91069e-05		CX3CR1+ CD8	GSTP1	6.17449e-23	0.330768	0.705	0.587	1.27299e-18		CX3CR1+ NK	MBP	8.07644e-72	0.386526	0.517	0.473	1.66512e-67
CX3CR1+ CD8	CCDC107	2.57823e-09	0.25284	0.433	0.306	5.31554e-05		CX3CR1+ CD8	SH3BP5	1.20748e-22	0.332405	0.256	0.126	2.48946e-18		CX3CR1+ NK	CD99	1.86226e-71	0.368638	0.788	0.768	3.83943e-67
CX3CR1+ CD8	C1orf56	5.13332e-06	0.256972	0.359	0.26	0.105834		CX3CR1+ CD8	AHNAK	2.51354e-21	0.366615	0.373	0.236	5.18217e-17		CX3CR1+ NK	TIMP1	2.32284e-71	0.676375	0.268	0.084	4.78899e-67
								CX3CR1+ CD8	TNFRSF1B	3.03457e-21	0.292752	0.265	0.176	6.25636e-17		CX3CR1+ NK	TAP1	9.43845e-71	0.299141	0.487	0.496	1.94593e-66
								CX3CR1+ CD8	LY6E	3.12073e-21	0.292947	0.694	0.647	6.434e-17		CX3CR1+ NK	XBP1	1.87963e-70	0.361371	0.662	0.65	3.87524e-66
								CX3CR1+ CD8	UBE2F	3.63311e-21	0.322001	0.227	0.114	7.49038e-17		CX3CR1+ NK	HLA-E	2.29802e-70	0.37147	0.961	0.953	4.73783e-66
								CX3CR1+ CD8	ARL6IP5	5.30156e-21	0.295388	0.76	0.655	1.09302e-16		CX3CR1+ NK	PXN	3.68355e-70	0.506758	0.204	0.034	7.59438e-66
								CX3CR1+ CD8	NDUFB7	8.56132e-21	0.290133	0.604	0.515	1.76509e-16		CX3CR1+ NK	DHRS7	7.45176e-70	0.356849	0.552	0.51	1.53633e-65
								CX3CR1+ CD8	CIB1	1.72754e-20	0.269227	0.57	0.493	3.56167e-16		CX3CR1+ NK	RGS19	1.65745e-69	0.324178	0.346	0.321	3.41717e-65
								CX3CR1+ CD8	BIN2	2.5648e-20	0.300867	0.542	0.457	5.28786e-16		CX3CR1+ NK	IGKC	4.50425e-69	0.323263	1	0.997	9.28642e-65
								CX3CR1+ CD8	MIEN1	3.56346e-20	0.279737	0.377	0.299	7.34678e-16		CX3CR1+ NK	SUPT4H1	8.86558e-69	0.287204	0.441	0.452	1.82782e-64
								CX3CR1+ CD8	DBI	4.48885e-20	0.278177	0.718	0.682	9.25465e-16		CX3CR1+ NK	TSPAN14	9.1721e-69	0.449684	0.261	0.142	1.89101e-64
								CX3CR1+ CD8	SCP2	7.30267e-20	0.289836	0.536	0.436	1.50559e-15		CX3CR1+ NK	LIMD2	1.07906e-68	0.325666	0.76	0.773	2.2247e-64
								CX3CR1+ CD8	MYO1F	7.74758e-20	0.296896	0.645	0.553	1.59732e-15		CX3CR1+ NK	CDC42EP3	4.50287e-68	0.503259	0.281	0.111	9.28358e-64
								CX3CR1+ CD8	LPCAT1	1.41455e-19	0.328632	0.208	0.103	2.91637e-15		CX3CR1+ NK	MANF	1.70834e-67	0.302001	0.438	0.462	3.52209e-63
								CX3CR1+ CD8	ARL6IP1	2.29881e-19	0.265123	0.501	0.44	4.73946e-15		CX3CR1+ NK	MRPS6	2.6216e-67	0.312652	0.443	0.433	5.40494e-63
								CX3CR1+ CD8	PLEKHA1	2.36577e-19	0.277648	0.194	0.114	4.87752e-15		CX3CR1+ NK	HLA-DPA1	4.73809e-67	0.463376	0.434	0.344	9.76853e-63
								CX3CR1+ CD8	CAPN2	2.83746e-19	0.330201	0.375	0.242	5.85e-15		CX3CR1+ NK	AHNAK	1.28131e-66	0.521173	0.251	0.09	2.64168e-62
								CX3CR1+ CD8	CHST12	4.44632e-19	0.301817	0.472	0.388	9.16698e-15		CX3CR1+ NK	LAPTM5	1.36826e-66	0.28768	0.705	0.72	2.82093e-62
								CX3CR1+ CD8	CD8A	4.91288e-19	0.290881	0.691	0.637	1.01289e-14		CX3CR1+ NK	CLEC2D	2.35284e-66	0.498746	0.312	0.191	4.85084e-62
								CX3CR1+ CD8	UPP1	1.37357e-18	0.333462	0.279	0.154	2.83188e-14		CX3CR1+ NK	CARD16	3.92076e-66	0.313041	0.616	0.619	8.08344e-62
								CX3CR1+ CD8	BTN3A2	1.77687e-18	0.271961	0.536	0.459	3.66338e-14		CX3CR1+ NK	GLIPR2	4.2831e-66	0.392858	0.406	0.343	8.83047e-62
								CX3CR1+ CD8	DYNLL1	3.00328e-18	0.283773	0.638	0.59	6.19186e-14		CX3CR1+ NK	GPR65	6.25107e-66	0.382037	0.402	0.348	1.28878e-61
								CX3CR1+ CD8	ITGB7	7.24164e-18	0.293976	0.396	0.286	1.49301e-13		CX3CR1+ NK	DOK2	8.43253e-66	0.299185	0.545	0.559	1.73853e-61
								CX3CR1+ CD8	ANXA6	8.72075e-18	0.263294	0.591	0.533	1.79796e-13		CX3CR1+ NK	HDDC2	1.40043e-65	0.28995	0.343	0.33	2.88727e-61
								CX3CR1+ CD8	TOB1	8.77943e-18	0.309068	0.22	0.108	1.81005e-13		CX3CR1+ NK	NDUFB7	1.47283e-65	0.317351	0.63	0.614	3.03653e-61
								CX3CR1+ CD8	KLF3	8.83383e-18	0.274871	0.156	0.061	1.82127e-13		CX3CR1+ NK	TRBC1	1.83272e-64	0.454737	0.748	0.686	3.77852e-60
								CX3CR1+ CD8	VCL	9.04796e-18	0.278847	0.144	0.052	1.86542e-13		CX3CR1+ NK	PTGER2	1.68302e-63	0.389199	0.381	0.307	3.46988e-59
								CX3CR1+ CD8	SSBP3	9.8701e-18	0.255672	0.124	0.04	2.03492e-13		CX3CR1+ NK	SH3BP5	6.69314e-63	0.489254	0.263	0.105	1.37992e-58
								CX3CR1+ CD8	TECR	1.46236e-17	0.257335	0.32	0.252	3.01494e-13		CX3CR1+ NK	NCR3	8.34552e-63	0.372149	0.45	0.408	1.7206e-58
								CX3CR1+ CD8	HLA-DRB5	1.66436e-17	0.301579	0.167	0.063	3.43142e-13		CX3CR1+ NK	SRPK2	8.55531e-63	0.331434	0.304	0.261	1.76385e-58
								CX3CR1+ CD8	VASP	1.80691e-17	0.257503	0.417	0.347	3.7253e-13		CX3CR1+ NK	TECR	1.16801e-62	0.28512	0.34	0.336	2.40809e-58
								CX3CR1+ CD8	GNPTAB	6.1093e-17	0.309273	0.238	0.139	1.25955e-12		CX3CR1+ NK	CD300A	2.17015e-62	0.441534	0.456	0.346	4.47419e-58
								CX3CR1+ CD8	ADAM8	1.91831e-16	0.261496	0.229	0.153	3.95498e-12		CX3CR1+ NK	GTF3C1	3.52331e-62	0.495773	0.201	0.06	7.26401e-58
								CX3CR1+ CD8	CD47	2.3697e-16	0.271229	0.512	0.426	4.88561e-12		CX3CR1+ NK	SYTL1	3.85679e-62	0.260503	0.39	0.387	7.95155e-58
								CX3CR1+ CD8	LPAR6	2.70722e-16	0.285856	0.163	0.069	5.58147e-12		CX3CR1+ NK	ZFP36L2	1.51614e-61	0.289387	0.602	0.614	3.12582e-57
								CX3CR1+ CD8	TRBC2	3.12475e-16	0.263997	0.799	0.774	6.44229e-12		CX3CR1+ NK	TMEM59	3.29362e-61	0.258819	0.637	0.659	6.79045e-57
								CX3CR1+ CD8	RAB29	3.66401e-16	0.277622	0.304	0.214	7.55408e-12		CX3CR1+ NK	HLA-C	3.72341e-61	0.358504	0.992	0.987	7.67655e-57
								CX3CR1+ CD8	P2RY8	4.06568e-16	0.258804	0.149	0.063	8.38221e-12		CX3CR1+ NK	IKZF1	4.04287e-61	0.347192	0.433	0.378	8.33518e-57
								CX3CR1+ CD8	APOBEC3G	4.37415e-16	0.251641	0.568	0.506	9.01819e-12		CX3CR1+ NK	NEAT1	7.85768e-61	0.397108	0.835	0.829	1.62002e-56
								CX3CR1+ CD8	TMEM173	4.74627e-16	0.273705	0.254	0.161	9.78538e-12		CX3CR1+ NK	UPP1	1.25502e-60	0.362778	0.289	0.216	2.58747e-56
								CX3CR1+ CD8	HLA-DRA	8.31228e-16	0.360447	0.302	0.192	1.71374e-11		CX3CR1+ NK	BATF	1.31616e-60	0.377388	0.328	0.257	2.71352e-56
								CX3CR1+ CD8	CD300A	9.81775e-16	0.300189	0.227	0.103	2.02413e-11		CX3CR1+ NK	ANXA4	2.38796e-60	0.469082	0.211	0.064	4.92326e-56
								CX3CR1+ CD8	F2R	1.26964e-15	0.27764	0.178	0.093	2.61761e-11		CX3CR1+ NK	ATP1B3	1.69771e-58	0.259865	0.343	0.343	3.50016e-54
								CX3CR1+ CD8	CD226	1.84001e-15	0.279859	0.171	0.078	3.79355e-11		CX3CR1+ NK	PRKCB	5.72268e-58	0.363684	0.306	0.25	1.17985e-53
								CX3CR1+ CD8	ANXA4	2.49361e-15	0.251889	0.167	0.075	5.14107e-11		CX3CR1+ NK	PRDX2	8.40996e-58	0.341275	0.366	0.308	1.73388e-53
								CX3CR1+ CD8	TES	4.05832e-15	0.266372	0.256	0.169	8.36705e-11		CX3CR1+ NK	LAIR1	1.10748e-57	0.457258	0.213	0.069	2.28329e-53
								CX3CR1+ CD8	CST3	6.25486e-15	0.279959	0.208	0.125	1.28956e-10		CX3CR1+ NK	RASGRP2	2.50282e-57	0.471454	0.248	0.099	5.16007e-53
								CX3CR1+ CD8	IQGAP2	7.45622e-15	0.25092	0.224	0.153	1.53725e-10		CX3CR1+ NK	ADRB2	4.3322e-57	0.475622	0.286	0.132	8.93169e-53
								CX3CR1+ CD8	SUN2	1.02063e-14	0.281814	0.341	0.25	2.10424e-10		CX3CR1+ NK	CHST2	4.48043e-57	0.370128	0.254	0.191	9.23729e-53
								CX3CR1+ CD8	RAB37	1.37047e-14	0.264694	0.151	0.066	2.82551e-10		CX3CR1+ NK	TNFRSF1B	1.0289e-56	0.426354	0.249	0.142	2.12129e-52
								CX3CR1+ CD8	BATF	1.51593e-14	0.263572	0.359	0.269	3.12538e-10		CX3CR1+ NK	CDC42SE1	1.23289e-56	0.41341	0.56	0.52	2.54184e-52
								CX3CR1+ CD8	RUNX3	2.81801e-14	0.263752	0.302	0.218	5.80989e-10		CX3CR1+ NK	GBP1	2.03467e-56	0.377101	0.237	0.165	4.19488e-52
								CX3CR1+ CD8	SYNE1	1.90621e-13	0.256153	0.227	0.145	3.93003e-09		CX3CR1+ NK	TNFRSF14	1.71626e-55	0.297095	0.362	0.346	3.53841e-51
								CX3CR1+ CD8	TIMP1	3.11635e-13	0.297165	0.215	0.142	6.42499e-09		CX3CR1+ NK	HAVCR2	2.25681e-55	0.453232	0.197	0.067	4.65287e-51
								CX3CR1+ CD8	MIR4435-2HG	3.21513e-13	0.252544	0.208	0.119	6.62862e-09		CX3CR1+ NK	PYHIN1	1.48279e-54	0.355838	0.563	0.506	3.05706e-50
								CX3CR1+ CD8	RAB11A	5.04996e-13	0.273439	0.337	0.235	1.04115e-08		CX3CR1+ NK	LCK	1.80741e-54	0.251114	0.64	0.652	3.72633e-50
								CX3CR1+ CD8	TSC22D3	5.25358e-13	0.292945	0.467	0.354	1.08313e-08		CX3CR1+ NK	RUNX3	1.40636e-53	0.321141	0.361	0.314	2.8995e-49
								CX3CR1+ CD8	C1orf56	1.02109e-12	0.36159	0.359	0.265	2.10517e-08		CX3CR1+ NK	IL10RA	2.60474e-53	0.438104	0.255	0.13	5.37018e-49
								CX3CR1+ CD8	NEAT1	1.17465e-12	0.307215	0.769	0.707	2.42177e-08		CX3CR1+ NK	CYTH4	3.02221e-53	0.266665	0.287	0.272	6.23089e-49
								CX3CR1+ CD8	RASSF1	5.43937e-12	0.250128	0.288	0.195	1.12144e-07		CX3CR1+ NK	S1PR1	3.14394e-53	0.40486	0.145	0.017	6.48186e-49
								CX3CR1+ CD8	IGHA1	1.21352e-05	0.401256	0.851	0.826	0.250192		CX3CR1+ NK	RABAC1	4.90075e-53	0.262081	0.475	0.462	1.01039e-48
																CX3CR1+ NK	PCSK5	1.08107e-52	0.453564	0.147	0.018	2.22885e-48
																CX3CR1+ NK	SERPINB1	1.83853e-52	0.256274	0.375	0.379	3.79049e-48
																CX3CR1+ NK	CEP78	3.52928e-52	0.42727	0.208	0.103	7.27632e-48
																CX3CR1+ NK	SERPINB9	4.37071e-52	0.417473	0.159	0.038	9.01109e-48
																CX3CR1+ NK	ZAP70	5.11803e-52	0.255486	0.436	0.436	1.05518e-47
																CX3CR1+ NK	ID2	5.05868e-51	0.314809	0.868	0.892	1.04295e-46
																CX3CR1+ NK	RAP2B	8.0399e-51	0.429648	0.206	0.079	1.65759e-46
																CX3CR1+ NK	C1orf162	1.56204e-50	0.468747	0.389	0.285	3.22045e-46
																CX3CR1+ NK	ADAM8	3.07647e-50	0.339804	0.313	0.252	6.34277e-46
																CX3CR1+ NK	VSIR	3.77394e-50	0.295259	0.32	0.283	7.78073e-46
																CX3CR1+ NK	CALM1	4.16927e-50	0.28483	0.945	0.952	8.59578e-46
																CX3CR1+ NK	HLA-DRB1	5.54115e-50	0.375687	0.413	0.356	1.14242e-45
																CX3CR1+ NK	LINC00861	2.07382e-49	0.293048	0.367	0.353	4.27559e-45
																CX3CR1+ NK	F2R	4.09257e-49	0.302738	0.157	0.094	8.43765e-45
																CX3CR1+ NK	RAB29	4.91987e-49	0.299011	0.309	0.278	1.01433e-44
																CX3CR1+ NK	PDGFRB	6.61355e-49	0.352602	0.12	0.008	1.36352e-44
																CX3CR1+ NK	CD3E	1.42824e-48	0.355483	0.333	0.334	2.94461e-44
																CX3CR1+ NK	ICAM2	5.26361e-48	0.289066	0.358	0.326	1.0852e-43
																CX3CR1+ NK	PTGER4	5.68365e-48	0.356003	0.28	0.198	1.1718e-43
																CX3CR1+ NK	IFI27L2	7.0015e-48	0.254967	0.432	0.427	1.4435e-43
																CX3CR1+ NK	SSBP3	1.50652e-47	0.372785	0.152	0.035	3.10599e-43
																CX3CR1+ NK	ARHGAP25	3.4962e-47	0.25013	0.234	0.208	7.20812e-43
																CX3CR1+ NK	ARHGEF3	4.84096e-47	0.327891	0.327	0.265	9.98061e-43
																CX3CR1+ NK	CEBPB	1.09238e-46	0.343181	0.238	0.171	2.25216e-42
																CX3CR1+ NK	RASA3	1.14257e-46	0.365743	0.139	0.019	2.35564e-42
																CX3CR1+ NK	IGLC2	1.21047e-46	0.275743	0.95	0.948	2.49563e-42
																CX3CR1+ NK	PLEKHA1	1.5663e-46	0.409304	0.208	0.088	3.22924e-42
																CX3CR1+ NK	JUNB	3.36328e-46	0.269893	0.586	0.581	6.93407e-42
																CX3CR1+ NK	TMBIM1	3.55558e-46	0.348755	0.153	0.052	7.33055e-42
																CX3CR1+ NK	FCRL6	9.06384e-46	0.390976	0.358	0.249	1.86869e-41
																CX3CR1+ NK	GBP2	4.58035e-45	0.284137	0.266	0.23	9.44331e-41
																CX3CR1+ NK	NFATC2	7.09459e-45	0.28012	0.198	0.15	1.46269e-40
																CX3CR1+ NK	ORAI1	1.36024e-44	0.336648	0.224	0.139	2.80441e-40
																CX3CR1+ NK	GRAP2	9.61477e-44	0.364391	0.191	0.085	1.98228e-39
																CX3CR1+ NK	SYNE1	1.07698e-43	0.284362	0.194	0.148	2.22042e-39
																CX3CR1+ NK	PSMB9	8.88857e-43	0.253362	0.846	0.85	1.83256e-38
																CX3CR1+ NK	ITGB2	4.63285e-41	0.309494	0.872	0.867	9.55155e-37
																CX3CR1+ NK	CYTH1	5.76039e-41	0.359528	0.242	0.151	1.18762e-36
																CX3CR1+ NK	PRDM1	1.53311e-40	0.372526	0.264	0.178	3.16081e-36
																CX3CR1+ NK	C1orf56	1.54485e-40	0.507853	0.4	0.335	3.18501e-36
																CX3CR1+ NK	JCHAIN	1.69367e-40	0.281265	0.809	0.784	3.49184e-36
																CX3CR1+ NK	PRR5L	2.66476e-40	0.295006	0.154	0.084	5.49393e-36
																CX3CR1+ NK	RNF149	3.52259e-40	0.257265	0.212	0.174	7.26253e-36
																CX3CR1+ NK	CD3D	1.06943e-39	0.569837	0.261	0.199	2.20484e-35
																CX3CR1+ NK	PRNP	1.94043e-39	0.30265	0.15	0.065	4.00059e-35
																CX3CR1+ NK	CALHM2	2.90546e-39	0.356873	0.162	0.054	5.99019e-35
																CX3CR1+ NK	CDC25B	9.73648e-39	0.303184	0.152	0.081	2.00737e-34
																CX3CR1+ NK	SORL1	1.70053e-38	0.295219	0.195	0.135	3.50598e-34
																CX3CR1+ NK	TGFBR3	4.25962e-38	0.309163	0.168	0.092	8.78206e-34
																CX3CR1+ NK	LINC02384	1.04717e-37	0.349952	0.14	0.043	2.15895e-33
																CX3CR1+ NK	TSPAN32	1.87082e-37	0.330729	0.187	0.096	3.85708e-33
																CX3CR1+ NK	IL12RB1	8.81015e-37	0.270637	0.168	0.115	1.81639e-32
																CX3CR1+ NK	EVI2A	2.71082e-36	0.283516	0.244	0.195	5.58889e-32
																CX3CR1+ NK	C11orf21	3.20149e-36	0.285575	0.157	0.086	6.60052e-32
																CX3CR1+ NK	PRR5	4.37114e-36	0.32424	0.138	0.041	9.01197e-32
																CX3CR1+ NK	LAG3	8.91821e-36	0.344692	0.144	0.061	1.83867e-31
																CX3CR1+ NK	TOB1	1.36157e-35	0.275968	0.104	0.028	2.80714e-31
																CX3CR1+ NK	STK38	1.57447e-35	0.297487	0.145	0.068	3.24609e-31
																CX3CR1+ NK	CD226	1.13801e-34	0.300651	0.141	0.059	2.34624e-30
																CX3CR1+ NK	ZNF276	2.17847e-34	0.271607	0.206	0.147	4.49134e-30
																CX3CR1+ NK	C16orf54	3.37843e-34	0.321121	0.236	0.184	6.96532e-30
																CX3CR1+ NK	CLIC3	2.91236e-33	0.300673	0.607	0.621	6.00441e-29
																CX3CR1+ NK	PATL2	3.02626e-33	0.313125	0.14	0.074	6.23924e-29
																CX3CR1+ NK	ITGAM	1.23985e-32	0.320533	0.157	0.064	2.5562e-28
																CX3CR1+ NK	OSBPL5	3.02397e-32	0.280552	0.116	0.034	6.23451e-28
																CX3CR1+ NK	VCL	5.19243e-32	0.308178	0.135	0.048	1.07052e-27
																CX3CR1+ NK	KIR3DL2	1.01373e-29	0.293122	0.124	0.044	2.09e-25
																CX3CR1+ NK	CD3G	1.6641e-28	0.486929	0.18	0.091	3.43088e-24
																CX3CR1+ NK	CCL4L2	2.21075e-27	0.517819	0.355	0.379	4.5579e-23
																CX3CR1+ NK	P2RY8	2.30905e-27	0.258466	0.104	0.022	4.76057e-23
																CX3CR1+ NK	VIM	2.5329e-26	0.279568	0.713	0.644	5.22209e-22
																CX3CR1+ NK	KLRG1	1.03362e-25	0.274264	0.272	0.238	2.13101e-21
																CX3CR1+ NK	SELL	1.99925e-25	0.299044	0.128	0.05	4.12186e-21
																CX3CR1+ NK	CCL4	3.16188e-22	0.347043	0.865	0.93	6.51884e-18
																CX3CR1+ NK	MT2A	4.01502e-22	0.278834	0.722	0.724	8.27776e-18
																CX3CR1+ NK	IGHA2	9.87704e-21	0.269533	0.385	0.34	2.03635e-16
																CX3CR1+ NK	CD8A	1.24715e-17	0.257558	0.208	0.158	2.57125e-13

## Sheet: S5-TrT and TrNK gene lists
x
CXCR6+ CD8 "CCL4 TRDC CD74 KLRF1 CCL4L2 CCL5 GCSAM KLRD1 DENND2D APBA2 DUSP2 HLA-DQA1 CRTAM PTGDR DTHD1 PYHIN1 TRGC2 HLA-DQB1 FYN APMAP AOAH HLA-DRA HLA-DPA1 OFD1 HLA-DMA PILRB TRBC1 PLA2G16 C19orf66"
MAIT:CXCR6+ NK "RPLP1 TMIGD2 ZBTB16 CEBPD GYG1 RPLP0 EEF1B2 SESN1 CD27 TNFSF14 CKLF YWHAH SPRY1 ABRACL CD96 TMEM107 FOS AC103591.3"
MAIT:CXCR6+ CD8 "KLRG1 CD69 DUSP1 SIRPG RHOC"
CXCR6+ CD8:CXCR6+ NK "CMC1 XCL2 CCL3 SRGN TIGIT STK17A RGS1 SH2D1A TYROBP ARPC5L P2RY11 PDLIM1 IL2RB FABP5 CALM3 TNFSF10 ARHGAP9 NUCB2 XCL1"
MAIT:CXCR6+ CD8:CXCR6+ NK "KLRB1 GZMK CD160 CXCR6 AC007952.4 ALOX5AP AC245014.3 PDCD4 CCL3L1 EOMES"
MAIT "LTB IL7R NCR3 SLC4A10 CD40LG LST1 EEF1A1 TPT1 AQP3 JAML CCR6 RPS13 IFNGR1 LINC01871 GPR171 B3GALT2 IL4I1 IL23R DPP4 PRSS35 CCR1 RORC TRAT1 TNFRSF25 P2RY14 NFKBIA TSPAN15 TNF TLE1 IL18RAP SATB1 JUN SLAMF1 SPOCK2 CTSH CASP1 COLQ FKBP11 HPGD CD28 TNFAIP8 CXXC5 LINC02273 PHACTR2 ABCB1 GBP5 LBH FEZ1 ATF7IP2 P2RX5 MAF DDIT4 OXNAD1 ODF2L APOL3 IFI44 TC2N ZFP36L1 NMT2 S100B CTSA TRGC1 FOSB BTG2"
CXCR6+ NK "GSTP1 COTL1 KLRC1 CD7 PTMA RPS18 FCER1G TMSB4X TOX2 RPSA RPS8 RPS5 BCO2 ADGRG3 CD63 IRF8 RPS2 RPL10A LAT2 CHI3L2 RPS24 GAPDH CLDND1 NELFCD RCBTB2 METTL9 RPL8 UROS IKZF3 SYK DMAC1 GRAMD1A SPTSSB SLC25A5 DGCR6L PABPC1 HPRT1 TKT RPS9 SPRY2 GYPC NME1 MRPL12 IL18 MYC SERPINE2 PPA1 SYNRG SOCS1 SLC44A1 ACAA2 CAPN12 TOMM22 MZT2A FHL3 RAB11FIP1 FBL SMS LINC00996 MIR181A1HG SLC25A39 NCF1 EIF3G M…

## Sheet: S6-Cycling NK&T DEG
cluster	gene	avg_logFC	p_val	p_val_adj
Treg	CD52	1.31351	5.75158e-63	1.1858e-58
Treg	NPDC1	0.461962	1.47758e-60	3.04633e-56
Treg	CD4	0.427237	1.54568e-58	3.18672e-54
Treg	SUSD3	0.477179	1.50621e-55	3.10535e-51
Treg	CD28	0.620614	1.86312e-55	3.84119e-51
Treg	CTLA4	0.49897	3.67276e-52	7.57212e-48
Treg	SPOCK2	0.872966	6.67622e-51	1.37644e-46
Treg	TMSB10	0.536432	5.59157e-50	1.15281e-45
Treg	CORO1B	0.972836	8.2144e-50	1.69356e-45
Treg	LEF1	0.596904	1.49299e-49	3.0781e-45
Treg	TRAC	1.19763	1.23119e-48	2.53835e-44
Treg	SELL	0.937977	3.51853e-48	7.25416e-44
Treg	SIT1	0.737365	1.50729e-42	3.10759e-38
Treg	CD5	0.521251	3.40946e-42	7.02928e-38
Treg	ICOS	0.458293	9.6488e-42	1.98929e-37
Treg	CD3G	0.781101	7.62168e-41	1.57136e-36
Treg	AQP3	0.974148	3.34737e-40	6.90127e-36
Treg	GPR183	0.503239	3.35722e-40	6.92159e-36
Treg	CD82	0.459351	4.37103e-40	9.01175e-36
Treg	IL2RA	0.354513	1.27071e-38	2.61983e-34
Treg	SERINC5	0.299852	1.16069e-37	2.39298e-33
Treg	LIMS1	0.721978	1.32678e-37	2.73543e-33
Treg	IL32	1.11524	1.69359e-37	3.49167e-33
Treg	RCAN3	0.393892	1.85509e-37	3.82464e-33
Treg	LINC00649	0.303488	3.35436e-37	6.91568e-33
Treg	CD44	0.608757	9.14452e-37	1.88532e-32
Treg	CCR7	0.377162	1.30971e-36	2.70023e-32
Treg	SLAMF1	0.349097	2.59747e-36	5.3552e-32
Treg	CD3D	0.810683	3.03205e-36	6.25118e-32
Treg	FUT7	0.526374	3.14615e-36	6.48641e-32
Treg	MAL	0.306363	4.86995e-36	1.00404e-31
Treg	TNFRSF4	0.649455	8.41131e-36	1.73416e-31
Treg	TNFRSF25	0.399764	5.64579e-35	1.16399e-30
Treg	ARID5B	0.604256	5.45641e-34	1.12495e-29
Treg	MAF	0.422766	3.60602e-33	7.43452e-29
Treg	LTB	0.887656	7.90882e-33	1.63056e-28
Treg	PRDX1	0.705365	1.00968e-32	2.08165e-28
Treg	BIRC3	0.582286	2.65782e-32	5.47963e-28
Treg	CD27	0.838065	6.77604e-32	1.39702e-27
Treg	S100A4	0.933021	5.81441e-31	1.19876e-26
Treg	TMEM173	0.302564	1.22686e-30	2.52942e-26
Treg	MIAT	0.257852	2.84391e-30	5.8633e-26
Treg	NOSIP	0.754293	1.45743e-29	3.00479e-25
Treg	NCF4	0.278068	6.1497e-29	1.26788e-24
Treg	TOB1	0.278299	4.09575e-28	8.4442e-24
Treg	PBXIP1	0.360369	1.23615e-26	2.54858e-22
Treg	METTL8	0.280527	1.89624e-26	3.90947e-22
Treg	RPL13A	0.31845	2.09715e-26	4.32369e-22
Treg	CD6	0.497553	5.95257e-26	1.22724e-21
Treg	MT1E	0.356316	6.54102e-26	1.34856e-21
Treg	GALM	0.431067	8.83685e-26	1.82189e-21
Treg	C4orf48	0.375753	1.39531e-25	2.87672e-21
Treg	TRAT1	0.510963	3.21028e-25	6.61863e-21
Treg	S100A6	0.70232	3.35089e-25	6.90854e-21
Treg	RGS10	0.518722	3.80076e-25	7.83603e-21
Treg	CD3E	0.414872	5.90783e-25	1.21802e-20
Treg	POU2F2	0.300588	9.57317e-25	1.9737e-20
Treg	GBP2	0.579417	2.27783e-24	4.6962e-20
Treg	LDHB	0.510503	2.97541e-24	6.1344e-20
Treg	FOXP3	0.279962	7.00256e-24	1.44372e-19
Treg	CTSB	0.418628	9.0651e-24	1.86895e-19
Treg	SOCS3	0.299714	1.05843e-23	2.18215e-19
Treg	ANXA5	0.598474	1.53508e-23	3.16488e-19
Treg	CAPN2	0.264935	3.23661e-23	6.67291e-19
Treg	SELPLG	0.45526	5.61908e-23	1.15849e-18
Treg	CD59	0.477898	1.32276e-22	2.72713e-18
Treg	ICA1	0.377357	1.86859e-22	3.85247e-18
Treg	C16orf87	0.331343	2.21555e-22	4.56781e-18
Treg	IL7R	0.42502	2.23364e-22	4.6051e-18
Treg	TMEM123	0.498988	5.03236e-22	1.03752e-17
Treg	CDC25B	0.520752	5.04139e-22	1.03938e-17
Treg	TMEM14C	0.298754	5.15698e-22	1.06321e-17
Treg	CLEC2D	0.468421	1.3273e-21	2.7365e-17
Treg	MVP	0.286331	1.63391e-21	3.36864e-17
Treg	ESYT1	0.26545	1.72745e-21	3.56148e-17
Treg	RASGRP2	0.374264	1.85999e-21	3.83474e-17
Treg	KLF2	0.25842	2.74082e-21	5.65075e-17
Treg	CNN2	0.516597	7.22272e-21	1.48911e-16
Treg	MIR4435-2HG	0.471703	2.0175e-20	4.15949e-16
Treg	S1PR4	0.48497	3.02642e-20	6.23957e-16
Treg	RIPOR2	0.414733	7.68965e-20	1.58538e-15
Treg	ARPC1B	0.431562	2.0495e-19	4.22545e-15
Treg	PAG1	0.286521	3.58872e-19	7.39887e-15
Treg	TRBC2	0.671226	3.61698e-19	7.45712e-15
Treg	JPT1	0.530871	4.9089e-19	1.01207e-14
Treg	EMP3	0.549586	5.8233e-19	1.20059e-14
Treg	CD2	0.441801	8.28043e-19	1.70718e-14
Treg	KLF3	0.328406	5.18147e-18	1.06826e-13
Treg	LAPTM5	0.44647	5.5649e-18	1.14732e-13
Treg	ITGB7	0.312935	6.07958e-18	1.25343e-13
Treg	LCK	0.466085	7.61045e-18	1.56905e-13
Treg	CXCR3	0.43614	8.81188e-18	1.81675e-13
Treg	RGCC	0.315665	9.21613e-18	1.90009e-13
Treg	MCUB	0.362464	9.36474e-18	1.93073e-13
Treg	RILPL2	0.266893	1.31451e-17	2.71012e-13
Treg	RTKN2	0.357885	1.43457e-17	2.95765e-13
Treg	MT-ND6	0.326385	1.73736e-17	3.58192e-13
Treg	TRAF3IP3	0.435465	1.86954e-17	3.85443e-13
Treg	PRDX2	0.428034	4.00651e-17	8.26021e-13
Treg	CKAP2	0.28869	4.20076e-17	8.6607e-13
Treg	EVI2A	0.308542	6.81923e-17	1.40592e-12
Treg	GMFG	0.40018	8.15059e-17	1.68041e-12
Treg	TIMP1	0.457058	8.1799e-17	1.68645e-12
Treg	NDFIP1	0.343632	1.36242e-16	2.8089e-12
Treg	LGALS3	0.391796	1.53258e-16	3.15971e-12
Treg	TRADD	0.284455	2.98481e-16	6.15378e-12
Treg	ARHGDIB	0.369798	3.02788e-16	6.24258e-12
Treg	BIN1	0.351025	3.45709e-16	7.12747e-12
Treg	S100A11	0.510268	4.89291e-16	1.00877e-11
Treg	LAT	0.421032	5.96994e-16	1.23082e-11
Treg	ATP2B1	0.284313	6.7518e-16	1.39202e-11
Treg	RNASET2	0.262778	8.68299e-16	1.79017e-11
Treg	AES	0.44075	8.93001e-16	1.8411e-11
Treg	REXO2	0.250454	1.02445e-15	2.11212e-11
Treg	SMAP2	0.280692	1.37898e-15	2.84303e-11
Treg	SH3BGRL3	0.383064	3.60873e-15	7.44012e-11
Treg	EEF2	0.323676	5.42626e-15	1.11873e-10
Treg	FOXP1	0.270775	5.79066e-15	1.19386e-10
Treg	EML4	0.271749	1.70635e-14	3.51798e-10
Treg	COTL1	0.279101	1.71648e-14	3.53887e-10
Treg	LIMA1	0.255156	2.1017e-14	4.33308e-10
Treg	EZR	0.311956	2.47289e-14	5.09836e-10
Treg	TNFRSF18	0.418666	2.98205e-14	6.14809e-10
Treg	LGALS1	0.592996	3.0805e-14	6.35106e-10
Treg	SNHG25	0.366868	5.33259e-14	1.09942e-09
Treg	HEBP2	0.276556	5.71303e-14	1.17786e-09
Treg	CD79A	0.337657	7.42479e-14	1.53077e-09
Treg	VSIR	0.261656	1.06581e-13	2.19738e-09
Treg	MCL1	0.405696	1.60628e-13	3.31166e-09
Treg	CCNB2	0.489024	4.82889e-13	9.95572e-09
Treg	ID3	0.393847	5.8041e-13	1.19663e-08
Treg	TCF7	0.306307	6.22555e-13	1.28352e-08
Treg	LEPROTL1	0.324779	8.04547e-13	1.65873e-08
Treg	SARAF	0.331037	8.13599e-13	1.6774e-08
Treg	NUF2	0.263685	1.19017e-12	2.45377e-08
Treg	HIST1H1C	0.291667	1.36174e-12	2.80751e-08
Treg	FYB1	0.381063	1.55723e-12	3.21054e-08
Treg	MS4A1	0.324433	2.94435e-12	6.07037e-08
Treg	SAT1	0.354137	3.37731e-12	6.96299e-08
Treg	CRIP1	0.298273	7.36513e-12	1.51847e-07
Treg	ITGB1	0.436267	8.39554e-12	1.73091e-07
Treg	S100A10	0.380878	1.22454e-11	2.52463e-07
Treg	CYTIP	0.261304	1.22566e-11	2.52695e-07
Treg	GLRX	0.309059	1.2264e-11	2.52848e-07
Treg	NDUFV2	0.345126	1.51736e-11	3.12834e-07
Treg	CCNB1	0.504165	3.95238e-11	8.14863e-07
Treg	BAK1	0.255957	5.7628e-11	1.18812e-06
Treg	PPP2R5C	0.3154	5.89379e-11	1.21512e-06
Treg	TNFRSF1B	0.322185	8.24551e-11	1.69998e-06
Treg	CD70	0.277548	1.41415e-10	2.91555e-06
Treg	ARL6IP5	0.306804	1.67541e-10	3.4542e-06
Treg	FXYD5	0.305331	1.79067e-10	3.69182e-06
Treg	PLK1	0.433619	2.41785e-10	4.98489e-06
Treg	ANXA2	0.472961	4.14517e-10	8.5461e-06
Treg	DECR1	0.268825	4.97411e-10	1.02551e-05
Treg	TUBA1A	0.316878	9.568e-10	1.97263e-05
Treg	HMMR	0.372655	1.18617e-09	2.44552e-05
Treg	LIMD2	0.300972	1.42735e-09	2.94276e-05
Treg	CYTOR	0.332936	2.12658e-09	4.38436e-05
Treg	DLGAP5	0.303994	2.20968e-09	4.5557e-05
Treg	NEAT1	0.355926	2.2432e-09	4.62481e-05
Treg	SEPT9	0.280282	2.35958e-09	4.86475e-05
Treg	TUBA4A	0.29551	2.39955e-09	4.94715e-05
Treg	H2AFJ	0.362319	4.55642e-09	9.39397e-05
Treg	CENPF	0.433457	4.91586e-09	0.00010135
Treg	PPP1CC	0.261114	5.84416e-09	0.000120489
Treg	CCNA2	0.286691	6.80223e-09	0.000140242
Treg	CD53	0.258408	7.44564e-09	0.000153507
Treg	KPNA2	0.295225	8.18842e-09	0.000168821
Treg	PTTG1	0.506136	8.33785e-09	0.000171901
Treg	AURKA	0.289943	8.52827e-09	0.000175827
Treg	LRRFIP1	0.296773	1.1893e-08	0.000245198
Treg	MT-ND5	0.332652	1.21614e-08	0.000250731
Treg	CENPA	0.334551	1.27084e-08	0.000262009
Treg	TPM4	0.289099	1.83226e-08	0.000377756
Treg	ZNF706	0.27376	2.853e-08	0.000588204
Treg	DSTN	0.262852	4.10376e-08	0.000846073
Treg	TUBA1C	0.28207	4.2769e-08	0.000881768
Treg	CENPE	0.354978	6.4391e-08	0.00132755
Treg	ITM2A	0.26398	7.94019e-08	0.00163703
Treg	ANP32E	0.344274	8.63673e-08	0.00178063
Treg	RPS26	0.26423	1.39862e-07	0.00288354
Treg	MKI67	0.280382	2.10855e-07	0.00434719
Treg	ISG20	0.35521	2.36363e-07	0.00487309
Treg	NDUFB9	0.253849	2.94933e-07	0.00608063
Treg	S100A9	0.271685	4.07063e-07	0.00839242
Treg	TOP2A	0.43503	6.88693e-07	0.0141988
Treg	CDK1	0.272947	2.88754e-06	0.0595324
Treg	HMGB2	0.285216	5.35889e-06	0.110484
Treg	CDC20	0.266153	1.16859e-05	0.240929
Treg	PIF1	0.253967	2.37876e-05	0.490429
Treg	ARL6IP1	0.417808	2.43553e-05	0.502133
Treg	TPX2	0.25362	3.6676e-05	0.756148
Treg	PPBP	0.329772	8.26203e-05	1
Treg	CKS2	0.312398	0.00026239	1
Treg	IGHA2	0.285388	0.000296655	1
Treg	HIST1H1D	0.311211	0.000385009	1
Treg	UBE2C	0.34873	0.000787844	1
Treg	TRBC1	0.417484	0.00355263	1
MAIT	LTB	1.69513	2.61852e-263	5.39861e-259
MAIT	IL7R	1.40703	2.07383e-253	4.27561e-249
MAIT	CD3D	1.03025	1.62435e-178	3.34893e-174
MAIT	KLRG1	1.07189	3.52097e-172	7.25919e-168
MAIT	LINC01871	1.06037	1.10939e-162	2.28722e-158
MAIT	S100A4	0.898656	1.23721e-141	2.55076e-137
MAIT	TRAC	0.936481	2.78904e-135	5.75017e-131
MAIT	CD3E	0.816734	6.64514e-131	1.37003e-126
MAIT	CD3G	0.760508	9.71132e-127	2.00218e-122
MAIT	IL32	0.840477	5.18639e-126	1.06928e-121
MAIT	S100A6	0.774509	4.73792e-120	9.76817e-116
MAIT	CD40LG	0.683339	5.41076e-120	1.11554e-115
MAIT	RPS12	0.446116	5.63912e-120	1.16262e-115
MAIT	AQP3	0.750643	6.20717e-114	1.27973e-109
MAIT	LST1	0.859671	5.3968e-113	1.11266e-108
MAIT	RPL34	0.424701	3.09981e-107	6.39089e-103
MAIT	SLC4A10	0.605907	2.13165e-100	4.39482e-96
MAIT	DPP4	0.471673	1.70881e-98	3.52305e-94
MAIT	SIT1	0.664605	5.57577e-85	1.14956e-80
MAIT	CD52	0.537434	5.325e-81	1.09786e-76
MAIT	RPL21	0.283731	1.20752e-80	2.48955e-76
MAIT	JAML	0.568744	9.7253e-79	2.00506e-74
MAIT	CD2	0.624285	4.08901e-75	8.43032e-71
MAIT	KLRB1	0.678349	3.93289e-74	8.10843e-70
MAIT	TPT1	0.30414	1.13359e-70	2.33713e-66
MAIT	RPL32	0.281668	3.50247e-69	7.22103e-65
MAIT	RPS27A	0.26792	1.10187e-68	2.27172e-64
MAIT	RPS14	0.291824	1.41695e-68	2.92132e-64
MAIT	RPS4X	0.297395	2.29844e-68	4.7387e-64
MAIT	SPOCK2	0.561952	4.81209e-68	9.92109e-64
MAIT	CCR6	0.381321	3.59552e-65	7.41289e-61
MAIT	JUNB	0.659399	1.82744e-64	3.76764e-60
MAIT	EEF1A1	0.287857	6.69708e-64	1.38074e-59
MAIT	SLAMF1	0.368016	6.88728e-62	1.41995e-57
MAIT	CD8A	0.738564	1.96719e-60	4.05575e-56
MAIT	IL4I1	0.305822	2.05408e-60	4.23489e-56
MAIT	IFNGR1	0.506407	2.8586e-60	5.89357e-56
MAIT	TNFRSF25	0.408682	3.4005e-60	7.01081e-56
MAIT	TMEM14C	0.548952	7.28821e-60	1.50261e-55
MAIT	JUN	0.704641	2.87909e-58	5.93581e-54
MAIT	CA2	0.289373	5.66179e-58	1.16729e-53
MAIT	LAG3	0.539161	7.59659e-57	1.56619e-52
MAIT	RPL13	0.263965	1.58964e-56	3.27735e-52
MAIT	HPGD	0.483426	1.74627e-56	3.60028e-52
MAIT	TNF	0.547701	2.59669e-56	5.35359e-52
MAIT	CHCHD10	0.516787	1.05089e-50	2.16663e-46
MAIT	RPL31	0.262971	2.89761e-49	5.974e-45
MAIT	PRDX2	0.476242	1.01033e-48	2.083e-44
MAIT	RPL36A	0.326462	1.50546e-48	3.10381e-44
MAIT	RPLP0	0.284895	3.41973e-48	7.05045e-44
MAIT	RPL3	0.25482	4.36752e-47	9.00451e-43
MAIT	PLP2	0.488317	5.32635e-47	1.09813e-42
MAIT	GPR171	0.466279	4.71742e-46	9.72591e-42
MAIT	TC2N	0.426061	2.08714e-44	4.30305e-40
MAIT	RPS29	0.251755	4.24705e-44	8.75614e-40
MAIT	CCR1	0.358393	2.62925e-42	5.42072e-38
MAIT	CXCR6	0.532759	3.19139e-42	6.57969e-38
MAIT	TRAT1	0.416631	9.31991e-42	1.92149e-37
MAIT	PIM1	0.445434	9.83267e-42	2.0272e-37
MAIT	CD6	0.432985	2.06842e-41	4.26447e-37
MAIT	GZMK	0.445584	8.11811e-41	1.67371e-36
MAIT	NCR3	0.490904	6.74405e-40	1.39042e-35
MAIT	DUSP1	0.470771	2.97009e-37	6.12344e-33
MAIT	EEF1B2	0.288049	1.15454e-35	2.38031e-31
MAIT	CTSH	0.316856	2.9217e-35	6.02367e-31
MAIT	MT2A	0.46154	3.6502e-34	7.52563e-30
MAIT	CD28	0.301645	5.26741e-34	1.08598e-29
MAIT	TUBA4A	0.398549	8.67171e-32	1.78785e-27
MAIT	CISH	0.338387	1.10495e-31	2.27807e-27
MAIT	PERP	0.269095	2.0256e-30	4.17617e-26
MAIT	APOL3	0.340359	1.00945e-29	2.08118e-25
MAIT	C4orf48	0.358047	4.14689e-28	8.54964e-24
MAIT	CXCR4	0.383399	1.37605e-27	2.83701e-23
MAIT	MT1E	0.75934	1.86596e-27	3.84705e-23
MAIT	OXNAD1	0.295404	3.96085e-27	8.16608e-23
MAIT	RPL17	0.274596	5.07772e-27	1.04687e-22
MAIT	CCR5	0.277669	1.07768e-26	2.22184e-22
MAIT	MT1X	0.450609	2.86837e-25	5.91373e-21
MAIT	THEMIS	0.273684	5.09492e-25	1.05042e-20
MAIT	PRNP	0.289603	9.0179e-25	1.85922e-20
MAIT	TMEM123	0.321477	1.47635e-24	3.04378e-20
MAIT	SARAF	0.285666	1.61828e-24	3.33641e-20
MAIT	HSPB1	0.338611	2.91219e-24	6.00406e-20
MAIT	ITM2B	0.255451	5.16467e-24	1.0648e-19
MAIT	CDC42EP3	0.321068	1.34715e-23	2.77743e-19
MAIT	AC245014.3	0.434851	3.47732e-23	7.16919e-19
MAIT	GSTK1	0.288023	6.36975e-23	1.31325e-18
MAIT	SIRPG	0.290231	8.5561e-23	1.76401e-18
MAIT	PEBP1	0.306358	1.01e-22	2.08232e-18
MAIT	PTMS	0.345876	1.60997e-22	3.31927e-18
MAIT	ARL2	0.303129	2.60024e-21	5.36092e-17
MAIT	SVIP	0.319302	3.07412e-21	6.33791e-17
MAIT	CD27	0.28523	1.32838e-20	2.73873e-16
MAIT	CD69	0.351372	1.36773e-20	2.81985e-16
MAIT	PNP	0.260674	2.42545e-20	5.00056e-16
MAIT	GBP5	0.295448	8.68775e-20	1.79115e-15
MAIT	IL12RB1	0.270253	2.29637e-19	4.73443e-15
MAIT	ATP1A1	0.265017	2.46965e-19	5.09168e-15
MAIT	SLC43A3	0.279141	2.48688e-19	5.12719e-15
MAIT	CASP1	0.277588	4.07324e-19	8.3978e-15
MAIT	GRAP2	0.276677	6.05373e-19	1.2481e-14
MAIT	PPA1	0.262067	6.99545e-19	1.44225e-14
MAIT	ANXA5	0.287533	1.13499e-18	2.34001e-14
MAIT	HSP90AB1	0.265941	3.92226e-18	8.08652e-14
MAIT	TRGC2	0.358258	1.87671e-17	3.86921e-13
MAIT	CYTIP	0.265112	2.91942e-17	6.01896e-13
MAIT	ANXA1	0.266593	8.66489e-17	1.78644e-12
MAIT	NFKBIA	0.339402	1.2356e-16	2.54743e-12
MAIT	IER2	0.260355	2.83691e-16	5.84886e-12
MAIT	ITM2C	0.269776	9.77602e-16	2.01552e-11
MAIT	PBXIP1	0.251709	2.00111e-15	4.12569e-11
MAIT	S100B	0.354469	2.35969e-14	4.86496e-10
MAIT	PRDX1	0.255628	1.01065e-13	2.08366e-09
CD8+ Tem	CD3D	0.929029	9.34834e-75	1.92735e-70
CD8+ Tem	CD3G	0.737182	7.39899e-60	1.52545e-55
CD8+ Tem	CD8B	0.853358	1.71336e-58	3.53243e-54
CD8+ Tem	IL32	0.663639	2.42757e-50	5.00491e-46
CD8+ Tem	CD3E	0.548681	2.35816e-46	4.86181e-42
CD8+ Tem	TRAC	0.680711	3.56471e-46	7.34937e-42
CD8+ Tem	CCL5	0.624569	3.51461e-40	7.24607e-36
CD8+ Tem	HLA-DRB1	0.630709	1.27598e-39	2.63068e-35
CD8+ Tem	SIRPG	0.464734	1.33175e-38	2.74567e-34
CD8+ Tem	TRGC2	0.751229	9.2474e-38	1.90654e-33
CD8+ Tem	HLA-DPA1	0.523544	2.83416e-34	5.8432e-30
CD8+ Tem	CD8A	0.68781	3.36259e-33	6.93266e-29
CD8+ Tem	LCK	0.416117	1.08579e-30	2.23857e-26
CD8+ Tem	HLA-DRA	0.566043	1.44161e-29	2.97216e-25
CD8+ Tem	TRBC2	0.521591	4.74208e-29	9.77674e-25
CD8+ Tem	CRTAM	0.378575	1.25425e-26	2.58589e-22
CD8+ Tem	CXCR3	0.320235	7.39526e-26	1.52468e-21
CD8+ Tem	TNIP3	0.250468	3.36425e-25	6.93608e-21
CD8+ Tem	CD27	0.555855	6.43851e-25	1.32743e-20
CD8+ Tem	CLEC2D	0.378396	7.76747e-25	1.60142e-20
CD8+ Tem	SUB1	0.334648	6.74075e-24	1.38974e-19
CD8+ Tem	HLA-DQA1	0.412212	1.31613e-23	2.71346e-19
CD8+ Tem	S100A6	0.253194	4.1106e-23	8.47482e-19
CD8+ Tem	RGS10	0.395302	4.95699e-22	1.02198e-17
CD8+ Tem	ID3	0.402123	9.99602e-22	2.06088e-17
CD8+ Tem	CD2	0.387554	2.477e-21	5.10682e-17
CD8+ Tem	JAKMIP1	0.261041	1.43543e-20	2.95942e-16
CD8+ Tem	GZMK	0.544754	4.94899e-19	1.02033e-14
CD8+ Tem	KLRG1	0.318986	9.21013e-19	1.89885e-14
CD8+ Tem	LAG3	0.399025	1.28323e-18	2.64563e-14
CD8+ Tem	PRDX1	0.376205	1.52923e-18	3.15282e-14
CD8+ Tem	HLA-DMA	0.353848	1.72179e-18	3.54982e-14
CD8+ Tem	FTL	0.28116	3.0665e-18	6.3222e-14
CD8+ Tem	HLA-DPB1	0.354662	1.41357e-17	2.91435e-13
CD8+ Tem	FABP5	0.37846	1.55961e-17	3.21545e-13
CD8+ Tem	CD84	0.258772	5.69266e-17	1.17365e-12
CD8+ Tem	MT-ND5	0.340301	1.03378e-16	2.13135e-12
CD8+ Tem	MT1E	0.433411	1.53769e-16	3.17025e-12
CD8+ Tem	HLA-DRB5	0.381648	3.09507e-16	6.38111e-12
CD8+ Tem	SIT1	0.316633	3.9202e-15	8.08227e-11
CD8+ Tem	HSPB1	0.308164	9.13843e-14	1.88407e-09
CD8+ Tem	CHCHD10	0.313907	1.41123e-13	2.90953e-09
CD8+ Tem	HLA-DQB1	0.310775	1.59702e-13	3.29258e-09
CD8+ Tem	C4orf48	0.283163	1.83073e-13	3.77442e-09
CD8+ Tem	CD52	0.357845	3.01036e-13	6.20646e-09
CD8+ Tem	TRAT1	0.276134	5.09239e-13	1.0499e-08
CD8+ Tem	ITM2A	0.347479	5.242e-13	1.08074e-08
CD8+ Tem	ANXA5	0.297409	4.60314e-12	9.49029e-08
CD8+ Tem	MCM5	0.294623	1.43394e-11	2.95634e-07
CD8+ Tem	DUSP2	0.347308	6.78264e-11	1.39838e-06
CD8+ Tem	RGS1	0.282327	2.02599e-10	4.17699e-06
CD8+ Tem	GZMH	0.355195	1.02578e-09	2.11484e-05
CD8+ Tem	ANXA2	0.259384	3.18429e-09	6.56504e-05
CD8+ Tem	CHI3L2	0.276462	3.4306e-08	0.000707287
CD8+ Tem	FCRL6	0.2542	4.85203e-08	0.00100034
CD8+ Tem	IGHG3	0.290441	1.97835e-05	0.407876
CD8+ Tem	COTL1	0.281607	2.0417e-05	0.420937
CD8+ Tem	TRBC1	0.277335	0.000648318	1
CD8+ Tem	IGHA1	0.396145	0.000775507	1
GZMB+ CD8 Tc	NUSAP1	0.860365	2.52913e-139	5.2143e-135
GZMB+ CD8 Tc	HMGB2	0.707993	4.71524e-118	9.7214e-114
GZMB+ CD8 Tc	VIM	0.794925	1.02504e-115	2.11332e-111
GZMB+ CD8 Tc	STMN1	0.613009	6.9858e-108	1.44026e-103
GZMB+ CD8 Tc	HLA-DPB1	0.708577	4.82459e-102	9.94685e-98
GZMB+ CD8 Tc	CKS2	0.698641	5.81226e-100	1.19831e-95
GZMB+ CD8 Tc	TOP2A	0.758012	6.69354e-100	1.38001e-95
GZMB+ CD8 Tc	SMC4	0.630726	5.51256e-99	1.13652e-94
GZMB+ CD8 Tc	CALM2	0.556051	8.23031e-98	1.69684e-93
GZMB+ CD8 Tc	TUBB	0.621659	1.09083e-92	2.24896e-88
GZMB+ CD8 Tc	UBE2C	0.807785	6.38501e-92	1.3164e-87
GZMB+ CD8 Tc	CKS1B	0.569319	3.77854e-88	7.79021e-84
GZMB+ CD8 Tc	ASPM	0.834158	1.34023e-87	2.76316e-83
GZMB+ CD8 Tc	MKI67	0.695862	2.25891e-84	4.65719e-80
GZMB+ CD8 Tc	ARL6IP1	0.828557	4.80931e-84	9.91535e-80
GZMB+ CD8 Tc	HMGN2	0.489272	1.22127e-79	2.51789e-75
GZMB+ CD8 Tc	HIST1H4C	0.781358	2.54828e-79	5.2538e-75
GZMB+ CD8 Tc	CENPF	0.776774	7.21487e-78	1.48749e-73
GZMB+ CD8 Tc	BIRC5	0.615394	1.85337e-75	3.82109e-71
GZMB+ CD8 Tc	HMGB1	0.415462	6.62912e-74	1.36673e-69
GZMB+ CD8 Tc	TUBA1B	0.537074	1.49477e-73	3.08177e-69
GZMB+ CD8 Tc	CRIP1	0.633221	5.21196e-72	1.07455e-67
GZMB+ CD8 Tc	CLEC2D	0.645135	5.53526e-72	1.1412e-67
GZMB+ CD8 Tc	MXD3	0.597783	6.04238e-71	1.24576e-66
GZMB+ CD8 Tc	H2AFV	0.448563	2.13393e-70	4.39952e-66
GZMB+ CD8 Tc	GTSE1	0.618125	5.62442e-70	1.15959e-65
GZMB+ CD8 Tc	RAD21	0.539372	3.38747e-69	6.98396e-65
GZMB+ CD8 Tc	KIF20B	0.563622	5.33651e-68	1.10023e-63
GZMB+ CD8 Tc	CCNA2	0.558096	1.30194e-65	2.68421e-61
GZMB+ CD8 Tc	TPX2	0.577574	3.3856e-64	6.98009e-60
GZMB+ CD8 Tc	HLA-DRA	0.606661	9.57985e-62	1.97508e-57
GZMB+ CD8 Tc	CKAP2L	0.498378	2.80213e-61	5.77715e-57
GZMB+ CD8 Tc	CDC25B	0.544251	8.06854e-61	1.66349e-56
GZMB+ CD8 Tc	H2AFX	0.523372	4.36268e-59	8.99453e-55
GZMB+ CD8 Tc	CDKN2C	0.535662	2.82192e-58	5.81794e-54
GZMB+ CD8 Tc	CDK1	0.539108	2.91732e-57	6.01463e-53
GZMB+ CD8 Tc	CDKN3	0.55044	1.07268e-56	2.21154e-52
GZMB+ CD8 Tc	CDCA3	0.480867	6.4848e-56	1.33697e-51
GZMB+ CD8 Tc	TUBB4B	0.549898	1.14806e-54	2.36696e-50
GZMB+ CD8 Tc	CDKN2D	0.581021	6.49674e-54	1.33943e-49
GZMB+ CD8 Tc	CXCR4	0.573398	1.64804e-53	3.39776e-49
GZMB+ CD8 Tc	NUCKS1	0.427047	1.955e-53	4.03062e-49
GZMB+ CD8 Tc	HLA-DRB1	0.590793	4.30845e-53	8.88273e-49
GZMB+ CD8 Tc	EZH2	0.490391	9.87089e-53	2.03508e-48
GZMB+ CD8 Tc	ANP32B	0.379033	1.0795e-51	2.22561e-47
GZMB+ CD8 Tc	JPT1	0.455931	1.36735e-51	2.81906e-47
GZMB+ CD8 Tc	GZMH	0.574667	1.39771e-51	2.88167e-47
GZMB+ CD8 Tc	NUF2	0.487459	1.4956e-51	3.08347e-47
GZMB+ CD8 Tc	HP1BP3	0.46361	5.48326e-51	1.13048e-46
GZMB+ CD8 Tc	AURKB	0.51592	1.68284e-50	3.46951e-46
GZMB+ CD8 Tc	EMP3	0.466999	2.2048e-50	4.54564e-46
GZMB+ CD8 Tc	TACC3	0.469782	3.62793e-50	7.47971e-46
GZMB+ CD8 Tc	CENPA	0.497244	1.21261e-49	2.50004e-45
GZMB+ CD8 Tc	SAC3D1	0.510204	6.22187e-49	1.28276e-44
GZMB+ CD8 Tc	LRRFIP1	0.421866	2.74523e-48	5.65985e-44
GZMB+ CD8 Tc	HMMR	0.533462	3.17799e-48	6.55206e-44
GZMB+ CD8 Tc	PTTG1	0.550796	4.23629e-48	8.73396e-44
GZMB+ CD8 Tc	SGO2	0.489453	5.48449e-48	1.13074e-43
GZMB+ CD8 Tc	KNL1	0.486744	2.63432e-47	5.43118e-43
GZMB+ CD8 Tc	KIF22	0.429694	1.5582e-46	3.21255e-42
GZMB+ CD8 Tc	TUBA1A	0.479025	2.06582e-46	4.25909e-42
GZMB+ CD8 Tc	UBB	0.361956	2.64073e-46	5.4444e-42
GZMB+ CD8 Tc	HLA-DPA1	0.453361	2.00343e-45	4.13048e-41
GZMB+ CD8 Tc	ANP32E	0.429465	2.9201e-45	6.02037e-41
GZMB+ CD8 Tc	LYAR	0.468342	3.74315e-43	7.71725e-39
GZMB+ CD8 Tc	CDCA2	0.385614	4.38282e-43	9.03606e-39
GZMB+ CD8 Tc	SYNE2	0.501127	8.63281e-43	1.77983e-38
GZMB+ CD8 Tc	CKAP2	0.434154	1.07174e-42	2.20961e-38
GZMB+ CD8 Tc	LGALS1	0.8438	1.11915e-42	2.30736e-38
GZMB+ CD8 Tc	MALAT1	0.356602	1.4849e-42	3.06142e-38
GZMB+ CD8 Tc	AC084033.3	0.418788	2.27343e-42	4.68713e-38
GZMB+ CD8 Tc	CDCA8	0.443013	5.77632e-42	1.1909e-37
GZMB+ CD8 Tc	NUCB2	0.451423	7.82709e-42	1.61371e-37
GZMB+ CD8 Tc	DLGAP5	0.421456	1.04618e-41	2.15691e-37
GZMB+ CD8 Tc	RRM2	0.580737	2.34226e-41	4.82904e-37
GZMB+ CD8 Tc	RACGAP1	0.397642	8.61066e-41	1.77526e-36
GZMB+ CD8 Tc	CAST	0.467689	8.93099e-41	1.8413e-36
GZMB+ CD8 Tc	TMPO	0.406785	1.50079e-40	3.09419e-36
GZMB+ CD8 Tc	FBXO5	0.442892	2.13325e-40	4.39812e-36
GZMB+ CD8 Tc	NCAPG	0.378672	3.41919e-40	7.04935e-36
GZMB+ CD8 Tc	S100A6	0.399924	5.12795e-40	1.05723e-35
GZMB+ CD8 Tc	AHNAK	0.429831	6.39275e-40	1.31799e-35
GZMB+ CD8 Tc	FGFBP2	0.660278	1.24404e-39	2.56483e-35
GZMB+ CD8 Tc	UBE2T	0.400703	4.59797e-39	9.47964e-35
GZMB+ CD8 Tc	PIMREG	0.396146	1.32436e-38	2.73043e-34
GZMB+ CD8 Tc	FAM111A	0.430434	2.35764e-38	4.86074e-34
GZMB+ CD8 Tc	CALM3	0.348068	2.82853e-38	5.83158e-34
GZMB+ CD8 Tc	CDCA5	0.422783	1.41517e-37	2.91765e-33
GZMB+ CD8 Tc	UCP2	0.388279	1.42631e-37	2.94061e-33
GZMB+ CD8 Tc	HJURP	0.382035	2.14144e-37	4.41501e-33
GZMB+ CD8 Tc	PRC1	0.370469	3.34845e-37	6.9035e-33
GZMB+ CD8 Tc	RHEB	0.36013	5.13471e-37	1.05862e-32
GZMB+ CD8 Tc	S100A10	0.328583	6.06858e-37	1.25116e-32
GZMB+ CD8 Tc	GZMB	0.457172	2.0087e-36	4.14133e-32
GZMB+ CD8 Tc	UBE2S	0.443342	4.23698e-36	8.73538e-32
GZMB+ CD8 Tc	C12orf57	0.364849	1.03216e-34	2.128e-30
GZMB+ CD8 Tc	PTMS	0.479645	3.48221e-34	7.17927e-30
GZMB+ CD8 Tc	SPC25	0.400333	5.66678e-34	1.16832e-29
GZMB+ CD8 Tc	RPL39L	0.369031	1.31276e-33	2.70651e-29
GZMB+ CD8 Tc	RPS27L	0.427855	2.38613e-33	4.91948e-29
GZMB+ CD8 Tc	GNLY	0.580757	3.39078e-33	6.99077e-29
GZMB+ CD8 Tc	NDC80	0.363887	3.74228e-33	7.71547e-29
GZMB+ CD8 Tc	TUBA1C	0.451907	3.12503e-32	6.44288e-28
GZMB+ CD8 Tc	HLA-E	0.282522	4.89836e-32	1.00989e-27
GZMB+ CD8 Tc	KIF23	0.33659	5.06804e-32	1.04488e-27
GZMB+ CD8 Tc	KIF14	0.324844	5.69606e-32	1.17436e-27
GZMB+ CD8 Tc	HLA-C	0.260826	2.49218e-31	5.13813e-27
GZMB+ CD8 Tc	ANXA2	0.394814	2.71549e-31	5.59853e-27
GZMB+ CD8 Tc	CRNDE	0.294156	2.87856e-31	5.93473e-27
GZMB+ CD8 Tc	GPSM2	0.305632	7.8142e-31	1.61105e-26
GZMB+ CD8 Tc	CYTOR	0.337109	1.47917e-30	3.04961e-26
GZMB+ CD8 Tc	KIF11	0.325576	2.97259e-30	6.12858e-26
GZMB+ CD8 Tc	PNRC2	0.334685	2.73526e-29	5.63928e-25
GZMB+ CD8 Tc	ANLN	0.267565	3.34343e-29	6.89316e-25
GZMB+ CD8 Tc	ANKRD36C	0.365986	3.41775e-29	7.04638e-25
GZMB+ CD8 Tc	KPNA2	0.524547	6.50379e-29	1.34089e-24
GZMB+ CD8 Tc	KIFC1	0.358639	8.67448e-29	1.78842e-24
GZMB+ CD8 Tc	PBK	0.325004	1.05199e-28	2.16888e-24
GZMB+ CD8 Tc	MIS18BP1	0.363018	1.31857e-28	2.71851e-24
GZMB+ CD8 Tc	CD3E	0.42544	5.93709e-28	1.22405e-23
GZMB+ CD8 Tc	ZEB2	0.392508	9.4329e-28	1.94478e-23
GZMB+ CD8 Tc	KIF5B	0.32544	1.13963e-27	2.34958e-23
GZMB+ CD8 Tc	DBF4	0.323324	1.3652e-27	2.81464e-23
GZMB+ CD8 Tc	IFI16	0.326871	1.79441e-27	3.69953e-23
GZMB+ CD8 Tc	SRGAP2B	0.253127	2.33025e-27	4.80428e-23
GZMB+ CD8 Tc	C21orf58	0.355765	2.65788e-27	5.47976e-23
GZMB+ CD8 Tc	CENPE	0.401375	3.05623e-27	6.30103e-23
GZMB+ CD8 Tc	CD59	0.340362	4.43253e-27	9.13855e-23
GZMB+ CD8 Tc	C12orf75	0.297604	4.90038e-27	1.01031e-22
GZMB+ CD8 Tc	LITAF	0.368504	6.72995e-27	1.38751e-22
GZMB+ CD8 Tc	HIST1H1C	0.413626	7.51164e-27	1.54868e-22
GZMB+ CD8 Tc	BUB3	0.300789	8.07761e-27	1.66536e-22
GZMB+ CD8 Tc	PSRC1	0.278645	1.09375e-26	2.25498e-22
GZMB+ CD8 Tc	LAG3	0.266153	1.52777e-26	3.1498e-22
GZMB+ CD8 Tc	NEK2	0.304889	1.59631e-26	3.29111e-22
GZMB+ CD8 Tc	ARHGAP11B	0.310594	2.37704e-26	4.90074e-22
GZMB+ CD8 Tc	ARL4C	0.383558	2.41135e-26	4.97148e-22
GZMB+ CD8 Tc	ESCO2	0.35872	2.74126e-26	5.65165e-22
GZMB+ CD8 Tc	ADD3	0.342529	3.54197e-26	7.30248e-22
GZMB+ CD8 Tc	KIF2C	0.307358	4.03114e-26	8.311e-22
GZMB+ CD8 Tc	ATAD2	0.364396	5.9105e-26	1.21857e-21
GZMB+ CD8 Tc	MYO1G	0.332239	6.3173e-26	1.30244e-21
GZMB+ CD8 Tc	DEK	0.251702	2.41956e-25	4.98842e-21
GZMB+ CD8 Tc	CCNB2	0.38373	3.40058e-25	7.01097e-21
GZMB+ CD8 Tc	HOPX	0.305474	7.39601e-25	1.52483e-20
GZMB+ CD8 Tc	EVI2B	0.305679	1.0756e-24	2.21757e-20
GZMB+ CD8 Tc	PRR11	0.306777	1.35165e-24	2.7867e-20
GZMB+ CD8 Tc	PLP2	0.365303	1.43183e-24	2.952e-20
GZMB+ CD8 Tc	DCTN3	0.294491	1.51994e-24	3.13367e-20
GZMB+ CD8 Tc	MAD2L1	0.311509	2.58669e-24	5.33298e-20
GZMB+ CD8 Tc	HIST1H1B	0.336018	5.27297e-24	1.08713e-19
GZMB+ CD8 Tc	F2R	0.300687	5.69887e-24	1.17494e-19
GZMB+ CD8 Tc	ANXA1	0.345301	7.58767e-24	1.56435e-19
GZMB+ CD8 Tc	ARHGAP11A	0.301832	9.88693e-24	2.03839e-19
GZMB+ CD8 Tc	RAP2B	0.295289	2.82539e-23	5.8251e-19
GZMB+ CD8 Tc	CKAP5	0.278322	4.93093e-23	1.01661e-18
GZMB+ CD8 Tc	AURKA	0.334877	5.61171e-23	1.15697e-18
GZMB+ CD8 Tc	CCDC34	0.310721	5.74509e-23	1.18447e-18
GZMB+ CD8 Tc	HLA-DQA1	0.329596	8.32515e-23	1.7164e-18
GZMB+ CD8 Tc	CDC20	0.390897	1.05376e-22	2.17254e-18
GZMB+ CD8 Tc	CEP55	0.275325	1.91024e-22	3.93835e-18
GZMB+ CD8 Tc	FLNA	0.347698	2.39909e-22	4.94621e-18
GZMB+ CD8 Tc	FAM111B	0.317778	3.89188e-22	8.02388e-18
GZMB+ CD8 Tc	FOXM1	0.263015	4.06854e-22	8.38811e-18
GZMB+ CD8 Tc	CENPW	0.298657	4.11475e-22	8.48337e-18
GZMB+ CD8 Tc	AC007240.1	0.268036	4.5768e-22	9.436e-18
GZMB+ CD8 Tc	HLA-DRB5	0.338584	5.05082e-22	1.04133e-17
GZMB+ CD8 Tc	PRPSAP1	0.298624	6.07472e-22	1.25243e-17
GZMB+ CD8 Tc	CEP152	0.26344	2.12648e-21	4.38416e-17
GZMB+ CD8 Tc	CD52	0.305446	2.30518e-21	4.7526e-17
GZMB+ CD8 Tc	KIF15	0.269196	2.5779e-21	5.31486e-17
GZMB+ CD8 Tc	PTPN7	0.271788	3.5548e-21	7.32892e-17
GZMB+ CD8 Tc	LMNB1	0.304858	5.86792e-21	1.20979e-16
GZMB+ CD8 Tc	CNTRL	0.292581	5.90528e-21	1.21749e-16
GZMB+ CD8 Tc	NSD2	0.280928	8.13096e-21	1.67636e-16
GZMB+ CD8 Tc	CCNG1	0.286764	1.12741e-20	2.32437e-16
GZMB+ CD8 Tc	MZT1	0.28213	1.57482e-20	3.2468e-16
GZMB+ CD8 Tc	NCAPD2	0.250294	2.03636e-20	4.19835e-16
GZMB+ CD8 Tc	SPN	0.307922	2.04705e-20	4.2204e-16
GZMB+ CD8 Tc	VMP1	0.285265	3.69981e-20	7.62789e-16
GZMB+ CD8 Tc	STAT1	0.299706	4.62179e-20	9.52874e-16
GZMB+ CD8 Tc	PLK1	0.344527	6.83593e-20	1.40936e-15
GZMB+ CD8 Tc	ASCL2	0.276474	8.69663e-20	1.79298e-15
GZMB+ CD8 Tc	KNSTRN	0.280783	9.87863e-20	2.03668e-15
GZMB+ CD8 Tc	RIPOR2	0.298799	1.1668e-19	2.40559e-15
GZMB+ CD8 Tc	GBP1	0.311144	1.52312e-19	3.14021e-15
GZMB+ CD8 Tc	NCAPD3	0.259681	2.77749e-19	5.72636e-15
GZMB+ CD8 Tc	TRGC2	0.412904	5.76263e-19	1.18808e-14
GZMB+ CD8 Tc	FDXR	0.257871	6.0037e-19	1.23778e-14
GZMB+ CD8 Tc	HLA-DQB1	0.287668	7.75522e-19	1.59889e-14
GZMB+ CD8 Tc	LBR	0.281088	8.09708e-19	1.66937e-14
GZMB+ CD8 Tc	GNG2	0.281611	1.019e-18	2.10088e-14
GZMB+ CD8 Tc	RGS10	0.287884	1.72448e-18	3.55536e-14
GZMB+ CD8 Tc	CAPN2	0.276515	3.27579e-18	6.7537e-14
GZMB+ CD8 Tc	SPC24	0.300132	3.67958e-18	7.58619e-14
GZMB+ CD8 Tc	DCAF7	0.263578	4.45504e-18	9.18495e-14
GZMB+ CD8 Tc	SELPLG	0.288522	4.63402e-18	9.55395e-14
GZMB+ CD8 Tc	CDCA4	0.261331	4.97978e-18	1.02668e-13
GZMB+ CD8 Tc	SDCBP	0.295772	5.27326e-18	1.08719e-13
GZMB+ CD8 Tc	CCNB1	0.371376	9.19784e-18	1.89632e-13
GZMB+ CD8 Tc	TUBA4A	0.299779	1.82478e-17	3.76215e-13
GZMB+ CD8 Tc	SMC2	0.255725	2.75351e-17	5.67691e-13
GZMB+ CD8 Tc	JUN	0.280185	3.78994e-17	7.81373e-13
GZMB+ CD8 Tc	CX3CR1	0.266688	5.18648e-17	1.0693e-12
GZMB+ CD8 Tc	ZDHHC12	0.250567	5.45357e-17	1.12436e-12
GZMB+ CD8 Tc	TRG-AS1	0.280311	6.56308e-17	1.35311e-12
GZMB+ CD8 Tc	CDKN2A	0.273258	7.93766e-17	1.63651e-12
GZMB+ CD8 Tc	KLF2	0.264094	9.46164e-17	1.95071e-12
GZMB+ CD8 Tc	CEP78	0.266087	1.29862e-16	2.67736e-12
GZMB+ CD8 Tc	ITGB1	0.301236	1.51861e-16	3.13093e-12
GZMB+ CD8 Tc	SUN2	0.268695	1.58471e-16	3.2672e-12
GZMB+ CD8 Tc	EZR	0.26071	1.78584e-16	3.68186e-12
GZMB+ CD8 Tc	SKA2	0.251808	3.84077e-16	7.91851e-12
GZMB+ CD8 Tc	PKMYT1	0.251783	4.70032e-16	9.69064e-12
GZMB+ CD8 Tc	DSTN	0.290139	2.47824e-15	5.10938e-11
GZMB+ CD8 Tc	FCGR3A	0.328725	4.30241e-15	8.87028e-11
GZMB+ CD8 Tc	CD44	0.286578	5.25256e-15	1.08292e-10
GZMB+ CD8 Tc	CCL4L2	0.416642	2.34091e-14	4.82626e-10
GZMB+ CD8 Tc	RUNX3	0.251283	2.73393e-14	5.63654e-10
GZMB+ CD8 Tc	HIST1H1D	0.310649	2.80672e-14	5.78661e-10
GZMB+ CD8 Tc	C1orf21	0.268154	6.15326e-14	1.26862e-09
GZMB+ CD8 Tc	BAX	0.266794	1.28213e-13	2.64336e-09
GZMB+ CD8 Tc	PIF1	0.262293	2.14774e-13	4.428e-09
GZMB+ CD8 Tc	CD8B	0.358326	3.84065e-13	7.91827e-09
GZMB+ CD8 Tc	IGHG4	0.280345	5.03367e-13	1.03779e-08
GZMB+ CD8 Tc	CD3D	0.329067	1.73167e-11	3.57019e-07
GZMB+ CD8 Tc	CD3G	0.296874	3.20524e-11	6.60824e-07
GZMB+ CD8 Tc	S100A8	0.547023	6.28982e-08	0.00129677
GZMB+ CD8 Tc	S100A9	0.346341	3.22604e-07	0.00665112
Tissue resident NK	CCL3	1.32467	0	0
Tissue resident NK	IL2RB	1.29501	0	0
Tissue resident NK	FCER1G	1.23387	0	0
Tissue resident NK	GSTP1	1.21636	0	0
Tissue resident NK	TYROBP	1.07185	0	0
Tissue resident NK	CD7	0.885901	0	0
Tissue resident NK	SRGN	0.668262	0	0
Tissue resident NK	XCL2	0.929081	1.55889074772768e-318	3.21396505459015e-314
Tissue resident NK	IFITM2	0.701184	1.63698e-307	3.37496e-303
Tissue resident NK	CD63	0.76901	4.80375e-294	9.9039e-290
Tissue resident NK	IFITM1	0.811634	8.33435e-266	1.71829e-261
Tissue resident NK	P2RY11	0.770735	4.2319e-251	8.72492e-247
Tissue resident NK	COTL1	0.772541	1.05533e-242	2.17578e-238
Tissue resident NK	KLRC1	1.14563	2.61741e-234	5.39632e-230
Tissue resident NK	IFITM3	0.81316	8.05658e-220	1.66102e-215
Tissue resident NK	LAT2	0.6923	7.35349e-216	1.51607e-211
Tissue resident NK	MATK	0.668194	5.89387e-208	1.21514e-203
Tissue resident NK	KLRF1	0.574362	5.00412e-203	1.0317e-198
Tissue resident NK	XCL1	0.719401	5.47412e-183	1.1286e-178
Tissue resident NK	PDLIM1	0.613643	7.42128e-177	1.53005e-172
Tissue resident NK	CD160	0.604551	3.68765e-169	7.60283e-165
Tissue resident NK	TRDC	0.260905	1.25577e-166	2.58901e-162
Tissue resident NK	TMSB4X	0.27125	7.37023e-160	1.51952e-155
Tissue resident NK	ALOX5AP	0.528595	5.62092e-152	1.15887e-147
Tissue resident NK	RPS24	0.280438	5.03547e-144	1.03816e-139
Tissue resident NK	CEBPD	0.503243	2.89688e-134	5.97249e-130
Tissue resident NK	CD38	0.516665	2.06676e-133	4.26105e-129
Tissue resident NK	ADGRG3	0.293684	2.66178e-125	5.48779e-121
Tissue resident NK	ARPC5L	0.409581	5.81109e-125	1.19807e-120
Tissue resident NK	IL18	0.313213	4.28675e-121	8.83799e-117
Tissue resident NK	DENND2D	0.482893	2.19559e-120	4.52666e-116
Tissue resident NK	TOX2	0.3557	1.02739e-115	2.11817e-111
Tissue resident NK	SYK	0.357159	1.33219e-113	2.74657e-109
Tissue resident NK	RHOC	0.457004	3.12293e-112	6.43855e-108
Tissue resident NK	TXK	0.413386	5.79049e-112	1.19383e-107
Tissue resident NK	STK17A	0.431352	1.38572e-109	2.85695e-105
Tissue resident NK	TIGIT	0.407415	1.84374e-108	3.80123e-104
Tissue resident NK	EOMES	0.460741	4.36246e-108	8.99408e-104
Tissue resident NK	SH2D1A	0.493668	3.04065e-107	6.26891e-103
Tissue resident NK	METTL9	0.425728	1.18681e-105	2.44684e-101
Tissue resident NK	MIF	0.416858	1.71527e-105	3.53637e-101
Tissue resident NK	TMIGD2	0.402224	9.54199e-100	1.96727e-95
Tissue resident NK	EIF3G	0.434654	2.25482e-99	4.64875e-95
Tissue resident NK	SLC44A1	0.332911	1.43712e-84	2.96291e-80
Tissue resident NK	TMEM141	0.385704	1.44106e-83	2.97104e-79
Tissue resident NK	CD247	0.320114	2.05736e-83	4.24165e-79
Tissue resident NK	IRF8	0.341684	5.7519e-83	1.18587e-78
Tissue resident NK	CMC1	0.287303	7.31699e-80	1.50854e-75
Tissue resident NK	PRDX5	0.354281	1.1272e-78	2.32394e-74
Tissue resident NK	PRELID1	0.337091	7.39472e-78	1.52457e-73
Tissue resident NK	SLC25A5	0.313786	8.35701e-78	1.72296e-73
Tissue resident NK	NCR1	0.289246	1.82862e-77	3.77007e-73
Tissue resident NK	FGR	0.286754	2.30639e-77	4.75509e-73
Tissue resident NK	ARHGAP9	0.37038	4.73028e-76	9.75242e-72
Tissue resident NK	POP4	0.412847	8.82511e-76	1.81947e-71
Tissue resident NK	CLDND1	0.380901	1.76248e-74	3.63371e-70
Tissue resident NK	SERPINE2	0.27519	2.11549e-73	4.36152e-69
Tissue resident NK	IKZF3	0.370237	2.26717e-73	4.67423e-69
Tissue resident NK	PLA2G16	0.351899	4.39133e-71	9.05361e-67
Tissue resident NK	RAB11FIP1	0.318782	6.94786e-68	1.43244e-63
Tissue resident NK	CD81	0.33342	8.04581e-68	1.6588e-63
Tissue resident NK	RCBTB2	0.316404	4.34968e-67	8.96773e-63
Tissue resident NK	HSH2D	0.288867	9.01113e-67	1.85782e-62
Tissue resident NK	SKAP2	0.345284	2.04604e-66	4.21832e-62
Tissue resident NK	NME1	0.38519	2.05128e-66	4.22912e-62
Tissue resident NK	PLEKHF1	0.352539	1.95143e-65	4.02326e-61
Tissue resident NK	FBXO6	0.277491	4.287e-64	8.83851e-60
Tissue resident NK	SLC16A3	0.32146	5.31173e-64	1.09512e-59
Tissue resident NK	TESC	0.361192	8.4447e-64	1.74104e-59
Tissue resident NK	APOBEC3G	0.32684	1.01852e-63	2.09989e-59
Tissue resident NK	G6PD	0.321667	3.66248e-63	7.55094e-59
Tissue resident NK	SASH3	0.357144	6.35956e-63	1.31115e-58
Tissue resident NK	FASLG	0.254021	3.26532e-62	6.73212e-58
Tissue resident NK	PLCG2	0.273126	7.58588e-62	1.56398e-57
Tissue resident NK	TPM4	0.335761	1.84989e-61	3.81392e-57
Tissue resident NK	ORAI2	0.302012	2.86467e-61	5.90609e-57
Tissue resident NK	FHL3	0.260884	1.26864e-60	2.61555e-56
Tissue resident NK	KCTD5	0.272686	2.84831e-60	5.87236e-56
Tissue resident NK	FAM173A	0.29347	5.94118e-60	1.22489e-55
Tissue resident NK	GYG1	0.299233	8.06462e-59	1.66268e-54
Tissue resident NK	SFT2D1	0.299687	3.30546e-58	6.81487e-54
Tissue resident NK	LPAR6	0.278719	2.07414e-57	4.27624e-53
Tissue resident NK	MIR181A1HG	0.259305	2.34342e-55	4.83143e-51
Tissue resident NK	TOX	0.266518	3.85607e-55	7.95006e-51
Tissue resident NK	YWHAE	0.320919	4.30759e-55	8.88097e-51
Tissue resident NK	CCND2	0.33973	4.98236e-55	1.02721e-50
Tissue resident NK	UROS	0.288253	1.2048e-52	2.48394e-48
Tissue resident NK	MPG	0.308732	1.75122e-52	3.61049e-48
Tissue resident NK	NDUFS8	0.285571	1.16542e-50	2.40274e-46
Tissue resident NK	FKBP11	0.275459	5.04912e-50	1.04098e-45
Tissue resident NK	SLC25A39	0.268122	3.31884e-49	6.84246e-45
Tissue resident NK	CHST12	0.26027	5.89163e-49	1.21468e-44
Tissue resident NK	H2AFZ	0.256766	1.01624e-48	2.09519e-44
Tissue resident NK	CHI3L2	0.256743	1.26697e-48	2.61211e-44
Tissue resident NK	NT5C	0.28496	9.35321e-48	1.92835e-43
Tissue resident NK	MYDGF	0.282765	1.54317e-47	3.18155e-43
Tissue resident NK	COMMD7	0.267398	2.81528e-46	5.80426e-42
Tissue resident NK	SERBP1	0.257151	3.30922e-46	6.82261e-42
Tissue resident NK	STARD3NL	0.256887	2.12403e-45	4.3791e-41
Tissue resident NK	TIMM8B	0.269706	1.18494e-44	2.44299e-40
Tissue resident NK	HMGB3	0.277212	2.0779e-43	4.28401e-39
Tissue resident NK	BID	0.255134	7.46183e-42	1.53841e-37
Tissue resident NK	SMDT1	0.255844	1.04028e-38	2.14475e-34
Tissue resident NK	AC007952.4	0.266599	8.84065e-35	1.82268e-30
Tissue resident NK	EIF5A	0.262483	2.4409e-31	5.03241e-27
GZMB+ NK	GZMB	1.83353	0	0
GZMB+ NK	GNLY	1.86815	3.20538e-266	6.60853e-262
GZMB+ NK	FGFBP2	1.47789	2.37651e-260	4.89964e-256
GZMB+ NK	HOPX	1.15782	1.46399e-219	3.01832e-215
GZMB+ NK	PRF1	0.967718	1.71216e-188	3.52997e-184
GZMB+ NK	SPON2	1.20422	1.04103e-178	2.14628e-174
GZMB+ NK	IGFBP7	1.10424	6.33879e-174	1.30687e-169
GZMB+ NK	FCGR3A	1.05006	1.09898e-157	2.26576e-153
GZMB+ NK	GZMH	1.02828	3.82464e-156	7.88527e-152
GZMB+ NK	CX3CR1	0.892895	2.56906e-145	5.29663e-141
GZMB+ NK	CST7	0.675482	7.97585e-135	1.64438e-130
GZMB+ NK	EMP3	0.739613	1.26075e-121	2.59928e-117
GZMB+ NK	LITAF	0.683031	2.34584e-121	4.83642e-117
GZMB+ NK	B2M	0.313101	7.3906e-118	1.52372e-113
GZMB+ NK	NKG7	0.529654	7.00115e-103	1.44343e-98
GZMB+ NK	ADGRG1	0.693765	3.49517e-101	7.20598e-97
GZMB+ NK	PTGDS	1.65006	1.65019e-99	3.4022e-95
GZMB+ NK	CCND3	0.520462	1.3951e-96	2.87627e-92
GZMB+ NK	SH3BGRL3	0.541252	7.13853e-96	1.47175e-91
GZMB+ NK	LAIR2	0.80963	3.16921e-94	6.53397e-90
GZMB+ NK	S100A4	0.639501	2.09776e-93	4.32495e-89
GZMB+ NK	PRSS23	0.603567	1.00946e-89	2.08121e-85
GZMB+ NK	S1PR5	0.607916	4.69427e-86	9.67819e-82
GZMB+ NK	RAP1B	0.468163	8.98065e-80	1.85154e-75
GZMB+ NK	TTC38	0.591071	4.51959e-78	9.31803e-74
GZMB+ NK	PLAC8	0.61184	3.98366e-76	8.21312e-72
GZMB+ NK	C1orf21	0.568569	4.37897e-76	9.02813e-72
GZMB+ NK	EFHD2	0.481852	1.24651e-72	2.56993e-68
GZMB+ NK	CTSW	0.521826	4.61421e-72	9.51312e-68
GZMB+ NK	CRIP1	0.57967	1.28156e-70	2.64219e-66
GZMB+ NK	FTL	0.43317	1.03657e-69	2.13709e-65
GZMB+ NK	TPST2	0.512597	1.80947e-67	3.73059e-63
GZMB+ NK	S100A6	0.517159	2.36808e-67	4.88227e-63
GZMB+ NK	MALAT1	0.411618	3.96145e-66	8.16733e-62
GZMB+ NK	ASCL2	0.572002	5.46698e-66	1.12713e-61
GZMB+ NK	ARL4C	0.536815	3.12972e-65	6.45254e-61
GZMB+ NK	LGALS1	0.687517	1.47523e-63	3.04148e-59
GZMB+ NK	HLA-B	0.270614	7.31897e-63	1.50895e-58
GZMB+ NK	DSTN	0.548609	7.9956e-63	1.64845e-58
GZMB+ NK	ZEB2	0.537679	3.2352e-61	6.67002e-57
GZMB+ NK	SPN	0.462408	1.25667e-60	2.59088e-56
GZMB+ NK	CAST	0.505411	2.91645e-57	6.01284e-53
GZMB+ NK	PLEK	0.42008	4.73625e-57	9.76472e-53
GZMB+ NK	AKR1C3	0.419922	1.32486e-56	2.73147e-52
GZMB+ NK	MYO1F	0.407621	1.36962e-56	2.82374e-52
GZMB+ NK	TBX21	0.470375	2.43759e-55	5.02559e-51
GZMB+ NK	TXNIP	0.517967	2.57749e-54	5.31402e-50
GZMB+ NK	ITGB2	0.411723	3.2691e-54	6.73991e-50
GZMB+ NK	C12orf75	0.39294	2.2583e-53	4.65595e-49
GZMB+ NK	ANXA1	0.46862	2.05595e-50	4.23875e-46
GZMB+ NK	CYBA	0.342123	2.19233e-50	4.51992e-46
GZMB+ NK	KLRD1	0.43047	3.25514e-50	6.71112e-46
GZMB+ NK	HAVCR2	0.414996	5.63243e-48	1.16124e-43
GZMB+ NK	CLIC3	0.59405	1.42489e-45	2.9377e-41
GZMB+ NK	UCP2	0.389028	8.15651e-45	1.68163e-40
GZMB+ NK	BIN2	0.3374	2.37891e-44	4.90459e-40
GZMB+ NK	SELPLG	0.42425	2.81183e-41	5.79715e-37
GZMB+ NK	CD300A	0.370308	1.20892e-40	2.49244e-36
GZMB+ NK	CD47	0.325572	3.45832e-40	7.13001e-36
GZMB+ NK	MRPS6	0.320625	1.79983e-39	3.7107e-35
GZMB+ NK	HLA-C	0.267723	2.02495e-39	4.17484e-35
GZMB+ NK	EBP	0.299778	6.37288e-39	1.3139e-34
GZMB+ NK	ARRB2	0.308106	7.5797e-39	1.56271e-34
GZMB+ NK	FXYD5	0.309769	1.15229e-38	2.37567e-34
GZMB+ NK	NDUFB7	0.265552	2.00752e-38	4.1389e-34
GZMB+ NK	GLIPR2	0.35289	4.00753e-38	8.26233e-34
GZMB+ NK	CHST2	0.367705	5.02541e-38	1.03609e-33
GZMB+ NK	PXN	0.345688	7.891e-38	1.62689e-33
GZMB+ NK	PLEKHA1	0.348213	1.26982e-37	2.61798e-33
GZMB+ NK	FLNA	0.376639	2.74557e-37	5.66054e-33
GZMB+ NK	ITGB7	0.405553	5.57317e-37	1.14902e-32
GZMB+ NK	PYHIN1	0.347899	6.32764e-37	1.30457e-32
GZMB+ NK	MYO1G	0.317494	6.67176e-37	1.37552e-32
GZMB+ NK	CCDC28B	0.326664	1.66807e-35	3.43906e-31
GZMB+ NK	DHRS7	0.278692	5.62501e-35	1.15971e-30
GZMB+ NK	AES	0.278513	8.77009e-35	1.80813e-30
GZMB+ NK	IKZF1	0.285018	1.57078e-33	3.23848e-29
GZMB+ NK	CD247	0.353529	1.0986e-32	2.26498e-28
GZMB+ NK	FCRL6	0.376828	3.64875e-32	7.52263e-28
GZMB+ NK	C1orf162	0.390828	6.58433e-32	1.35749e-27
GZMB+ NK	SSBP3	0.27616	2.5441e-31	5.24517e-27
GZMB+ NK	ADD3	0.303827	4.71818e-31	9.72746e-27
GZMB+ NK	ATP1B3	0.295784	1.2248e-30	2.52517e-26
GZMB+ NK	MBP	0.265189	1.73387e-30	3.57473e-26
GZMB+ NK	TSC22D3	0.369321	2.00372e-30	4.13106e-26
GZMB+ NK	PDIA3	0.273609	2.51995e-30	5.19538e-26
GZMB+ NK	SH3BP5	0.321169	6.24758e-30	1.28806e-25
GZMB+ NK	GLRX	0.284804	1.1388e-29	2.34786e-25
GZMB+ NK	KLF2	0.338699	1.22104e-29	2.51741e-25
GZMB+ NK	SRPK2	0.263602	1.56657e-29	3.22981e-25
GZMB+ NK	TSPAN14	0.26616	2.27386e-29	4.68803e-25
GZMB+ NK	CD52	0.432683	2.35241e-29	4.84996e-25
GZMB+ NK	TFDP2	0.28811	5.32655e-29	1.09818e-24
GZMB+ NK	PRMT2	0.253237	6.05703e-29	1.24878e-24
GZMB+ NK	SYNE2	0.349016	7.0255e-29	1.44845e-24
GZMB+ NK	GNPTAB	0.26726	1.12575e-28	2.32096e-24
GZMB+ NK	ANXA4	0.267018	1.27272e-28	2.62397e-24
GZMB+ NK	HLA-E	0.267004	4.16537e-28	8.58775e-24
GZMB+ NK	PPP2R5C	0.258126	4.87852e-28	1.0058e-23
GZMB+ NK	UPP1	0.25935	6.26709e-28	1.29209e-23
GZMB+ NK	PCSK5	0.286797	1.27104e-27	2.6205e-23
GZMB+ NK	ID2	0.336171	2.69275e-27	5.55164e-23
GZMB+ NK	S100A11	0.30436	2.76964e-27	5.71017e-23
GZMB+ NK	RASGRP2	0.303543	7.36029e-27	1.51747e-22
GZMB+ NK	IVNS1ABP	0.28614	1.33013e-26	2.74232e-22
GZMB+ NK	IL10RA	0.277869	1.84484e-26	3.80351e-22
GZMB+ NK	GPR65	0.281505	7.89109e-26	1.62691e-21
GZMB+ NK	MPHOSPH8	0.254123	9.16366e-26	1.88927e-21
GZMB+ NK	UBE2F	0.271877	1.07206e-25	2.21026e-21
GZMB+ NK	CEP78	0.251842	1.282e-25	2.6431e-21
GZMB+ NK	PPDPF	0.283102	3.28275e-25	6.76804e-21
GZMB+ NK	NEAT1	0.281421	5.56078e-25	1.14647e-20
GZMB+ NK	SYNE1	0.25201	5.64385e-25	1.16359e-20
GZMB+ NK	CAPN2	0.323522	7.33663e-25	1.51259e-20
GZMB+ NK	RIPOR2	0.314396	7.43999e-25	1.5339e-20
GZMB+ NK	DOK2	0.251599	1.43926e-24	2.96732e-20
GZMB+ NK	ADAM8	0.281714	2.02031e-24	4.16527e-20
GZMB+ NK	CDC42SE1	0.259064	5.02076e-24	1.03513e-19
GZMB+ NK	TMEM173	0.291431	5.80952e-24	1.19775e-19
GZMB+ NK	CCL4L2	0.616645	2.16457e-22	4.46269e-18
GZMB+ NK	TGFBR3	0.254399	2.3751e-22	4.89675e-18
GZMB+ NK	ITGB1	0.27425	4.87161e-22	1.00438e-17
GZMB+ NK	CALHM2	0.255728	2.6696e-21	5.50391e-17
GZMB+ NK	TIMP1	0.326017	1.69488e-20	3.49433e-16
GZMB+ NK	GTF3C1	0.258872	1.70532e-20	3.51586e-16
GZMB+ NK	SLBP	0.272765	4.57953e-20	9.44162e-16
GZMB+ NK	PCNA	0.290965	1.07013e-19	2.20628e-15
GZMB+ NK	ADRB2	0.257497	1.66195e-19	3.42643e-15
GZMB+ NK	NCR3	0.267793	1.51649e-18	3.12654e-14
GZMB+ NK	ANXA2	0.256589	2.68592e-17	5.53755e-13
GZMB+ NK	CCL5	0.317641	6.39644e-15	1.31875e-10
GZMB+ NK	KLRF1	0.258249	2.23175e-13	4.6012e-09
GZMB+ NK	CCL4	0.307535	3.45101e-11	7.11494e-07
GZMB+ NK	S100B	0.354069	1.16277e-09	2.39729e-05
C7-Cycling	SPTSSB	1.26463	1.78815e-19	3.68663e-15
C7-Cycling	SPINK2	1.2668	3.95465e-12	8.15329e-08
C7-Cycling	GNLY	1.98566	4.89155e-12	1.00849e-07
C7-Cycling	TNFRSF18	0.855893	6.87357e-11	1.41712e-06
C7-Cycling	SELL	1.1433	7.3512e-11	1.5156e-06
C7-Cycling	SOX4	0.90263	1.54989e-10	3.19541e-06
C7-Cycling	CLEC11A	0.422402	9.12603e-09	0.000188151
C7-Cycling	CCR7	0.593481	1.66421e-08	0.00034311
C7-Cycling	RPS3A	0.441408	2.00385e-08	0.000413134
C7-Cycling	IGFBP4	0.532351	2.7635e-08	0.00056975
C7-Cycling	CAPG	0.72664	8.08101e-08	0.00166606
C7-Cycling	FES	0.683855	8.13373e-08	0.00167693
C7-Cycling	FUT7	0.668944	8.54607e-08	0.00176194
C7-Cycling	RPS23	0.438259	1.49577e-07	0.00308383
C7-Cycling	PLAC8	0.841745	2.90423e-07	0.00598765
C7-Cycling	GPR183	0.745638	4.43807e-07	0.00914996
C7-Cycling	RPS5	0.459553	6.53696e-07	0.0134772
C7-Cycling	SNHG8	0.679127	1.46422e-06	0.0301879
C7-Cycling	RPL10A	0.456656	1.53396e-06	0.0316256
C7-Cycling	RPS18	0.445028	1.61294e-06	0.033254
C7-Cycling	RPL7A	0.423951	1.72089e-06	0.0354796
C7-Cycling	RPL3	0.422388	1.72563e-06	0.0355773
C7-Cycling	RPS4X	0.410385	2.11703e-06	0.0436468
C7-Cycling	KIR2DL4	0.624101	2.64253e-06	0.0544811
C7-Cycling	SSBP2	0.496871	3.92585e-06	0.0809392
C7-Cycling	RPL13	0.393699	3.96196e-06	0.0816838
C7-Cycling	RPS11	0.390313	4.26219e-06	0.0878736
C7-Cycling	RPS6	0.383146	4.69398e-06	0.0967757
C7-Cycling	RPS24	0.397457	6.4515e-06	0.133011
C7-Cycling	PDE6G	0.299787	9.01069e-06	0.185773
C7-Cycling	RPLP0	0.436363	1.01958e-05	0.210207
C7-Cycling	MT-ND5	0.760182	1.20209e-05	0.247835
C7-Cycling	RPS14	0.363462	1.502e-05	0.309668
C7-Cycling	RPL6	0.351076	1.72843e-05	0.356351
C7-Cycling	RPL18	0.376018	1.78406e-05	0.367819
C7-Cycling	JAK1	0.614943	2.81396e-05	0.580153
C7-Cycling	RPL13A	0.344176	2.95512e-05	0.609257
C7-Cycling	RPS12	0.396978	3.00967e-05	0.620504
C7-Cycling	IGFBP7	0.576715	3.12923e-05	0.645153
C7-Cycling	NPM1	0.498085	3.58318e-05	0.738744
C7-Cycling	RPL32	0.340259	3.93708e-05	0.811708
C7-Cycling	SPINT2	0.405136	4.0056e-05	0.825835
C7-Cycling	RPL26	0.359483	4.00623e-05	0.825964
C7-Cycling	RPL9	0.378905	4.47479e-05	0.922567
C7-Cycling	RPS3	0.29958	5.06254e-05	1
C7-Cycling	BTG1	0.5454	5.7539e-05	1
C7-Cycling	RPS8	0.357311	6.29392e-05	1
C7-Cycling	HVCN1	0.491721	6.43659e-05	1
C7-Cycling	TMEM14B	0.479802	6.85058e-05	1
C7-Cycling	RPS15A	0.30686	8.357e-05	1
C7-Cycling	LTA	0.419242	8.48748e-05	1
C7-Cycling	PRAM1	0.282074	9.3484e-05	1
C7-Cycling	RPL7	0.369788	9.79846e-05	1
C7-Cycling	SLC5A3	0.429433	0.000116993	1
C7-Cycling	RPL29	0.341075	0.00013111	1
C7-Cycling	XCL2	0.743044	0.000157416	1
C7-Cycling	RPLP1	0.270525	0.000163551	1
C7-Cycling	RPL18A	0.34564	0.000168855	1
C7-Cycling	RPS28	0.321668	0.000179227	1
C7-Cycling	RPL37A	0.355536	0.000206049	1
C7-Cycling	RPL14	0.310437	0.000206883	1
C7-Cycling	TNFSF10	0.432943	0.000217506	1
C7-Cycling	ITGA4	0.448343	0.000221697	1
C7-Cycling	RPL22L1	0.549728	0.000267806	1
C7-Cycling	SRSF8	0.390688	0.000294253	1
C7-Cycling	KLRD1	0.569152	0.000319939	1
C7-Cycling	FURIN	0.290759	0.000375534	1
C7-Cycling	RPL19	0.288613	0.000454289	1
C7-Cycling	PHYH	0.499959	0.000465976	1
C7-Cycling	CD300A	0.541835	0.000521666	1
C7-Cycling	BEX3	0.400526	0.00054903	1
C7-Cycling	RPSA	0.301068	0.000579333	1
C7-Cycling	RPL21	0.263069	0.000602286	1
C7-Cycling	CD44	0.606483	0.000608755	1
C7-Cycling	XCL1	0.601652	0.000611893	1
C7-Cycling	EEF1A1	0.295538	0.000629257	1
C7-Cycling	SCML1	0.294984	0.000656809	1
C7-Cycling	TMEM123	0.392122	0.000912706	1
C7-Cycling	RPS9	0.300802	0.000948275	1
C7-Cycling	NHLRC3	0.524795	0.00106106	1
C7-Cycling	FAM20B	0.411759	0.00107684	1
C7-Cycling	CTSW	0.515516	0.0010903	1
C7-Cycling	RPS10	0.332363	0.00109254	1
C7-Cycling	HOPX	0.480039	0.00109316	1
C7-Cycling	GABPB1-AS1	0.502613	0.00110643	1
C7-Cycling	RPL11	0.270805	0.00114258	1
C7-Cycling	C1orf162	0.506873	0.00129788	1
C7-Cycling	TRMO	0.251564	0.00131939	1
C7-Cycling	IGHG1	0.501304	0.00143127	1
C7-Cycling	RPS7	0.282225	0.00161933	1
C7-Cycling	RPL34	0.321153	0.0016278	1
C7-Cycling	TCEAL9	0.294486	0.00164538	1
C7-Cycling	RPS2	0.332963	0.00183881	1
C7-Cycling	ELP1	0.353514	0.00194488	1
C7-Cycling	RPL37	0.273693	0.00197793	1
C7-Cycling	WDR77	0.311923	0.00249414	1
C7-Cycling	IL18RAP	0.275215	0.00249552	1
C7-Cycling	GALE	0.365718	0.00256162	1
C7-Cycling	C1QBP	0.411492	0.00263102	1
C7-Cycling	HSPD1	0.42384	0.00264642	1
C7-Cycling	ZMAT1	0.262258	0.0027312	1
C7-Cycling	TAF1D	0.442334	0.00284386	1
C7-Cycling	ID2	0.473068	0.00296107	1
C7-Cycling	RPL41	0.278587	0.00303011	1
C7-Cycling	IL7R	0.253729	0.00308706	1
C7-Cycling	AFF4	0.272809	0.00315677	1
C7-Cycling	RPL4	0.323751	0.00326755	1
C7-Cycling	RPL27	0.281875	0.00350364	1
C7-Cycling	UBQLN2	0.28467	0.00376883	1
C7-Cycling	FASTKD2	0.366753	0.0038735	1
C7-Cycling	HINT1	0.296681	0.00390566	1
C7-Cycling	RPL22	0.290375	0.00405216	1
C7-Cycling	RPL23	0.329969	0.00416475	1
C7-Cycling	CRTAM	0.329635	0.0043333	1
C7-Cycling	GCDH	0.297334	0.00441724	1
C7-Cycling	RPL5	0.328709	0.00446083	1
C7-Cycling	RPS4Y1	0.305457	0.00513044	1
C7-Cycling	RPL8	0.270114	0.00516887	1
C7-Cycling	PRDX1	0.263934	0.00579062	1
C7-Cycling	IGHG4	0.407642	0.00600441	1
C7-Cycling	RPL39	0.25011	0.00757306	1
C7-Cycling	SLC16A3	0.263265	0.00771561	1
C7-Cycling	CRLS1	0.339094	0.00820787	1
C7-Cycling	SPTSSA	0.266571	0.00845244	1
C7-Cycling	TMEM230	0.251727	0.00851061	1
C7-Cycling	CAPN12	0.30715	0.00857541	1
C7-Cycling	UTP14A	0.34524	0.00909489	1
C7-Cycling	NPM3	0.281393	0.00928152	1
C7-Cycling	NOA1	0.299121	0.00955598	1

## Sheet: S7-Mo DEG
cluster	gene	avg_logFC	p_val	p_val_adj
CD14+ Mo	S100A12	1.14613	0	0
CD14+ Mo	S100A8	1.06869	0	0
CD14+ Mo	S100A9	1.0017	0	0
CD14+ Mo	VCAN	0.896433	0	0
CD14+ Mo	MNDA	0.780945	0	0
CD14+ Mo	CYP1B1	0.748219	0	0
CD14+ Mo	ANXA1	0.680441	0	0
CD14+ Mo	VNN2	0.674889	0	0
CD14+ Mo	SELL	0.657657	0	0
CD14+ Mo	METTL9	0.642161	0	0
CD14+ Mo	LYZ	0.632534	0	0
CD14+ Mo	PLBD1	0.593209	0	0
CD14+ Mo	MGST1	0.571523	0	0
CD14+ Mo	GCA	0.56373	0	0
CD14+ Mo	CSTA	0.533025	0	0
CD14+ Mo	LGALS1	0.509855	0	0
CD14+ Mo	S100A6	0.495134	0	0
CD14+ Mo	VIM	0.479548	0	0
CD14+ Mo	TKT	0.460647	0	0
CD14+ Mo	CD44	0.449976	0	0
CD14+ Mo	SERPINB1	0.449522	0	0
CD14+ Mo	APLP2	0.408895	0	0
CD14+ Mo	SRGN	0.401384	0	0
CD14+ Mo	S100A10	0.350966	0	0
CD14+ Mo	ATP5MPL	0.338227	0	0
CD14+ Mo	TSPO	0.330986	0	0
CD14+ Mo	GAPDH	0.326476	0	0
CD14+ Mo	S100A4	0.271609	0	0
CD14+ Mo	PGD	0.482798	3.26232534080267e-318	6.72593615513286e-314
CD14+ Mo	RGS2	0.600955	2.42591478833237e-313	0
CD14+ Mo	FCN1	0.344369	5.48966e-305	1.1318e-300
CD14+ Mo	CTSS	0.320689	2.17577e-297	4.48578e-293
CD14+ Mo	EVI2B	0.410612	3.17401e-294	6.54386e-290
CD14+ Mo	LTA4H	0.430002	6.49731e-291	1.33955e-286
CD14+ Mo	AGTRAP	0.432663	3.88481e-284	8.00931e-280
CD14+ Mo	CD36	0.441592	1.81468e-283	3.74132e-279
CD14+ Mo	NAMPT	0.646419	9.71642e-276	2.00323e-271
CD14+ Mo	CTSD	0.361339	7.47235e-274	1.54057e-269
CD14+ Mo	NCF1	0.470973	2.67443e-266	5.51387e-262
CD14+ Mo	EVI2A	0.405447	2.24536e-263	4.62926e-259
CD14+ Mo	GLIPR1	0.317934	5.43537e-259	1.12061e-254
CD14+ Mo	CD14	0.426662	1.2347e-258	2.54558e-254
CD14+ Mo	PLP2	0.43625	1.79349e-258	3.69765e-254
CD14+ Mo	H3F3A	0.250131	8.95186e-252	1.8456e-247
CD14+ Mo	TALDO1	0.294353	7.96695e-250	1.64255e-245
CD14+ Mo	NUP214	0.393388	1.06622e-249	2.19824e-245
CD14+ Mo	HMGB2	0.440982	3.64851e-247	7.52213e-243
CD14+ Mo	CAPG	0.441406	6.26757e-246	1.29219e-241
CD14+ Mo	HSD17B11	0.400877	9.81068e-244	2.02267e-239
CD14+ Mo	ALOX5AP	0.572808	3.23992e-238	6.67974e-234
CD14+ Mo	MSRB1	0.436221	5.09823e-238	1.0511e-233
CD14+ Mo	CDC42EP3	0.500712	4.49856e-237	9.27469e-233
CD14+ Mo	QPCT	0.488811	4.28037e-236	8.82483e-232
CD14+ Mo	CSF3R	0.489836	3.06408e-232	6.31722e-228
CD14+ Mo	RAB5IF	0.29792	3.93798e-232	8.11892e-228
CD14+ Mo	CAST	0.343043	2.78052e-229	5.7326e-225
CD14+ Mo	CD55	0.415002	3.12358e-225	6.43988e-221
CD14+ Mo	SDCBP	0.324096	3.58983e-224	7.40115e-220
CD14+ Mo	CDA	0.440696	1.6573e-220	3.41686e-216
CD14+ Mo	MEGF9	0.449572	3.42844e-216	7.06842e-212
CD14+ Mo	BST1	0.421028	1.36342e-211	2.81095e-207
CD14+ Mo	NEAT1	0.283414	3.7404e-211	7.71158e-207
CD14+ Mo	GMFG	0.250988	4.12272e-208	8.49981e-204
CD14+ Mo	IQGAP1	0.326107	7.06038e-208	1.45564e-203
CD14+ Mo	NCF2	0.345999	8.38503e-206	1.72874e-201
CD14+ Mo	TNFSF13B	0.330186	4.62211e-199	9.5294e-195
CD14+ Mo	FPR1	0.346118	2.79416e-196	5.76073e-192
CD14+ Mo	IRS2	0.477198	3.74955e-195	7.73046e-191
CD14+ Mo	GLIPR2	0.340277	6.88677e-194	1.41985e-189
CD14+ Mo	KLF6	0.357003	6.52091e-193	1.34442e-188
CD14+ Mo	CLEC4E	0.466705	7.235e-193	1.49164e-188
CD14+ Mo	RTN3	0.344747	9.21571e-193	1.9e-188
CD14+ Mo	STK17B	0.34567	9.59893e-192	1.97901e-187
CD14+ Mo	GLRX	0.254068	1.76524e-189	3.6394e-185
CD14+ Mo	TMEM167A	0.264592	1.37039e-187	2.82534e-183
CD14+ Mo	MCEMP1	0.480315	7.49863e-186	1.54599e-181
CD14+ Mo	CKLF	0.316941	1.48059e-185	3.05252e-181
CD14+ Mo	SOCS3	0.446523	2.98176e-182	6.1475e-178
CD14+ Mo	FAM198B	0.396401	3.13832e-182	6.47027e-178
CD14+ Mo	SLC2A3	0.451784	5.33244e-181	1.09939e-176
CD14+ Mo	FYB1	0.276302	3.69384e-179	7.61559e-175
CD14+ Mo	CLEC12A	0.329628	8.50217e-177	1.75289e-172
CD14+ Mo	CREB5	0.421266	3.06059e-176	6.31002e-172
CD14+ Mo	SCPEP1	0.307542	2.49468e-174	5.14328e-170
CD14+ Mo	AQP9	0.438182	7.11911e-171	1.46775e-166
CD14+ Mo	EMB	0.388668	1.81911e-168	3.75046e-164
CD14+ Mo	CD99	0.291247	5.41069e-168	1.11552e-163
CD14+ Mo	SERPINA1	0.263058	9.84066e-168	2.02885e-163
CD14+ Mo	CLEC7A	0.297168	4.23367e-167	8.72856e-163
CD14+ Mo	ITGAM	0.397264	1.50559e-165	3.10407e-161
CD14+ Mo	FBXL5	0.337565	2.81257e-164	5.79868e-160
CD14+ Mo	MCL1	0.303044	2.3851e-161	4.91736e-157
CD14+ Mo	FOLR3	0.645122	1.63539e-160	3.37169e-156
CD14+ Mo	LRRK2	0.423845	1.82393e-156	3.7604e-152
CD14+ Mo	TSC22D3	0.346629	2.80188e-156	5.77665e-152
CD14+ Mo	HP	0.392815	1.199e-155	2.47198e-151
CD14+ Mo	USP15	0.310444	7.02893e-155	1.44916e-150
CD14+ Mo	CCNL1	0.268906	6.41964e-153	1.32354e-148
CD14+ Mo	STXBP2	0.322361	6.35389e-151	1.30998e-146
CD14+ Mo	RAB27A	0.349673	1.59074e-149	3.27962e-145
CD14+ Mo	VMP1	0.250269	2.85854e-148	5.89345e-144
CD14+ Mo	SLC25A37	0.374335	1.53929e-147	3.17355e-143
CD14+ Mo	CLU	0.404788	1.10785e-146	2.28405e-142
CD14+ Mo	AHNAK	0.288444	1.75897e-146	3.62648e-142
CD14+ Mo	SMCHD1	0.307416	1.7796e-142	3.669e-138
CD14+ Mo	UPP1	0.274419	1.10561e-140	2.27944e-136
CD14+ Mo	CR1	0.385766	1.63233e-140	3.36538e-136
CD14+ Mo	MXD1	0.347801	1.16675e-135	2.40549e-131
CD14+ Mo	RNASE2	0.415212	2.18063e-134	4.49581e-130
CD14+ Mo	AC114760.2	0.283294	1.31351e-133	2.70806e-129
CD14+ Mo	HACD4	0.250581	1.028e-130	2.11943e-126
CD14+ Mo	MARC1	0.322447	1.44739e-129	2.98409e-125
CD14+ Mo	SOD2	0.32311	1.02421e-127	2.11161e-123
CD14+ Mo	ICAM3	0.262351	5.85397e-127	1.20691e-122
CD14+ Mo	NUMB	0.254054	1.56364e-126	3.22375e-122
CD14+ Mo	NFKBIA	0.268892	4.87319e-125	1.0047e-120
CD14+ Mo	CKAP4	0.328754	8.4264e-122	1.73727e-117
CD14+ Mo	JAML	0.275689	1.30281e-120	2.686e-116
CD14+ Mo	RBP7	0.326325	2.20051e-120	4.5368e-116
CD14+ Mo	CD93	0.313082	9.36967e-120	1.93175e-115
CD14+ Mo	TIMP2	0.269575	2.44165e-118	5.03394e-114
CD14+ Mo	NAIP	0.286588	2.16365e-117	4.4608e-113
CD14+ Mo	PROK2	0.380764	3.09606e-117	6.38314e-113
CD14+ Mo	MYADM	0.277737	1.91643e-115	3.95111e-111
CD14+ Mo	AL034397.3	0.331276	3.6312e-115	7.48644e-111
CD14+ Mo	DPYD	0.255018	2.18173e-114	4.49807e-110
CD14+ Mo	SORL1	0.30332	1.89245e-113	3.90167e-109
CD14+ Mo	IL17RA	0.258314	3.45899e-113	7.13141e-109
CD14+ Mo	FAM200B	0.28332	4.06179e-112	8.37419e-108
CD14+ Mo	OSCAR	0.258067	8.94262e-112	1.8437e-107
CD14+ Mo	RASSF3	0.272857	8.01051e-110	1.65153e-105
CD14+ Mo	PYGL	0.288541	1.6883e-108	3.48077e-104
CD14+ Mo	SLC11A1	0.279697	9.43672e-108	1.94557e-103
CD14+ Mo	CCNY	0.268754	1.61705e-106	3.33387e-102
CD14+ Mo	IRAK3	0.270154	1.74584e-105	3.59939e-101
CD14+ Mo	CARS2	0.280404	1.00542e-102	2.07287e-98
CD14+ Mo	NFE2	0.307137	5.66924e-98	1.16883e-93
CD14+ Mo	TMEM154	0.29126	5.78477e-98	1.19265e-93
CD14+ Mo	RETN	0.607213	5.74834e-96	1.18514e-91
CD14+ Mo	CRISPLD2	0.282172	9.99919e-92	2.06153e-87
CD14+ Mo	CES1	0.256376	1.12161e-89	2.31243e-85
CD14+ Mo	CLEC4D	0.251731	1.75294e-89	3.61404e-85
CD14+ Mo	RAB3D	0.252741	2.00052e-89	4.12447e-85
CD14+ Mo	ACSL1	0.273646	8.76766e-87	1.80763e-82
CD14+ Mo	FOSL2	0.261048	1.81555e-86	3.74311e-82
CD14+ Mo	STEAP4	0.274786	5.65391e-81	1.16567e-76
CD14+ Mo	CXCL8	0.425037	1.38674e-63	2.85905e-59
tissue-CD14+Mo	MT1X	1.2444	0	0
tissue-CD14+Mo	AC007952.4	0.883521	8.32007201443135e-314	0
tissue-CD14+Mo	IGLC2	0.630191	1.04725e-301	2.15912e-297
tissue-CD14+Mo	IGKC	0.675168	2.12328e-277	4.37757e-273
tissue-CD14+Mo	IGHG1	0.726316	5.7359e-223	1.18257e-218
tissue-CD14+Mo	IGHG4	0.719876	6.21633e-222	1.28162e-217
tissue-CD14+Mo	IGHA1	0.533075	4.32652e-216	8.92e-212
tissue-CD14+Mo	MT1E	1.23407	3.14807e-188	6.49038e-184
tissue-CD14+Mo	MT1G	1.46294	4.58881e-185	9.46076e-181
tissue-CD14+Mo	IGHG3	0.668596	7.15425e-178	1.47499e-173
tissue-CD14+Mo	JCHAIN	0.589347	2.6059e-176	5.37259e-172
tissue-CD14+Mo	MT2A	1.01309	2.0072e-173	4.13825e-169
tissue-CD14+Mo	IGHM	0.589702	1.09068e-160	2.24866e-156
tissue-CD14+Mo	FOS	0.492066	1.20472e-160	2.48377e-156
tissue-CD14+Mo	S100A12	0.369131	1.01687e-137	2.09648e-133
tissue-CD14+Mo	S100A9	0.412877	8.73073e-121	1.80001e-116
tissue-CD14+Mo	S100A8	0.390832	5.1898e-118	1.06998e-113
tissue-CD14+Mo	VCAN	0.277609	6.11613e-111	1.26096e-106
tissue-CD14+Mo	IGHG2	0.494938	6.6311e-110	1.36713e-105
tissue-CD14+Mo	IGLC3	0.455138	2.12381e-103	4.37866e-99
tissue-CD14+Mo	FOLR3	0.55107	1.68062e-87	3.46493e-83
tissue-CD14+Mo	LGALS1	0.292001	1.84436e-74	3.80252e-70
tissue-CD14+Mo	IER2	0.391578	5.05978e-73	1.04318e-68
tissue-CD14+Mo	IGHA2	0.461744	6.87416e-72	1.41725e-67
tissue-CD14+Mo	TMEM107	0.388802	3.71946e-64	7.66841e-60
tissue-CD14+Mo	MGST1	0.358171	2.6085e-59	5.37795e-55
tissue-CD14+Mo	MZB1	0.349572	3.75432e-56	7.74028e-52
tissue-CD14+Mo	MT1F	0.460293	2.73973e-55	5.6485e-51
tissue-CD14+Mo	AC245014.3	0.36636	1.13241e-45	2.33469e-41
tissue-CD14+Mo	ATP2B1-AS1	0.284763	1.54904e-45	3.19366e-41
tissue-CD14+Mo	CXCL8	0.502253	1.92609e-44	3.97102e-40
tissue-CD14+Mo	JUN	0.289996	1.00433e-41	2.07064e-37
tissue-CD14+Mo	AC020656.1	0.378111	4.23994e-41	8.74149e-37
tissue-CD14+Mo	PTCH2	0.289936	1.03744e-38	2.13889e-34
tissue-CD14+Mo	NFE2	0.289105	1.84594e-38	3.80578e-34
tissue-CD14+Mo	FOSB	0.276936	7.75641e-37	1.59914e-32
tissue-CD14+Mo	CYP1B1	0.285694	1.4574e-34	3.00471e-30
tissue-CD14+Mo	RNASE2	0.3281	1.8327e-34	3.77847e-30
tissue-CD14+Mo	CXCL2	0.320121	2.88175e-31	5.94131e-27
tissue-CD14+Mo	IER3	0.274099	9.9325e-31	2.04778e-26
tissue-CD14+Mo	EREG	0.31098	3.1285e-28	6.45002e-24
tissue-CD14+Mo	HP	0.257315	2.80462e-08	0.000578229
CD16+ Mo	C1QA	1.54697	0	0
CD16+ Mo	C1QB	1.39124	0	0
CD16+ Mo	FCGR3A	1.34641	0	0
CD16+ Mo	MS4A7	1.23741	0	0
CD16+ Mo	HLA-DPB1	1.08349	0	0
CD16+ Mo	HLA-DPA1	1.07287	0	0
CD16+ Mo	C1QC	1.0251	0	0
CD16+ Mo	IFITM3	0.987993	0	0
CD16+ Mo	HLA-DRB5	0.880696	0	0
CD16+ Mo	HLA-DRA	0.872957	0	0
CD16+ Mo	HSPB1	0.844264	0	0
CD16+ Mo	CD74	0.823422	0	0
CD16+ Mo	CALHM6	0.789161	0	0
CD16+ Mo	HLA-DRB1	0.775581	0	0
CD16+ Mo	TUBA1B	0.747633	0	0
CD16+ Mo	ABI3	0.724028	0	0
CD16+ Mo	LIPA	0.713035	0	0
CD16+ Mo	YBX1	0.712299	0	0
CD16+ Mo	FTL	0.690413	0	0
CD16+ Mo	CSF1R	0.664087	0	0
CD16+ Mo	MARCKS	0.647627	0	0
CD16+ Mo	PSME2	0.645535	0	0
CD16+ Mo	NPC2	0.641514	0	0
CD16+ Mo	HLA-DMA	0.628343	0	0
CD16+ Mo	AIF1	0.620455	0	0
CD16+ Mo	RHOB	0.603912	0	0
CD16+ Mo	CHCHD10	0.599771	0	0
CD16+ Mo	SAT1	0.598171	0	0
CD16+ Mo	LST1	0.596822	0	0
CD16+ Mo	FTH1	0.593582	0	0
CD16+ Mo	CD68	0.585247	0	0
CD16+ Mo	PSAP	0.582821	0	0
CD16+ Mo	GPBAR1	0.569361	0	0
CD16+ Mo	CST3	0.550212	0	0
CD16+ Mo	RPS19	0.50686	0	0
CD16+ Mo	PTMA	0.372994	0	0
CD16+ Mo	TMSB10	0.285744	0	0
CD16+ Mo	CAMK1	0.479112	6.78352131740032e-321	1.39855859000842e-316
CD16+ Mo	MAFB	0.577482	0	2.978e-305
CD16+ Mo	VAMP8	0.451873	3.37858e-303	6.96562e-299
CD16+ Mo	RNASET2	0.488075	1.81538e-285	3.74276e-281
CD16+ Mo	RHOC	0.617285	7.32557e-285	1.51031e-280
CD16+ Mo	ZFP36L1	0.627223	1.74145e-282	3.59034e-278
CD16+ Mo	TIMP1	0.594308	6.61191e-278	1.36318e-273
CD16+ Mo	TCF7L2	0.489194	9.05475e-278	1.86682e-273
CD16+ Mo	HSP90AA1	0.536913	1.6012e-277	3.3012e-273
CD16+ Mo	UCP2	0.531711	7.92933e-268	1.63479e-263
CD16+ Mo	LILRB1	0.490631	3.05823e-264	6.30515e-260
CD16+ Mo	CLEC10A	0.429312	1.13641e-254	2.34294e-250
CD16+ Mo	CD52	0.444529	2.07864e-242	4.28554e-238
CD16+ Mo	COTL1	0.364798	1.06221e-240	2.18996e-236
CD16+ Mo	HMOX1	0.643872	1.44943e-235	2.98828e-231
CD16+ Mo	PRELID1	0.4008	1.15802e-233	2.38749e-229
CD16+ Mo	HLA-DQA1	0.484364	5.21905e-228	1.07601e-223
CD16+ Mo	SERF2	0.252633	7.48117e-226	1.54239e-221
CD16+ Mo	CALR	0.541137	1.52418e-225	3.1424e-221
CD16+ Mo	SMIM25	0.566247	1.71332e-224	3.53236e-220
CD16+ Mo	MTSS1	0.379504	3.32696e-220	6.85919e-216
CD16+ Mo	HSP90AB1	0.4291	6.92017e-216	1.42673e-211
CD16+ Mo	ADA	0.353674	1.80043e-211	3.71196e-207
CD16+ Mo	PHPT1	0.442245	5.61503e-211	1.15765e-206
CD16+ Mo	HSPE1	0.455442	2.48805e-210	5.12962e-206
CD16+ Mo	MT2A	0.569881	7.74547e-203	1.59688e-198
CD16+ Mo	IFI30	0.488486	1.33548e-201	2.75335e-197
CD16+ Mo	PMVK	0.384529	2.09171e-200	4.31248e-196
CD16+ Mo	PPIA	0.338092	1.23593e-198	2.54811e-194
CD16+ Mo	UTRN	0.39898	2.7152e-197	5.59793e-193
CD16+ Mo	ATOX1	0.432098	6.0774e-197	1.25298e-192
CD16+ Mo	ZNF703	0.267293	1.35787e-196	2.79951e-192
CD16+ Mo	CCL3	0.759948	1.5551e-196	3.20615e-192
CD16+ Mo	NDUFB2	0.374785	3.92718e-196	8.09667e-192
CD16+ Mo	HES1	0.303559	6.04224e-193	1.24573e-188
CD16+ Mo	RPS5	0.255802	2.64927e-189	5.462e-185
CD16+ Mo	CD300A	0.386073	3.277e-186	6.75619e-182
CD16+ Mo	UBB	0.358176	2.57553e-184	5.30998e-180
CD16+ Mo	TUBB	0.41539	6.91537e-183	1.42574e-178
CD16+ Mo	CTSC	0.437714	3.83656e-182	7.90984e-178
CD16+ Mo	FPR3	0.276519	3.37596e-181	6.96022e-177
CD16+ Mo	FUOM	0.353879	2.36581e-176	4.87759e-172
CD16+ Mo	CTSL	0.377708	3.3518e-169	6.9104e-165
CD16+ Mo	COX7B	0.361047	4.91418e-169	1.01316e-164
CD16+ Mo	IER5	0.405023	3.50928e-167	7.23508e-163
CD16+ Mo	C20orf27	0.38284	3.71385e-167	7.65685e-163
CD16+ Mo	HLA-DQB1	0.421131	2.81075e-166	5.79493e-162
CD16+ Mo	DNPH1	0.325884	9.95597e-166	2.05262e-161
CD16+ Mo	RPLP0	0.282906	2.62352e-165	5.40891e-161
CD16+ Mo	BST2	0.369361	9.71274e-165	2.00248e-160
CD16+ Mo	RPSA	0.256619	5.63862e-164	1.16251e-159
CD16+ Mo	C3AR1	0.326113	2.82343e-163	5.82106e-159
CD16+ Mo	NR1H3	0.253773	8.19439e-162	1.68944e-157
CD16+ Mo	SCIMP	0.350239	1.18181e-161	2.43654e-157
CD16+ Mo	MAF	0.389008	9.13736e-159	1.88385e-154
CD16+ Mo	UQCC2	0.339971	1.17945e-158	2.43167e-154
CD16+ Mo	CORO1B	0.364684	1.26769e-158	2.6136e-154
CD16+ Mo	OAZ2	0.381413	1.68106e-157	3.46584e-153
CD16+ Mo	DOK2	0.365918	2.20767e-157	4.55155e-153
CD16+ Mo	LY6E	0.399602	1.43302e-153	2.95445e-149
CD16+ Mo	LAIR1	0.33926	4.22332e-153	8.70722e-149
CD16+ Mo	EPB41L3	0.269312	4.79992e-152	9.89601e-148
CD16+ Mo	PSMB9	0.366436	1.96058e-151	4.04213e-147
CD16+ Mo	COX5B	0.298867	1.43734e-147	2.96337e-143
CD16+ Mo	ICAM2	0.313339	9.74951e-147	2.01006e-142
CD16+ Mo	MCRIP2	0.312486	7.20833e-144	1.48614e-139
CD16+ Mo	VAMP5	0.390523	4.84765e-143	9.9944e-139
CD16+ Mo	NAP1L1	0.390658	1.08712e-142	2.24132e-138
CD16+ Mo	EEF1B2	0.269221	1.45324e-142	2.99615e-138
CD16+ Mo	SLC25A5	0.343282	3.29623e-141	6.79583e-137
CD16+ Mo	DRAP1	0.350304	2.77699e-140	5.72533e-136
CD16+ Mo	ID2	0.435261	2.25447e-139	4.64805e-135
CD16+ Mo	HLA-DMB	0.400619	1.24213e-138	2.5609e-134
CD16+ Mo	SLC25A6	0.308273	2.55891e-138	5.2757e-134
CD16+ Mo	JUNB	0.32401	1.10823e-137	2.28483e-133
CD16+ Mo	CYCS	0.345665	1.49671e-137	3.08577e-133
CD16+ Mo	WARS	0.394729	2.27477e-137	4.6899e-133
CD16+ Mo	SIGLEC10	0.265033	1.6281e-136	3.35666e-132
CD16+ Mo	C19orf70	0.337916	3.75139e-135	7.73424e-131
CD16+ Mo	LRRC25	0.333883	7.65957e-134	1.57917e-129
CD16+ Mo	CDKN1C	0.284746	3.47446e-133	7.16329e-129
CD16+ Mo	HSPA8	0.350183	9.3585e-131	1.92944e-126
CD16+ Mo	NDUFS6	0.317282	2.95581e-130	6.094e-126
CD16+ Mo	LILRB2	0.347665	1.74298e-128	3.5935e-124
CD16+ Mo	CD4	0.308237	8.32687e-128	1.71675e-123
CD16+ Mo	CEBPB	0.318236	1.21505e-127	2.50508e-123
CD16+ Mo	CD63	0.363274	1.47748e-127	3.04612e-123
CD16+ Mo	NME1	0.309201	5.79592e-127	1.19494e-122
CD16+ Mo	TNFRSF1B	0.319695	8.86581e-127	1.82786e-122
CD16+ Mo	GPR65	0.315462	1.31711e-126	2.71549e-122
CD16+ Mo	FGD2	0.29503	2.28611e-123	4.71326e-119
CD16+ Mo	ADAP2	0.30923	3.27176e-123	6.74539e-119
CD16+ Mo	HLA-A	0.284118	7.62445e-121	1.57193e-116
CD16+ Mo	PSME1	0.28525	1.3548e-120	2.79318e-116
CD16+ Mo	LGALS9	0.299821	8.25068e-120	1.70104e-115
CD16+ Mo	BID	0.332979	3.50099e-118	7.21798e-114
CD16+ Mo	TMEM147	0.30052	4.54578e-117	9.37204e-113
CD16+ Mo	HSPH1	0.301385	3.56956e-116	7.35937e-112
CD16+ Mo	CALM2	0.260626	2.39111e-115	4.92976e-111
CD16+ Mo	CTSB	0.369611	1.09061e-113	2.2485e-109
CD16+ Mo	SEPT9	0.307163	1.31271e-113	2.70642e-109
CD16+ Mo	C1orf162	0.281581	6.70369e-113	1.3821e-108
CD16+ Mo	ZNF706	0.29081	1.05613e-112	2.17742e-108
CD16+ Mo	LSM7	0.289588	1.30935e-112	2.69949e-108
CD16+ Mo	MIF	0.302579	4.19948e-112	8.65806e-108
CD16+ Mo	TPI1	0.255866	6.02501e-112	1.24218e-107
CD16+ Mo	BANF1	0.28899	3.13402e-109	6.46141e-105
CD16+ Mo	NDUFA13	0.271824	1.43862e-108	2.966e-104
CD16+ Mo	M6PR	0.290644	1.01853e-107	2.0999e-103
CD16+ Mo	UBE2L6	0.305184	1.51279e-106	3.11891e-102
CD16+ Mo	ATP5MF	0.280929	2.39022e-106	4.92791e-102
CD16+ Mo	RNH1	0.300695	6.41273e-103	1.32211e-98
CD16+ Mo	CNDP2	0.25415	7.96079e-103	1.64128e-98
CD16+ Mo	SCARB2	0.269266	9.3445e-103	1.92655e-98
CD16+ Mo	PDIA6	0.318199	5.64933e-102	1.16472e-97
CD16+ Mo	CCL3L1	0.398512	6.63183e-102	1.36728e-97
CD16+ Mo	AKR1A1	0.287654	1.1808e-101	2.43446e-97
CD16+ Mo	APRT	0.268471	1.81417e-101	3.74027e-97
CD16+ Mo	EVL	0.253767	2.85241e-101	5.88082e-97
CD16+ Mo	NDUFA4	0.265394	1.04003e-99	2.14424e-95
CD16+ Mo	NHP2	0.270476	2.99869e-97	6.1824e-93
CD16+ Mo	LAP3	0.281369	7.39797e-97	1.52524e-92
CD16+ Mo	CX3CR1	0.345903	1.39843e-96	2.88314e-92
CD16+ Mo	METTL26	0.284928	2.01404e-96	4.15234e-92
CD16+ Mo	IFITM2	0.268902	4.58275e-96	9.44825e-92
CD16+ Mo	CSK	0.284521	1.25517e-95	2.58778e-91
CD16+ Mo	ATP5MC3	0.250543	1.60288e-92	3.30467e-88
CD16+ Mo	NAAA	0.27164	1.67754e-92	3.45858e-88
CD16+ Mo	IDH2	0.257367	3.83636e-92	7.90942e-88
CD16+ Mo	DNASE2	0.259541	2.12627e-91	4.38374e-87
CD16+ Mo	CSTB	0.293606	1.65315e-90	3.40831e-86
CD16+ Mo	FKBP4	0.25293	2.77249e-90	5.71605e-86
CD16+ Mo	SDF2L1	0.321895	1.0033e-88	2.0685e-84
CD16+ Mo	NAGK	0.257938	1.38953e-87	2.86479e-83
CD16+ Mo	FAM110A	0.260018	5.204e-87	1.07291e-82
CD16+ Mo	GBP1	0.261372	9.75167e-87	2.0105e-82
CD16+ Mo	MS4A4A	0.287035	3.42812e-84	7.06775e-80
CD16+ Mo	ISG15	0.286807	3.38098e-81	6.97056e-77
CD16+ Mo	PDIA3	0.273967	1.36265e-80	2.80938e-76
CD16+ Mo	HCK	0.256207	1.91155e-80	3.94104e-76
CD16+ Mo	PRDX1	0.278903	7.77284e-79	1.60253e-74
CD16+ Mo	FKBP2	0.256988	5.80984e-78	1.19781e-73
CD16+ Mo	SPN	0.281431	1.19814e-77	2.47021e-73
CD16+ Mo	CCL4L2	0.333863	5.79797e-75	1.19537e-70
CD16+ Mo	HSP90B1	0.309399	6.30148e-72	1.29918e-67
CD16+ Mo	HLA-C	0.273534	1.45475e-71	2.99925e-67
CD16+ Mo	CCL4	0.43789	8.40391e-64	1.73263e-59
CD16+ Mo	APOBEC3A	0.267205	5.71037e-59	1.17731e-54
CD16+ Mo	IL1B	0.253618	3.31263e-53	6.82964e-49
CD16+ Mo	FABP5	0.366521	1.29912e-51	2.6784e-47
CD16+ Mo	HSPA1A	0.254335	3.56582e-40	7.35166e-36
Macrophage	FTL	1.39132	5.77064e-213	1.18973e-208
Macrophage	FABP5	2.20963	1.19301e-198	2.45964e-194
Macrophage	SELENOP	2.52506	6.74861e-196	1.39136e-191
Macrophage	GLUL	1.5668	3.55176e-181	7.32266e-177
Macrophage	APOE	2.75659	1.12237e-176	2.314e-172
Macrophage	C1QB	2.78863	3.98335e-175	8.21247e-171
Macrophage	C1QA	2.51801	3.234e-170	6.66753e-166
Macrophage	HMOX1	2.12269	3.27822e-170	6.75871e-166
Macrophage	APOC1	2.80193	3.7085e-167	7.64582e-163
Macrophage	CD5L	2.30307	1.2286e-160	2.533e-156
Macrophage	C1QC	2.36975	3.44611e-157	7.10485e-153
Macrophage	LGMN	2.03908	1.76463e-156	3.63814e-152
Macrophage	SLC40A1	2.02897	8.50791e-156	1.75408e-151
Macrophage	CTSL	1.76805	9.37592e-154	1.93303e-149
Macrophage	PRDX1	1.46506	6.8156e-152	1.40517e-147
Macrophage	CTSB	1.41106	2.55071e-136	5.25879e-132
Macrophage	DAB2	1.53574	1.43648e-134	2.96158e-130
Macrophage	TUBA1B	1.28748	1.68272e-100	3.46926e-96
Macrophage	MARCO	1.5532	8.25275e-100	1.70147e-95
Macrophage	RNASE1	2.23045	2.06128e-92	4.24973e-88
Macrophage	VCAM1	1.36789	7.94558e-87	1.63814e-82
Macrophage	YBX1	1.05807	5.22708e-84	1.07767e-79
Macrophage	MS4A7	1.4219	2.35915e-83	4.86386e-79
Macrophage	PLTP	1.35988	1.12899e-78	2.32764e-74
Macrophage	MRC1	1.06388	2.60083e-78	5.36213e-74
Macrophage	FCGR3A	1.39309	3.52342e-78	7.26424e-74
Macrophage	CSTB	0.956645	1.20391e-77	2.4821e-73
Macrophage	SLCO2B1	0.71531	2.57152e-75	5.30171e-71
Macrophage	LYVE1	1.33124	7.12686e-71	1.46934e-66
Macrophage	VSIG4	1.26064	1.11666e-70	2.30221e-66
Macrophage	PEBP1	1.01603	1.08575e-69	2.23849e-65
Macrophage	FOLR2	1.17417	2.22305e-67	4.58326e-63
Macrophage	GPNMB	1.1326	2.35322e-67	4.85163e-63
Macrophage	FABP3	0.858907	3.94565e-66	8.13475e-62
Macrophage	MAF	1.17758	4.15381e-66	8.56392e-62
Macrophage	SDC3	1.04194	9.6107e-63	1.98144e-58
Macrophage	TMSB4X	0.482692	4.97068e-62	1.02481e-57
Macrophage	MS4A4A	1.09021	1.2183e-61	2.51176e-57
Macrophage	CXCL12	0.967021	1.69874e-61	3.50229e-57
Macrophage	KCNMA1	0.692716	4.45298e-60	9.18071e-56
Macrophage	SPIC	0.854716	3.52789e-59	7.27345e-55
Macrophage	HSPB1	1.10275	1.14446e-58	2.35954e-54
Macrophage	BLVRB	0.965961	4.08258e-57	8.41706e-53
Macrophage	CD68	0.929476	1.13013e-56	2.32998e-52
Macrophage	ATP1B1	0.782218	2.66682e-56	5.49818e-52
Macrophage	LIPA	1.09513	2.08502e-55	4.29869e-51
Macrophage	FTH1	0.804993	6.73877e-52	1.38933e-47
Macrophage	FCGRT	0.819569	1.89692e-51	3.91087e-47
Macrophage	CD163	1.08656	4.34995e-51	8.9683e-47
Macrophage	ETV5	0.609373	4.25343e-50	8.76929e-46
Macrophage	TUBB	0.961256	1.88163e-48	3.87935e-44
Macrophage	TMEM37	0.545223	5.48408e-48	1.13065e-43
Macrophage	COLEC12	0.389676	1.63419e-47	3.3692e-43
Macrophage	CREG1	0.872759	1.71868e-47	3.54341e-43
Macrophage	CTSC	0.873519	3.10657e-47	6.40481e-43
Macrophage	CD59	0.758344	2.49488e-45	5.14369e-41
Macrophage	NRP1	0.479898	2.81019e-45	5.79376e-41
Macrophage	RGL1	0.811763	1.01514e-44	2.09291e-40
Macrophage	HSPE1	0.904251	2.15416e-44	4.44123e-40
Macrophage	EPB41L2	0.666265	2.57648e-44	5.31194e-40
Macrophage	NUPR1	1.09391	7.45361e-44	1.53671e-39
Macrophage	SCD	0.560094	1.23e-43	2.53588e-39
Macrophage	PPIA	0.62584	7.69823e-43	1.58714e-38
Macrophage	UCP2	0.897563	2.72016e-42	5.60816e-38
Macrophage	CHCHD10	0.836621	3.42185e-42	7.05482e-38
Macrophage	LMNA	0.698786	5.61998e-42	1.15867e-37
Macrophage	FAM213A	0.607982	9.959e-42	2.05325e-37
Macrophage	NOP10	0.709362	1.26232e-41	2.60252e-37
Macrophage	MMD	0.618526	1.66941e-41	3.44182e-37
Macrophage	FRMD4A	0.393798	2.52625e-41	5.20837e-37
Macrophage	SIGLEC1	0.485766	1.46965e-40	3.02997e-36
Macrophage	FSCN1	0.596799	4.55942e-40	9.40015e-36
Macrophage	SLC7A8	0.402182	6.36561e-40	1.3124e-35
Macrophage	CTSZ	0.708819	4.37745e-39	9.025e-35
Macrophage	NR1H3	0.750773	6.09568e-39	1.25675e-34
Macrophage	CALR	0.814927	3.3111e-38	6.82649e-34
Macrophage	TREM2	0.456271	4.66161e-38	9.61085e-34
Macrophage	DHRS3	0.438058	8.31412e-38	1.71412e-33
Macrophage	GATM	0.486208	1.02536e-37	2.11397e-33
Macrophage	TSPAN4	0.808645	5.05185e-37	1.04154e-32
Macrophage	HSP90B1	0.816526	1.1876e-36	2.44847e-32
Macrophage	CCL18	1.05218	2.02995e-36	4.18515e-32
Macrophage	SMIM30	0.733434	2.21703e-36	4.57084e-32
Macrophage	IFI27	1.37742	3.87638e-36	7.99193e-32
Macrophage	VAMP8	0.591052	4.51446e-36	9.30747e-32
Macrophage	CLTA	0.667295	1.37531e-35	2.83548e-31
Macrophage	RND3	0.363112	7.32678e-35	1.51056e-30
Macrophage	C1orf54	0.745899	1.05998e-34	2.18535e-30
Macrophage	CD63	0.74815	1.10691e-34	2.28212e-30
Macrophage	NPC2	0.607262	4.2078e-34	8.67521e-30
Macrophage	MSR1	0.706315	1.11724e-33	2.30341e-29
Macrophage	GPR137B	0.66282	1.13331e-33	2.33654e-29
Macrophage	ATOX1	0.72284	2.87828e-33	5.93415e-29
Macrophage	CALM2	0.663806	6.93294e-33	1.42936e-28
Macrophage	POMP	0.619299	7.13174e-33	1.47035e-28
Macrophage	MGST3	0.709878	3.63748e-32	7.49939e-28
Macrophage	CCL2	1.00445	4.95478e-32	1.02153e-27
Macrophage	LILRB5	0.560895	8.03471e-32	1.65652e-27
Macrophage	IL18	0.757568	9.92192e-32	2.0456e-27
Macrophage	CLIC2	0.464992	1.32563e-31	2.73305e-27
Macrophage	ENPP2	0.530997	2.4954e-31	5.14477e-27
Macrophage	CD72	0.631078	2.52431e-31	5.20438e-27
Macrophage	COX6C	0.617674	3.60421e-31	7.43081e-27
Macrophage	PPIC	0.304381	1.14617e-30	2.36305e-26
Macrophage	AXL	0.358239	1.24581e-30	2.56849e-26
Macrophage	MCOLN1	0.724838	2.56607e-30	5.29046e-26
Macrophage	OTOA	0.553016	8.04024e-30	1.65766e-25
Macrophage	ADI1	0.797248	1.66051e-29	3.42346e-25
Macrophage	FN1	0.818891	2.38968e-29	4.92679e-25
Macrophage	SUCNR1	0.383594	3.47635e-29	7.16719e-25
Macrophage	DDAH2	0.690095	5.14593e-29	1.06094e-24
Macrophage	ACP5	0.841193	6.01053e-29	1.23919e-24
Macrophage	SERPING1	0.677918	6.82616e-29	1.40735e-24
Macrophage	RAB42	0.292944	1.06252e-28	2.19061e-24
Macrophage	TMIGD3	0.606852	3.44981e-28	7.11248e-24
Macrophage	PPM1N	0.661873	4.10115e-28	8.45533e-24
Macrophage	TSPAN13	0.53317	4.31523e-27	8.89671e-23
Macrophage	TGM2	0.50855	6.32717e-27	1.30447e-22
Macrophage	FABP4	1.04341	8.89197e-27	1.83326e-22
Macrophage	UBB	0.608923	1.48642e-26	3.06455e-22
Macrophage	ABRACL	0.682226	1.81242e-26	3.73666e-22
Macrophage	CNDP2	0.679231	3.23141e-26	6.66219e-22
Macrophage	SMPDL3A	0.630761	3.4525e-26	7.11801e-22
Macrophage	SPATS2L	0.589022	4.03897e-26	8.32715e-22
Macrophage	OLR1	0.392951	4.62898e-26	9.54357e-22
Macrophage	PMP22	0.348448	8.25616e-26	1.70217e-21
Macrophage	HSD17B14	0.252163	1.77368e-25	3.6568e-21
Macrophage	BEX3	0.794202	2.02284e-25	4.17048e-21
Macrophage	NDUFB2	0.566274	3.36851e-25	6.94486e-21
Macrophage	PTMS	0.622119	3.63387e-25	7.49196e-21
Macrophage	LY96	0.661543	4.83625e-25	9.9709e-21
Macrophage	GPR34	0.402508	5.59303e-25	1.15311e-20
Macrophage	ARL6IP1	0.647915	8.18676e-25	1.68786e-20
Macrophage	IFT74	0.425714	1.20827e-24	2.49108e-20
Macrophage	SNX6	0.665583	8.23848e-24	1.69853e-19
Macrophage	STMN1	0.69847	9.14979e-24	1.88641e-19
Macrophage	TXN	0.62148	9.70221e-24	2.0003e-19
Macrophage	TMSB10	0.350852	1.07806e-23	2.22264e-19
Macrophage	CD81	0.546624	1.74455e-23	3.59673e-19
Macrophage	PCBD1	0.613165	2.4176e-23	4.98436e-19
Macrophage	AC026369.3	0.286097	4.85873e-23	1.00172e-18
Macrophage	ME1	0.433097	1.1813e-22	2.43549e-18
Macrophage	DNPH1	0.645732	1.43988e-22	2.96859e-18
Macrophage	IDH1	0.634966	2.12441e-22	4.37991e-18
Macrophage	C6orf62	0.670675	3.21331e-22	6.62488e-18
Macrophage	MGLL	0.478401	4.24113e-22	8.74393e-18
Macrophage	ATP5MD	0.451973	6.5378e-22	1.3479e-17
Macrophage	NMB	0.315425	8.34613e-22	1.72072e-17
Macrophage	BOLA3	0.573856	2.54533e-21	5.24771e-17
Macrophage	FPR3	0.400829	3.10773e-21	6.4072e-17
Macrophage	ITGB5	0.253494	3.69163e-21	7.61103e-17
Macrophage	TRIM47	0.323332	5.75048e-21	1.18558e-16
Macrophage	EMP1	0.345154	5.93954e-21	1.22455e-16
Macrophage	VAMP5	0.618649	1.93403e-20	3.98738e-16
Macrophage	CYB5A	0.500192	3.78578e-20	7.80514e-16
Macrophage	SNX24	0.41127	5.02367e-20	1.03573e-15
Macrophage	AIF1	0.552867	9.08837e-20	1.87375e-15
Macrophage	IGLC2	0.501199	1.10473e-19	2.27761e-15
Macrophage	GNPDA1	0.536192	1.51696e-19	3.12751e-15
Macrophage	MARCKS	0.703935	1.57225e-19	3.2415e-15
Macrophage	SPP1	1.30435	2.25593e-19	4.65106e-15
Macrophage	CKS1B	0.575919	3.50569e-19	7.22769e-15
Macrophage	PRADC1	0.492612	6.58626e-19	1.35789e-14
Macrophage	WWP1	0.515771	1.00887e-18	2.07998e-14
Macrophage	CNRIP1	0.333544	1.64453e-18	3.39053e-14
Macrophage	AGRP	0.386669	2.32386e-18	4.7911e-14
Macrophage	SLC46A1	0.29849	2.39443e-18	4.9366e-14
Macrophage	PLA2G7	0.689511	3.22435e-18	6.64765e-14
Macrophage	DST	0.277185	5.39218e-18	1.11171e-13
Macrophage	HSP90AA1	0.472769	6.08418e-18	1.25437e-13
Macrophage	UQCRQ	0.45066	7.48633e-18	1.54346e-13
Macrophage	FUCA1	0.459865	1.06142e-17	2.18833e-13
Macrophage	LINC01503	0.623105	1.61415e-17	3.32789e-13
Macrophage	F13A1	0.552606	2.72741e-17	5.6231e-13
Macrophage	ATP5MC3	0.462908	5.25598e-17	1.08362e-12
Macrophage	NPL	0.601303	6.06265e-17	1.24994e-12
Macrophage	CMKLR1	0.423105	7.31528e-17	1.50819e-12
Macrophage	PLD3	0.612084	7.6689e-17	1.5811e-12
Macrophage	CISD2	0.540389	7.70543e-17	1.58863e-12
Macrophage	RAB20	0.564084	1.1377e-16	2.34559e-12
Macrophage	C2	0.313484	1.43044e-16	2.94914e-12
Macrophage	AKR1B1	0.467465	1.79638e-16	3.70361e-12
Macrophage	ELL2	0.3267	2.95613e-16	6.09465e-12
Macrophage	CTSD	0.270339	3.10211e-16	6.39562e-12
Macrophage	UQCR10	0.423506	4.00394e-16	8.25492e-12
Macrophage	PPDPF	0.517472	4.46802e-16	9.21171e-12
Macrophage	SOD1	0.533482	5.28543e-16	1.0897e-11
Macrophage	S100A13	0.362446	5.91113e-16	1.2187e-11
Macrophage	AKR1A1	0.574161	6.44053e-16	1.32784e-11
Macrophage	PPARG	0.304833	9.67186e-16	1.99405e-11
Macrophage	ISOC2	0.461917	9.73106e-16	2.00625e-11
Macrophage	COX20	0.584439	1.09699e-15	2.26166e-11
Macrophage	UQCR11	0.337062	1.19048e-15	2.45442e-11
Macrophage	DBI	0.383745	1.2829e-15	2.64496e-11
Macrophage	POLR2L	0.371619	1.40575e-15	2.89823e-11
Macrophage	S100B	0.441509	1.51842e-15	3.13052e-11
Macrophage	SGPP1	0.300454	1.82456e-15	3.7617e-11
Macrophage	RAB5C	0.484287	1.94037e-15	4.00046e-11
Macrophage	APIP	0.468464	1.95318e-15	4.02688e-11
Macrophage	MIR4458HG	0.277787	2.12155e-15	4.37399e-11
Macrophage	BRI3	0.389494	3.08037e-15	6.35079e-11
Macrophage	PDIA4	0.576628	3.28593e-15	6.77461e-11
Macrophage	DYNLL1	0.450348	5.40252e-15	1.11384e-10
Macrophage	SMS	0.586133	6.19916e-15	1.27808e-10
Macrophage	LAP3	0.550534	7.00562e-15	1.44435e-10
Macrophage	TCEAL9	0.322915	7.80575e-15	1.60931e-10
Macrophage	VAT1	0.381506	8.31878e-15	1.71508e-10
Macrophage	C7orf50	0.491934	1.02804e-14	2.11951e-10
Macrophage	PRKACB	0.381473	1.71362e-14	3.53297e-10
Macrophage	IGHG3	1.57087	3.00608e-14	6.19764e-10
Macrophage	HSPA5	0.55647	3.65972e-14	7.54524e-10
Macrophage	AC244090.1	0.445476	5.48941e-14	1.13175e-09
Macrophage	NME1	0.610643	5.56372e-14	1.14707e-09
Macrophage	TTYH3	0.485614	5.69506e-14	1.17415e-09
Macrophage	CALM3	0.526688	5.9918e-14	1.23533e-09
Macrophage	PARP1	0.544889	6.1801e-14	1.27415e-09
Macrophage	MDH1	0.475691	1.01176e-13	2.08595e-09
Macrophage	MCUR1	0.482303	1.02674e-13	2.11682e-09
Macrophage	SLIRP	0.522344	1.32567e-13	2.73314e-09
Macrophage	HLA-DQA2	0.422759	1.39562e-13	2.87734e-09
Macrophage	FBP1	0.45389	1.64423e-13	3.38991e-09
Macrophage	HMGN1	0.542356	2.14158e-13	4.41529e-09
Macrophage	MANF	0.585561	2.22499e-13	4.58727e-09
Macrophage	PLA2G15	0.285522	2.3054e-13	4.75303e-09
Macrophage	IGHG1	0.541233	3.52714e-13	7.27191e-09
Macrophage	IGHG4	0.6013	3.90046e-13	8.04157e-09
Macrophage	FRMD4B	0.457679	4.07057e-13	8.39229e-09
Macrophage	HNMT	0.448692	4.62788e-13	9.54129e-09
Macrophage	RPS27L	0.425134	5.87736e-13	1.21174e-08
Macrophage	SRP14	0.36314	7.7539e-13	1.59862e-08
Macrophage	GYPC	0.483777	1.11978e-12	2.30865e-08
Macrophage	SNRPG	0.499987	1.32715e-12	2.73618e-08
Macrophage	VMO1	0.296121	1.44882e-12	2.98702e-08
Macrophage	SPRED1	0.288355	1.55211e-12	3.19999e-08
Macrophage	TFPT	0.402527	1.8446e-12	3.80302e-08
Macrophage	COLGALT1	0.364453	1.93452e-12	3.98841e-08
Macrophage	PDIA6	0.465086	2.11498e-12	4.36046e-08
Macrophage	STOM	0.491432	2.13319e-12	4.398e-08
Macrophage	PSMD14	0.394364	3.90686e-12	8.05477e-08
Macrophage	SELENOW	0.49999	4.29498e-12	8.85497e-08
Macrophage	CYFIP1	0.440293	5.93691e-12	1.22401e-07
Macrophage	ID3	0.325421	6.00646e-12	1.23835e-07
Macrophage	TUBB4B	0.49996	6.06242e-12	1.24989e-07
Macrophage	SLC48A1	0.380597	9.36431e-12	1.93064e-07
Macrophage	FUOM	0.437848	1.23611e-11	2.54848e-07
Macrophage	MAP3K13	0.399345	1.44291e-11	2.97485e-07
Macrophage	CYCS	0.458907	1.57505e-11	3.24728e-07
Macrophage	UQCC2	0.51121	1.69948e-11	3.50383e-07
Macrophage	DSTN	0.439254	2.35453e-11	4.85433e-07
Macrophage	RPL12	0.272039	2.37334e-11	4.89311e-07
Macrophage	DMAC1	0.431715	2.44026e-11	5.03108e-07
Macrophage	CXCL3	0.256007	3.2523e-11	6.70527e-07
Macrophage	ATP5MC1	0.473014	3.48424e-11	7.18345e-07
Macrophage	IGKC	0.438706	3.89893e-11	8.03843e-07
Macrophage	P4HA1	0.302836	4.45605e-11	9.18705e-07
Macrophage	HSPA8	0.417776	4.9379e-11	1.01805e-06
Macrophage	SERPINB6	0.504677	5.7177e-11	1.17882e-06
Macrophage	CALU	0.304009	6.78458e-11	1.39878e-06
Macrophage	NABP1	0.527689	6.84722e-11	1.41169e-06
Macrophage	CD4	0.457608	7.52831e-11	1.55211e-06
Macrophage	NDUFA4	0.339091	8.86503e-11	1.8277e-06
Macrophage	WSB1	0.450682	1.39809e-10	2.88244e-06
Macrophage	MORF4L2	0.437947	1.47743e-10	3.04601e-06
Macrophage	LGALS3BP	0.261097	2.44643e-10	5.04381e-06
Macrophage	LSM3	0.443772	3.31457e-10	6.83365e-06
Macrophage	DNAJA1	0.388744	3.65445e-10	7.53439e-06
Macrophage	ADAP2	0.465989	3.65533e-10	7.5362e-06
Macrophage	BLVRA	0.47526	4.09551e-10	8.44371e-06
Macrophage	GPX4	0.298951	4.65303e-10	9.59315e-06
Macrophage	OST4	0.295951	5.29817e-10	1.09232e-05
Macrophage	SGPL1	0.305887	5.51191e-10	1.13639e-05
Macrophage	HSP90AB1	0.347667	6.92123e-10	1.42695e-05
Macrophage	GTF3C6	0.454627	7.29535e-10	1.50408e-05
Macrophage	SNX3	0.313548	9.44843e-10	1.94798e-05
Macrophage	RHEB	0.43353	1.03427e-09	2.13236e-05
Macrophage	SDF2L1	0.454108	1.04097e-09	2.14616e-05
Macrophage	TCF4	0.398282	1.09784e-09	2.26342e-05
Macrophage	HAVCR2	0.278465	1.36394e-09	2.81204e-05
Macrophage	CETP	0.262856	1.4393e-09	2.9674e-05
Macrophage	HSPA1A	0.478957	1.53577e-09	3.1663e-05
Macrophage	LGALS9	0.407034	1.63626e-09	3.37347e-05
Macrophage	PMVK	0.458943	1.71257e-09	3.5308e-05
Macrophage	NPM1	0.350202	1.74409e-09	3.5958e-05
Macrophage	PTMA	0.258976	1.85315e-09	3.82063e-05
Macrophage	WDR75	0.319085	4.21498e-09	8.69002e-05
Macrophage	AMDHD2	0.297061	4.29997e-09	8.86525e-05
Macrophage	PSMA7	0.292957	4.38177e-09	9.03389e-05
Macrophage	FCGR2B	0.346684	4.48519e-09	9.24712e-05
Macrophage	RAB1A	0.377546	4.73913e-09	9.77067e-05
Macrophage	TCEAL4	0.360845	4.95475e-09	0.000102152
Macrophage	NTAN1	0.360331	5.33256e-09	0.000109941
Macrophage	GCHFR	0.325017	5.49912e-09	0.000113375
Macrophage	NMRK1	0.275207	5.5595e-09	0.00011462
Macrophage	AP2A2	0.296289	7.51196e-09	0.000154874
Macrophage	CRYL1	0.281381	8.69235e-09	0.00017921
Macrophage	PHYH	0.295281	9.22177e-09	0.000190125
Macrophage	ATP5MF	0.356874	9.56125e-09	0.000197124
Macrophage	SNX2	0.363184	1.01038e-08	0.00020831
Macrophage	HEXA	0.33984	1.05466e-08	0.00021744
Macrophage	MRPS16	0.440801	1.09075e-08	0.00022488
Macrophage	NUCKS1	0.43755	1.39739e-08	0.000288099
Macrophage	NENF	0.359154	1.62248e-08	0.000334506
Macrophage	MTSS1	0.298411	1.64136e-08	0.000338398
Macrophage	NDUFAF4	0.318253	1.74975e-08	0.000360745
Macrophage	COMT	0.372028	2.42362e-08	0.000499678
Macrophage	ARHGAP18	0.285349	2.64284e-08	0.000544874
Macrophage	ST13	0.349318	2.69946e-08	0.000556548
Macrophage	CXCL16	0.408257	2.94907e-08	0.00060801
Macrophage	ME2	0.402456	3.29098e-08	0.000678502
Macrophage	CD9	0.543424	3.2938e-08	0.000679083
Macrophage	GOSR2	0.350479	3.65328e-08	0.000753197
Macrophage	QDPR	0.320339	3.91179e-08	0.000806494
Macrophage	COX7B	0.301934	4.24863e-08	0.000875941
Macrophage	ATP6V1F	0.265916	5.73885e-08	0.00118318
Macrophage	NINJ1	0.451987	6.76103e-08	0.00139392
Macrophage	ATP5PF	0.349342	7.41543e-08	0.00152884
Macrophage	CRYZ	0.263077	7.74336e-08	0.00159645
Macrophage	ADA	0.384326	8.17981e-08	0.00168643
Macrophage	MYDGF	0.370694	9.24558e-08	0.00190616
Macrophage	CBR1	0.415056	9.28947e-08	0.00191521
Macrophage	GOLGA4	0.307436	9.50261e-08	0.00195915
Macrophage	C3AR1	0.34215	1.10835e-07	0.00228508
Macrophage	NFIC	0.274186	1.21478e-07	0.00250452
Macrophage	CD84	0.330515	1.24875e-07	0.00257455
Macrophage	ANXA5	0.29382	1.29033e-07	0.00266027
Macrophage	MFSD1	0.384124	1.29216e-07	0.00266404
Macrophage	MERTK	0.265788	1.40538e-07	0.00289747
Macrophage	BASP1	0.396986	1.4476e-07	0.00298451
Macrophage	MAFB	0.409459	1.55345e-07	0.00320276
Macrophage	NBDY	0.380688	1.74441e-07	0.00359645
Macrophage	MS4A6A	0.338761	1.93997e-07	0.00399963
Macrophage	TOMM5	0.35444	2.19427e-07	0.00452393
Macrophage	MRPL17	0.345883	2.42918e-07	0.00500824
Macrophage	CREM	0.260915	2.77687e-07	0.00572507
Macrophage	ALOX5AP	0.298394	3.00039e-07	0.0061859
Macrophage	HSPD1	0.400095	3.02542e-07	0.00623752
Macrophage	ANAPC11	0.352295	3.06194e-07	0.0063128
Macrophage	PRMT1	0.333448	3.14878e-07	0.00649183
Macrophage	PLEK	0.389146	3.55416e-07	0.0073276
Macrophage	FAM136A	0.347017	3.66038e-07	0.00754661
Macrophage	SIGLEC7	0.344428	4.09184e-07	0.00843614
Macrophage	RAN	0.37924	4.19516e-07	0.00864917
Macrophage	PDIA3	0.329956	4.25035e-07	0.00876295
Macrophage	BEX4	0.310507	4.25352e-07	0.00876948
Macrophage	TPM1	0.325843	4.34632e-07	0.00896082
Macrophage	SUCLG2	0.257324	4.38656e-07	0.00904377
Macrophage	VOPP1	0.27981	4.71216e-07	0.00971507
Macrophage	TNFAIP8	0.37524	4.78816e-07	0.00987175
Macrophage	HLA-DRB5	0.387502	4.80889e-07	0.0099145
Macrophage	MOCS2	0.270421	5.15456e-07	0.0106272
Macrophage	CACYBP	0.377472	5.40049e-07	0.0111342
Macrophage	SRBD1	0.262618	6.81598e-07	0.0140525
Macrophage	YWHAH	0.395497	7.70599e-07	0.0158874
Macrophage	OAZ2	0.382784	8.76004e-07	0.0180606
Macrophage	BMP2K	0.280331	1.04371e-06	0.0215182
Macrophage	SQSTM1	0.440991	1.12217e-06	0.0231358
Macrophage	SCARB2	0.325096	1.12376e-06	0.0231685
Macrophage	SMIM37	0.42667	1.13956e-06	0.0234942
Macrophage	SEC11C	0.350627	1.16679e-06	0.0240557
Macrophage	REX1BD	0.36157	1.41645e-06	0.0292029
Macrophage	RAB32	0.392804	1.45362e-06	0.0299693
Macrophage	HLA-DRB1	0.410161	1.47283e-06	0.0303654
Macrophage	RPN2	0.336762	1.65548e-06	0.0341309
Macrophage	HSPH1	0.292983	1.66663e-06	0.034361
Macrophage	FIS1	0.342753	1.8474e-06	0.0380879
Macrophage	TIFA	0.284736	1.8707e-06	0.0385683
Macrophage	ZFP36L1	0.359093	2.10316e-06	0.0433609
Macrophage	CLTC	0.393932	2.16475e-06	0.0446306
Macrophage	TMEM147	0.37144	2.24265e-06	0.0462368
Macrophage	HDDC2	0.288432	2.30341e-06	0.0474894
Macrophage	SEM1	0.33027	2.54992e-06	0.0525718
Macrophage	CHCHD7	0.392145	2.57279e-06	0.0530433
Macrophage	CD74	0.314478	2.79348e-06	0.0575931
Macrophage	VDAC1	0.347358	3.07366e-06	0.0633697
Macrophage	ELOC	0.343437	3.37079e-06	0.0694955
Macrophage	PHACTR2	0.363255	3.89737e-06	0.0803521
Macrophage	IGSF6	0.386913	4.49285e-06	0.0926292
Macrophage	LGALS3	0.295652	4.50019e-06	0.0927804
Macrophage	FKBP2	0.356239	4.51838e-06	0.0931554
Macrophage	ACYP2	0.30294	4.7096e-06	0.0970978
Macrophage	LAMP1	0.308022	5.01661e-06	0.103427
Macrophage	RGCC	0.358644	5.17061e-06	0.106602
Macrophage	TMEM230	0.346587	5.31644e-06	0.109609
Macrophage	TMEM251	0.262047	5.432e-06	0.111992
Macrophage	ATP5ME	0.272158	5.74651e-06	0.118476
Macrophage	DYNLT3	0.274034	5.8147e-06	0.119882
Macrophage	TCN2	0.284434	6.4999e-06	0.134008
Macrophage	LILRB1	0.329485	6.6542e-06	0.13719
Macrophage	NUTF2	0.351253	6.79111e-06	0.140012
Macrophage	IGHG2	0.330834	7.08073e-06	0.145983
Macrophage	MKNK1	0.329468	7.87619e-06	0.162383
Macrophage	MRPS35	0.3595	8.00122e-06	0.164961
Macrophage	LYRM4	0.250606	8.15374e-06	0.168106
Macrophage	ERGIC2	0.271067	8.16075e-06	0.16825
Macrophage	PEA15	0.30872	9.72686e-06	0.200539
Macrophage	ARL4C	0.293287	1.02297e-05	0.210906
Macrophage	MPP1	0.334717	1.05092e-05	0.216668
Macrophage	PSME2	0.36494	1.06565e-05	0.219704
Macrophage	SNX5	0.343804	1.07186e-05	0.220985
Macrophage	TMEM134	0.318792	1.16195e-05	0.239558
Macrophage	MRPL1	0.278885	1.18927e-05	0.245191
Macrophage	DRAM1	0.250038	1.23668e-05	0.254965
Macrophage	MLEC	0.273423	1.40288e-05	0.289232
Macrophage	NDUFA8	0.307556	1.69328e-05	0.349103
Macrophage	ARF4	0.353089	1.78721e-05	0.368469
Macrophage	SCP2	0.313175	1.82978e-05	0.377245
Macrophage	PTPMT1	0.291302	1.91849e-05	0.395534
Macrophage	NDUFA5	0.348981	1.99097e-05	0.410478
Macrophage	KXD1	0.279899	1.99995e-05	0.412329
Macrophage	GLO1	0.25772	2.05642e-05	0.423972
Macrophage	C19orf70	0.344447	2.14852e-05	0.44296
Macrophage	SMIM4	0.34658	2.25075e-05	0.464037
Macrophage	SRM	0.285985	2.45915e-05	0.507003
Macrophage	ACAT1	0.258446	2.48318e-05	0.511957
Macrophage	NDUFAF3	0.354424	2.6484e-05	0.546021
Macrophage	UFM1	0.354734	2.75419e-05	0.567832
Macrophage	ISG15	0.343491	2.88121e-05	0.594019
Macrophage	NBEAL1	0.329023	2.88359e-05	0.59451
Macrophage	CHMP5	0.323976	2.95405e-05	0.609036
Macrophage	COX17	0.287057	3.11501e-05	0.642222
Macrophage	C1QBP	0.349	3.32462e-05	0.685437
Macrophage	HLA-DMA	0.366003	3.39652e-05	0.70026
Macrophage	KDELR2	0.324427	3.46881e-05	0.715164
Macrophage	GNG2	0.300825	3.63307e-05	0.749031
Macrophage	NDUFV2	0.315375	4.31408e-05	0.889434
Macrophage	PSMC1	0.282348	4.39568e-05	0.906257
Macrophage	CCDC167	0.291941	5.13827e-05	1
Macrophage	GTF3A	0.30247	5.15928e-05	1
Macrophage	TUBA1C	0.254721	5.25031e-05	1
Macrophage	LRRC59	0.292558	5.29717e-05	1
Macrophage	MRPL27	0.301827	5.71343e-05	1
Macrophage	SMIM15	0.269614	6.25646e-05	1
Macrophage	ZCRB1	0.311574	6.4256e-05	1
Macrophage	PDAP1	0.263579	6.88895e-05	1
Macrophage	NUDT14	0.263443	7.40318e-05	1
Macrophage	MIF	0.295453	7.4876e-05	1
Macrophage	SNRPC	0.318492	7.60513e-05	1
Macrophage	MRPS21	0.322175	7.93145e-05	1
Macrophage	COA4	0.301218	7.99738e-05	1
Macrophage	GADD45GIP1	0.316351	8.01921e-05	1
Macrophage	RAP2B	0.278448	8.08297e-05	1
Macrophage	CCL3	0.415162	8.63361e-05	1
Macrophage	BLOC1S2	0.318988	8.84045e-05	1
Macrophage	TMEM123	0.287996	9.07805e-05	1
Macrophage	RASSF4	0.284265	9.25096e-05	1
Macrophage	MINOS1	0.270725	9.43495e-05	1
Macrophage	ALDH1A1	0.292211	0.000102147	1
Macrophage	PSMA3	0.312344	0.000104099	1
Macrophage	TCEAL8	0.322153	0.000105553	1
Macrophage	CRELD2	0.275689	0.000111398	1
Macrophage	CENPX	0.274124	0.000122826	1
Macrophage	PITHD1	0.269698	0.000123582	1
Macrophage	CEPT1	0.293293	0.000135341	1
Macrophage	MRPL35	0.275377	0.000135958	1
Macrophage	TCP1	0.292996	0.000138909	1
Macrophage	LSM12	0.27169	0.000140826	1
Macrophage	NDUFB8	0.276465	0.000143328	1
Macrophage	POLR2K	0.287344	0.000145696	1
Macrophage	UROS	0.253133	0.00019282	1
Macrophage	CSF1R	0.30451	0.000200425	1
Macrophage	G3BP1	0.257005	0.000211854	1
Macrophage	IFI6	0.252843	0.000212419	1
Macrophage	MT1G	0.567946	0.000255697	1
Macrophage	ISCU	0.286431	0.000263819	1
Macrophage	MRPS33	0.339747	0.000275156	1
Macrophage	RPA3	0.318378	0.000281158	1
Macrophage	PHPT1	0.252323	0.000312412	1
Macrophage	SEPT2	0.26672	0.000335609	1
Macrophage	APEX1	0.313876	0.000379734	1
Macrophage	GUK1	0.286281	0.000379801	1
Macrophage	PLIN2	0.325394	0.000422263	1
Macrophage	BST2	0.276057	0.000426043	1
Macrophage	NANS	0.293862	0.000430746	1
Macrophage	IMP4	0.303618	0.000432597	1
Macrophage	HNRNPAB	0.301326	0.00043355	1
Macrophage	PHB	0.264574	0.000447299	1
Macrophage	NME4	0.2876	0.000458415	1
Macrophage	MRPL20	0.298155	0.000465285	1
Macrophage	SAMSN1	0.28146	0.000465462	1
Macrophage	UBE2L3	0.287762	0.000503183	1
Macrophage	NDUFC1	0.2932	0.000505208	1
Macrophage	TMED2	0.26169	0.000555295	1
Macrophage	YWHAE	0.265389	0.000683285	1
Macrophage	EIF5A	0.3023	0.000688727	1
Macrophage	ATP5PO	0.273364	0.00072185	1
Macrophage	MRPL18	0.251217	0.000766897	1
Macrophage	MMADHC	0.327366	0.000837004	1
Macrophage	FAM96B	0.299095	0.000844696	1
Macrophage	COA6	0.259716	0.000919245	1
Macrophage	DNAJC3	0.272695	0.000925477	1
Macrophage	AHSA1	0.274776	0.00093199	1
Macrophage	COX14	0.261931	0.000995173	1
Macrophage	TRMT112	0.26587	0.00104329	1
Macrophage	IGLC3	0.348483	0.00108355	1
Macrophage	EIF3J	0.28806	0.00111281	1
Macrophage	SMIM25	0.261251	0.00116559	1
Macrophage	HMGN2	0.267038	0.00134126	1
Macrophage	STAB1	0.296027	0.00142813	1
Macrophage	MPC1	0.270355	0.00163459	1
Macrophage	NAA10	0.268408	0.00167573	1
Macrophage	SELENOK	0.300653	0.00173862	1
Macrophage	IGHM	0.28847	0.00180039	1
Macrophage	HLA-DRA	0.31091	0.00181029	1
Macrophage	VTI1B	0.267947	0.00215067	1
Macrophage	SSB	0.282826	0.00252789	1
Macrophage	NDUFS8	0.257926	0.00270657	1
Macrophage	CHCHD1	0.253836	0.0027237	1
Macrophage	MRPL34	0.267653	0.00277401	1
Macrophage	ABI3	0.255537	0.00288818	1
Macrophage	CALHM6	0.291331	0.00314923	1
Macrophage	NAGK	0.301227	0.00346818	1
Macrophage	TAF9	0.260037	0.00374115	1
Macrophage	CORO1B	0.307462	0.003876	1
Macrophage	LGALS8	0.303009	0.00416852	1
Macrophage	XBP1	0.250741	0.00421873	1
Macrophage	ARPC1A	0.307415	0.00430861	1
Macrophage	ATP6V1D	0.252396	0.00453631	1
Macrophage	NDUFA6	0.318356	0.00503929	1
Macrophage	TMED9	0.267537	0.00646574	1
Macrophage	IDH2	0.28765	0.00740262	1
Macrophage	COPZ1	0.2529	0.00754718	1
Macrophage	RPL22L1	0.290687	0.00845698	1
Megakaryocyte	PPBP	3.42659	0	0
Megakaryocyte	PF4	2.75339	0	0
Megakaryocyte	GNG11	1.56368	0	0
Megakaryocyte	CAVIN2	1.55695	0	0
Megakaryocyte	NRGN	1.41279	0	0
Megakaryocyte	MYL9	1.26313	0	0
Megakaryocyte	SPARC	1.07189	0	0
Megakaryocyte	TUBB1	1.05449	0	0
Megakaryocyte	ITGA2B	1.04215	0	0
Megakaryocyte	MPIG6B	0.991902	0	0
Megakaryocyte	TREML1	0.913205	0	0
Megakaryocyte	CMTM5	0.692495	2.0916e-254	4.31225e-250
Megakaryocyte	GP9	0.857276	9.40074e-235	1.93815e-230
Megakaryocyte	PRKAR2B	0.70277	1.34712e-232	2.77737e-228
Megakaryocyte	AP001189.1	0.566667	6.42561e-230	1.32477e-225
Megakaryocyte	BEX3	0.881035	1.97397e-220	4.06974e-216
Megakaryocyte	F13A1	0.86985	2.71e-204	5.58722e-200
Megakaryocyte	SH3BGRL2	0.456475	6.89965e-186	1.4225e-181
Megakaryocyte	SNCA	0.941774	3.76945e-182	7.77148e-178
Megakaryocyte	CALD1	0.457904	1.10468e-180	2.27751e-176
Megakaryocyte	ACRBP	0.778718	2.02468e-168	4.17429e-164
Megakaryocyte	CLEC1B	0.64102	3.97416e-160	8.19354e-156
Megakaryocyte	MT-ND1	0.462949	4.50103e-157	9.27977e-153
Megakaryocyte	CCL5	0.804183	1.06287e-156	2.19132e-152
Megakaryocyte	CLU	0.737985	7.71598e-149	1.5908e-144
Megakaryocyte	PDLIM1	0.718502	2.89283e-148	5.96415e-144
Megakaryocyte	AC000093.1	0.394572	1.54841e-143	3.19235e-139
Megakaryocyte	TMEM40	0.560848	1.63549e-137	3.37189e-133
Megakaryocyte	C2orf88	0.479749	1.18509e-135	2.44329e-131
Megakaryocyte	LIMS1	0.839507	1.13697e-133	2.34409e-129
Megakaryocyte	FHL1	0.458759	4.039e-133	8.3272e-129
Megakaryocyte	CD9	0.753222	3.68597e-129	7.59937e-125
Megakaryocyte	TPM1	0.689558	5.84867e-127	1.20582e-122
Megakaryocyte	MAX	0.648606	1.19431e-120	2.46231e-116
Megakaryocyte	OST4	0.501795	3.20082e-119	6.59913e-115
Megakaryocyte	TMSB4X	0.304248	6.2397e-119	1.28644e-114
Megakaryocyte	TLN1	0.742505	2.2897e-117	4.72068e-113
Megakaryocyte	IRS2	0.46143	7.99377e-117	1.64808e-112
Megakaryocyte	HIST1H2AC	0.864311	1.34698e-116	2.77708e-112
Megakaryocyte	NAP1L1	0.619288	8.70875e-112	1.79548e-107
Megakaryocyte	VCL	0.559437	2.41158e-108	4.97196e-104
Megakaryocyte	PTGS1	0.459255	1.42695e-105	2.94193e-101
Megakaryocyte	SELP	0.250609	6.80203e-104	1.40237e-99
Megakaryocyte	SPX	0.265572	8.42479e-103	1.73694e-98
Megakaryocyte	RGS10	0.621564	9.94273e-102	2.04989e-97
Megakaryocyte	THBS1	0.343737	2.21526e-100	4.56721e-96
Megakaryocyte	RBPMS2	0.251709	1.58674e-99	3.27139e-95
Megakaryocyte	CRISPLD2	0.255805	2.10383e-98	4.33746e-94
Megakaryocyte	NCOA4	0.669864	2.73508e-98	5.63892e-94
Megakaryocyte	CTTN	0.287072	2.58757e-96	5.33478e-92
Megakaryocyte	TAGLN2	0.596604	3.66931e-96	7.56502e-92
Megakaryocyte	CLEC4E	0.33781	1.38083e-95	2.84685e-91
Megakaryocyte	PGRMC1	0.489009	1.81779e-90	3.74774e-86
Megakaryocyte	AC147651.1	0.289314	2.66641e-90	5.49733e-86
Megakaryocyte	LCN2	0.317197	9.03922e-90	1.86362e-85
Megakaryocyte	MTURN	0.29908	4.61702e-88	9.51892e-84
Megakaryocyte	RGS18	0.748922	5.49458e-87	1.13282e-82
Megakaryocyte	LRRK2	0.391567	1.2104e-84	2.49547e-80
Megakaryocyte	MT-ATP6	0.322371	4.38554e-82	9.04168e-78
Megakaryocyte	MEGF9	0.306651	1.41684e-81	2.92111e-77
Megakaryocyte	CDKN2D	0.341079	8.29035e-81	1.70922e-76
Megakaryocyte	GRAP2	0.398375	2.76968e-79	5.71026e-75
Megakaryocyte	RUFY1	0.580383	6.49708e-79	1.3395e-74
Megakaryocyte	RAB27B	0.264335	1.6438e-77	3.38902e-73
Megakaryocyte	RAC1	0.346943	1.41776e-75	2.923e-71
Megakaryocyte	C19orf33	0.261139	1.30522e-74	2.69097e-70
Megakaryocyte	FYB1	0.372132	7.58212e-74	1.5632e-69
Megakaryocyte	TMEM154	0.274515	1.09039e-73	2.24805e-69
Megakaryocyte	CREB5	0.265477	1.22449e-73	2.52454e-69
Megakaryocyte	CCNY	0.260915	6.96671e-73	1.43633e-68
Megakaryocyte	CAST	0.388149	1.44007e-72	2.96898e-68
Megakaryocyte	TXNIP	0.420784	1.68059e-72	3.46487e-68
Megakaryocyte	USP15	0.339378	1.96637e-70	4.05406e-66
Megakaryocyte	HIST1H3H	0.419169	7.71107e-70	1.58979e-65
Megakaryocyte	PLXDC2	0.262982	6.03889e-68	1.24504e-63
Megakaryocyte	CTSS	0.306693	9.31867e-68	1.92123e-63
Megakaryocyte	MNDA	0.372621	2.96812e-66	6.11938e-62
Megakaryocyte	NBPF14	0.267421	1.90339e-64	3.92422e-60
Megakaryocyte	TPM4	0.541824	1.06547e-63	2.19667e-59
Megakaryocyte	ACTN1	0.373288	4.22078e-63	8.70199e-59
Megakaryocyte	RABGAP1L	0.330518	9.39456e-62	1.93688e-57
Megakaryocyte	MTPN	0.408146	1.13949e-61	2.34928e-57
Megakaryocyte	C12orf75	0.372723	2.7575e-61	5.68515e-57
Megakaryocyte	IQGAP2	0.340927	3.18273e-60	6.56184e-56
Megakaryocyte	ITM2B	0.312708	1.54743e-59	3.19033e-55
Megakaryocyte	PROS1	0.265736	1.75461e-59	3.61748e-55
Megakaryocyte	PTPN12	0.259995	9.07363e-59	1.87071e-54
Megakaryocyte	TSC22D3	0.338896	8.73023e-58	1.79991e-53
Megakaryocyte	RSU1	0.483943	4.35431e-57	8.97729e-53
Megakaryocyte	VCAN	0.28034	7.35963e-57	1.51734e-52
Megakaryocyte	LYST	0.286022	1.57031e-56	3.23751e-52
Megakaryocyte	NT5C3A	0.432812	8.25288e-56	1.7015e-51
Megakaryocyte	RIPOR2	0.382529	2.83908e-55	5.85334e-51
Megakaryocyte	PLEK	0.421321	4.86068e-55	1.00213e-50
Megakaryocyte	KIF2A	0.338949	6.88928e-54	1.42036e-49
Megakaryocyte	DAPP1	0.335294	1.10411e-53	2.27634e-49
Megakaryocyte	STAT1	0.271156	2.70911e-53	5.58538e-49
Megakaryocyte	NEXN	0.315584	4.72815e-53	9.74803e-49
Megakaryocyte	TSC22D1	0.47806	1.24504e-52	2.56689e-48
Megakaryocyte	SMAP2	0.321889	5.31236e-51	1.09525e-46
Megakaryocyte	CMIP	0.256223	8.39971e-51	1.73177e-46
Megakaryocyte	AHNAK	0.349054	1.22781e-50	2.53137e-46
Megakaryocyte	SNX10	0.28283	1.48295e-50	3.0574e-46
Megakaryocyte	NEAT1	0.268233	3.43807e-50	7.08826e-46
Megakaryocyte	HMGB1	0.320421	1.44167e-49	2.9723e-45
Megakaryocyte	ANO6	0.255666	8.27815e-49	1.70671e-44
Megakaryocyte	CD36	0.261908	8.62115e-49	1.77742e-44
Megakaryocyte	MYL12A	0.376578	3.95298e-48	8.14986e-44
Megakaryocyte	STOM	0.393611	4.22454e-48	8.70973e-44
Megakaryocyte	RNF11	0.316395	1.74443e-47	3.59648e-43
Megakaryocyte	ITGB1	0.334613	2.00284e-46	4.12926e-42
Megakaryocyte	ANP32B	0.300258	6.36744e-46	1.31277e-41
Megakaryocyte	MYH9	0.286792	1.47003e-45	3.03075e-41
Megakaryocyte	EVI2A	0.268172	3.20535e-45	6.60848e-41
Megakaryocyte	PRDX6	0.326836	3.41617e-45	7.04312e-41
Megakaryocyte	NUP214	0.28392	1.10892e-44	2.28626e-40
Megakaryocyte	VIM	0.267001	1.63695e-44	3.37491e-40
Megakaryocyte	EVI2B	0.277423	1.86502e-43	3.84512e-39
Megakaryocyte	CD99	0.287264	4.31743e-43	8.90125e-39
Megakaryocyte	APLP2	0.295965	5.07913e-43	1.04716e-38
Megakaryocyte	MPP1	0.281744	9.47034e-43	1.9525e-38
Megakaryocyte	PRKCB	0.257431	2.98186e-42	6.1477e-38
Megakaryocyte	STMP1	0.251409	3.03509e-42	6.25744e-38
Megakaryocyte	C9orf16	0.341352	3.06481e-42	6.31872e-38
Megakaryocyte	S100A10	0.280684	8.52863e-41	1.75835e-36
Megakaryocyte	NCF2	0.279165	1.05487e-40	2.17483e-36
Megakaryocyte	EMC3	0.323514	7.9368e-40	1.63633e-35
Megakaryocyte	DEK	0.254179	1.3154e-39	2.71196e-35
Megakaryocyte	SNAP23	0.250812	3.95388e-39	8.15172e-35
Megakaryocyte	TLK1	0.27415	5.11254e-39	1.05405e-34
Megakaryocyte	AP1S2	0.269994	1.6457e-38	3.39293e-34
Megakaryocyte	LRRFIP1	0.263298	5.00453e-38	1.03178e-33
Megakaryocyte	MBNL1	0.283436	1.23747e-37	2.55129e-33
Megakaryocyte	PARVB	0.353254	1.09672e-36	2.2611e-32
Megakaryocyte	SPINT2	0.294877	1.28246e-36	2.64405e-32
Megakaryocyte	TUBA4A	0.373877	1.33172e-36	2.7456e-32
Megakaryocyte	MT-ND6	0.304252	2.27765e-36	4.69583e-32
Megakaryocyte	TMEM50A	0.262886	6.08531e-36	1.25461e-31
Megakaryocyte	GNAS	0.252958	8.43447e-36	1.73894e-31
Megakaryocyte	TUBA1C	0.342416	1.92883e-35	3.97666e-31
Megakaryocyte	ODC1	0.332969	5.31486e-34	1.09576e-29
Megakaryocyte	HLA-E	0.262748	3.49627e-33	7.20827e-29
Megakaryocyte	CALM3	0.255436	8.59942e-32	1.77294e-27
Megakaryocyte	TPM3	0.260303	9.71439e-32	2.00282e-27
Megakaryocyte	FERMT3	0.443475	1.09859e-31	2.26497e-27
Megakaryocyte	RAP1B	0.469009	7.50053e-31	1.54638e-26
Megakaryocyte	YWHAZ	0.250126	4.68522e-30	9.65951e-26
Megakaryocyte	MMD	0.263255	1.39484e-29	2.87574e-25
Megakaryocyte	LAT	0.305543	2.38828e-27	4.92392e-23
Megakaryocyte	SVIP	0.252555	2.03083e-25	4.18695e-21
Megakaryocyte	NDUFAF3	0.268475	1.86333e-19	3.84162e-15
Megakaryocyte	ILK	0.271294	4.42295e-19	9.1188e-15
DC1	CADM1	0.617478	1.81701e-65	3.74614e-61
DC1	XCR1	0.65141	3.19035e-62	6.57754e-58
DC1	CLEC9A	1.16234	7.72171e-60	1.59199e-55
DC1	CENPF	0.706458	1.16964e-56	2.41144e-52
DC1	BIRC5	0.584973	2.0555e-53	4.23782e-49
DC1	PTTG1	0.992815	6.86497e-53	1.41535e-48
DC1	ASPM	0.456508	8.9482e-48	1.84485e-43
DC1	CLNK	0.419497	2.06007e-47	4.24725e-43
DC1	ENPP1	0.274753	6.82951e-47	1.40804e-42
DC1	HIST1H4C	1.59246	1.34307e-45	2.76901e-41
DC1	CKS2	0.776038	1.1886e-44	2.45054e-40
DC1	CCND1	0.814314	1.33971e-44	2.76209e-40
DC1	TOP2A	0.72189	1.60106e-44	3.3009e-40
DC1	RAB7B	0.42648	3.29221e-44	6.78755e-40
DC1	HMMR	0.409874	1.68438e-43	3.47268e-39
DC1	MKI67	0.649351	7.51713e-43	1.54981e-38
DC1	GGH	0.501044	1.28424e-42	2.64773e-38
DC1	TSPAN13	0.369446	4.83593e-41	9.97024e-37
DC1	MAD2L1	0.449539	9.70604e-41	2.0011e-36
DC1	TPX2	0.409675	1.75404e-40	3.61631e-36
DC1	STMN1	1.06917	2.29306e-40	4.72761e-36
DC1	HMGB3	0.562363	2.62201e-40	5.4058e-36
DC1	GTSE1	0.330961	3.21884e-39	6.63628e-35
DC1	GMPPB	0.303397	6.97716e-39	1.43848e-34
DC1	FCRL5	0.365587	6.25945e-38	1.29051e-33
DC1	TPD52	0.369159	9.79758e-38	2.01997e-33
DC1	IMP4	0.286374	1.54858e-37	3.19271e-33
DC1	DNASE1L3	1.51088	2.21776e-37	4.57236e-33
DC1	C1orf54	1.08019	3.97263e-37	8.19037e-33
DC1	HIST1H2BG	0.697714	6.58698e-37	1.35804e-32
DC1	NET1	0.266225	6.84393e-37	1.41101e-32
DC1	SNRPA1	0.322526	1.05725e-36	2.17974e-32
DC1	HSP90B1	1.13126	5.3645e-36	1.106e-31
DC1	GMNN	0.257918	8.19533e-36	1.68963e-31
DC1	IDO1	0.906005	1.47566e-35	3.04236e-31
DC1	SPATS2	0.278935	2.03194e-35	4.18926e-31
DC1	BOLA3	0.334305	3.99315e-34	8.23267e-30
DC1	SLAMF7	0.386733	5.02982e-34	1.037e-29
DC1	CCDC167	0.38778	6.99842e-34	1.44286e-29
DC1	KIF20B	0.357739	7.3825e-34	1.52205e-29
DC1	CDKN3	0.524324	9.23468e-34	1.90391e-29
DC1	MZB1	1.57527	1.40904e-33	2.90501e-29
DC1	RCN2	0.33078	2.49182e-33	5.13739e-29
DC1	RGCC	1.17168	2.70655e-33	5.5801e-29
DC1	DTYMK	0.359732	9.07161e-33	1.87029e-28
DC1	MAP3K13	0.25788	9.69864e-33	1.99957e-28
DC1	RAB8A	0.270649	1.00777e-32	2.07771e-28
DC1	IGHG1	2.62146	1.26519e-32	2.60844e-28
DC1	FDPS	0.355025	3.69229e-32	7.61239e-28
DC1	CKS1B	0.739183	4.21673e-32	8.69363e-28
DC1	ASB2	0.370415	1.99976e-31	4.1229e-27
DC1	KPNA2	0.471841	2.25505e-31	4.64923e-27
DC1	SUSD3	0.43049	2.51028e-31	5.17543e-27
DC1	DENND1B	0.287153	2.57308e-31	5.30493e-27
DC1	CDK1	0.485554	2.6002e-31	5.36084e-27
DC1	KIF11	0.302435	6.69832e-31	1.38099e-26
DC1	TUBA1B	1.08964	8.472e-31	1.74667e-26
DC1	NUSAP1	0.471722	1.01167e-30	2.08575e-26
DC1	PCLAF	0.639601	1.1437e-30	2.35797e-26
DC1	SEL1L	0.267181	1.47634e-30	3.04377e-26
DC1	HLA-DOB	0.465048	3.65307e-30	7.53153e-26
DC1	CD59	0.359627	5.70501e-30	1.1762e-25
DC1	SNRNP25	0.349729	6.86764e-30	1.4159e-25
DC1	CRELD2	0.500627	1.16163e-29	2.39493e-25
DC1	TENT5C	0.397148	1.56042e-29	3.21711e-25
DC1	SLC25A39	0.270376	2.09245e-29	4.314e-25
DC1	LRRC59	0.293423	2.38786e-29	4.92306e-25
DC1	MDH1	0.278979	3.12313e-29	6.43896e-25
DC1	FKBP11	1.00381	3.31585e-29	6.8363e-25
DC1	DCTN3	0.257734	4.20986e-29	8.67947e-25
DC1	ERGIC2	0.307374	5.06006e-29	1.04323e-24
DC1	HSPH1	0.280987	6.39979e-29	1.31945e-24
DC1	BASP1	0.26512	7.05546e-29	1.45462e-24
DC1	SRM	0.367302	1.00426e-28	2.07048e-24
DC1	PDCD5	0.25666	2.48755e-28	5.12858e-24
DC1	TMEM14A	0.362176	2.71807e-28	5.60385e-24
DC1	PLK1	0.281372	3.13656e-28	6.46664e-24
DC1	TIMM10	0.306655	4.07915e-28	8.40998e-24
DC1	MCUR1	0.356669	5.13945e-28	1.0596e-23
DC1	CENPN	0.366415	1.06695e-27	2.19974e-23
DC1	CDC25B	0.291227	1.3358e-27	2.75403e-23
DC1	NUCKS1	0.624089	1.35781e-27	2.79939e-23
DC1	CD38	0.500476	1.3648e-27	2.81381e-23
DC1	MCM5	0.363713	1.43456e-27	2.95764e-23
DC1	CDKN2C	0.305821	2.74515e-27	5.65967e-23
DC1	PLPP5	0.304695	2.90791e-27	5.99525e-23
DC1	DDX39A	0.256505	6.64341e-27	1.36967e-22
DC1	MESD	0.329081	8.57746e-27	1.76841e-22
DC1	SEL1L3	0.289099	1.02681e-26	2.11698e-22
DC1	BUD23	0.25433	1.41985e-26	2.92731e-22
DC1	SNRPD1	0.371036	2.92407e-26	6.02856e-22
DC1	HMGB1	0.697091	3.56831e-26	7.35679e-22
DC1	GCSAM	0.313232	3.64485e-26	7.51459e-22
DC1	SKA2	0.359625	3.71089e-26	7.65075e-22
DC1	GAS6	0.260008	4.32937e-26	8.92587e-22
DC1	PTMS	0.63206	4.62045e-26	9.52598e-22
DC1	PDE4DIP	0.297414	5.21318e-26	1.0748e-21
DC1	VOPP1	0.404649	6.85261e-26	1.4128e-21
DC1	MLEC	0.393124	7.17995e-26	1.48029e-21
DC1	PHF19	0.301552	7.22621e-26	1.48983e-21
DC1	KDELR2	0.598547	8.80686e-26	1.81571e-21
DC1	TECR	0.313374	9.97086e-26	2.05569e-21
DC1	MRPL18	0.429095	1.56861e-25	3.23401e-21
DC1	H2AFZ	0.837263	1.6592e-25	3.42077e-21
DC1	CSRP1	0.394236	1.81579e-25	3.74361e-21
DC1	CDC20	0.261924	1.98773e-25	4.09811e-21
DC1	HIST1H2BN	0.250088	2.73202e-25	5.6326e-21
DC1	SRP19	0.259617	2.85568e-25	5.88756e-21
DC1	PTPA	0.271402	3.33151e-25	6.86858e-21
DC1	TXNDC11	0.250212	3.76978e-25	7.77215e-21
DC1	ZWINT	0.275405	4.15855e-25	8.57369e-21
DC1	ANP32E	0.526672	4.34827e-25	8.96482e-21
DC1	FAM118A	0.254681	4.47017e-25	9.21614e-21
DC1	XBP1	1.18638	4.54208e-25	9.3644e-21
DC1	SEPT6	0.262863	4.75666e-25	9.8068e-21
DC1	GYPC	0.363428	1.09182e-24	2.251e-20
DC1	BUB3	0.263619	1.50656e-24	3.10608e-20
DC1	SDF2L1	0.635606	1.56274e-24	3.2219e-20
DC1	RAD21	0.267865	1.90504e-24	3.92763e-20
DC1	CENPW	0.376461	2.13908e-24	4.41014e-20
DC1	CCNB2	0.281655	3.17036e-24	6.53632e-20
DC1	PIM2	0.818107	3.20705e-24	6.61198e-20
DC1	TMED10	0.28369	4.33842e-24	8.94452e-20
DC1	PPIB	0.720777	4.52834e-24	9.33607e-20
DC1	POU2AF1	0.364436	4.93546e-24	1.01754e-19
DC1	HMGN2	0.883699	5.83421e-24	1.20284e-19
DC1	IDH2	0.537805	5.98458e-24	1.23384e-19
DC1	MZT2B	0.522829	6.02494e-24	1.24216e-19
DC1	PDIA4	0.506698	6.42042e-24	1.3237e-19
DC1	RPA3	0.426469	8.43974e-24	1.74002e-19
DC1	CEP55	0.279923	8.59435e-24	1.7719e-19
DC1	HIST1H1D	0.37332	1.08236e-23	2.2315e-19
DC1	AUP1	0.262116	1.15626e-23	2.38386e-19
DC1	PARP1	0.465431	1.39115e-23	2.86814e-19
DC1	FABP5	0.497177	2.18602e-23	4.50693e-19
DC1	PSMD14	0.346396	2.50572e-23	5.16604e-19
DC1	IGHG3	1.92432	2.84073e-23	5.85674e-19
DC1	SPDL1	0.260495	2.86144e-23	5.89942e-19
DC1	HLA-DQA1	1.7389	3.65155e-23	7.5284e-19
DC1	LSM5	0.518061	4.0359e-23	8.32081e-19
DC1	CACYBP	0.383253	5.27744e-23	1.08805e-18
DC1	RRBP1	0.359619	7.54261e-23	1.55506e-18
DC1	SMC4	0.510009	9.65633e-23	1.99084e-18
DC1	DNAJB11	0.388736	1.25389e-22	2.58515e-18
DC1	HMGN1	0.715049	1.27471e-22	2.62806e-18
DC1	SMC2	0.258887	1.43831e-22	2.96535e-18
DC1	IRF8	1.03738	1.61006e-22	3.31945e-18
DC1	UBE2C	0.917219	1.96804e-22	4.05752e-18
DC1	LMAN1	0.571826	1.96959e-22	4.0607e-18
DC1	CNPY2	0.328024	2.09143e-22	4.3119e-18
DC1	CDK2AP2	0.434286	2.44405e-22	5.03891e-18
DC1	HIST1H1C	0.453273	2.58214e-22	5.32359e-18
DC1	TK1	0.376541	2.93652e-22	6.05422e-18
DC1	HNRNPAB	0.3058	3.02594e-22	6.23858e-18
DC1	CALR	0.65085	3.09238e-22	6.37555e-18
DC1	TMED9	0.468559	3.16856e-22	6.53261e-18
DC1	ITM2C	0.838687	3.65046e-22	7.52615e-18
DC1	BIRC3	0.254897	4.17092e-22	8.59918e-18
DC1	C1QBP	0.369509	5.0894e-22	1.04928e-17
DC1	TPMT	0.250404	7.71892e-22	1.59141e-17
DC1	TYMS	0.4574	8.56403e-22	1.76565e-17
DC1	H2AFV	0.536175	1.16414e-21	2.40011e-17
DC1	PRDX4	0.708618	1.16703e-21	2.40606e-17
DC1	H2AFX	0.254107	1.36563e-21	2.81553e-17
DC1	ADAM19	0.267651	1.41632e-21	2.92003e-17
DC1	TUBB	0.850759	1.45832e-21	3.00662e-17
DC1	C1orf21	0.301855	1.70945e-21	3.52437e-17
DC1	XRCC6	0.260964	1.85793e-21	3.83049e-17
DC1	FKBP2	0.642664	2.39622e-21	4.94028e-17
DC1	TPM4	0.350219	2.75605e-21	5.68214e-17
DC1	UBE2L3	0.278673	4.15262e-21	8.56145e-17
DC1	MZT2A	0.523787	4.35756e-21	8.98399e-17
DC1	CCT2	0.315269	5.29631e-21	1.09194e-16
DC1	PSMB6	0.30093	5.95156e-21	1.22703e-16
DC1	UBE2S	0.348235	6.32277e-21	1.30357e-16
DC1	EIF5B	0.296322	7.74519e-21	1.59683e-16
DC1	TLR10	0.290751	8.52737e-21	1.75809e-16
DC1	RAN	0.633755	8.88251e-21	1.83131e-16
DC1	RRM2	0.506201	1.13709e-20	2.34433e-16
DC1	DNAJC15	0.262579	1.34624e-20	2.77555e-16
DC1	NDUFS8	0.253565	1.41612e-20	2.91962e-16
DC1	HERPUD1	0.481252	2.26568e-20	4.67115e-16
DC1	IGLL5	0.414569	2.43325e-20	5.01663e-16
DC1	HMGA1	0.509822	2.89633e-20	5.97136e-16
DC1	SNRPB	0.287293	2.97706e-20	6.13781e-16
DC1	SELENOK	0.361663	3.40614e-20	7.02244e-16
DC1	C15orf48	0.452174	4.58362e-20	9.45005e-16
DC1	MYDGF	0.660141	5.17944e-20	1.06784e-15
DC1	SLAMF8	0.262504	5.54524e-20	1.14326e-15
DC1	JPT1	0.416841	8.97131e-20	1.84962e-15
DC1	RNASEH2C	0.283061	1.12205e-19	2.31333e-15
DC1	TUBB4B	0.437901	1.14788e-19	2.36659e-15
DC1	MANF	0.56622	1.28718e-19	2.65378e-15
DC1	RANBP1	0.481399	1.66062e-19	3.42369e-15
DC1	HSPE1	0.36991	2.1175e-19	4.36566e-15
DC1	HM13	0.300895	2.30466e-19	4.75152e-15
DC1	WDFY4	0.430494	2.31378e-19	4.77031e-15
DC1	SRSF7	0.302832	2.41111e-19	4.97098e-15
DC1	SUB1	0.547679	2.47657e-19	5.10595e-15
DC1	SELENOS	0.453822	2.50634e-19	5.16731e-15
DC1	TUBA1C	0.439111	2.77949e-19	5.73047e-15
DC1	EIF2S2	0.265389	2.94791e-19	6.07771e-15
DC1	AIM2	0.296048	4.39892e-19	9.06926e-15
DC1	ERLEC1	0.390246	4.63528e-19	9.55656e-15
DC1	DEPDC1	0.311766	5.19161e-19	1.07035e-14
DC1	S100B	0.824291	5.20394e-19	1.0729e-14
DC1	MRPL51	0.378461	7.2188e-19	1.4883e-14
DC1	NDUFV2	0.355888	8.81378e-19	1.81714e-14
DC1	NME1	0.352353	8.99175e-19	1.85383e-14
DC1	MIF	0.478803	1.56495e-18	3.22646e-14
DC1	PDIA6	0.514408	2.76e-18	5.69029e-14
DC1	CCDC88A	0.296394	2.90478e-18	5.98879e-14
DC1	SPCS3	0.567711	2.91244e-18	6.00457e-14
DC1	DERL3	0.613768	2.94138e-18	6.06424e-14
DC1	VMO1	0.288495	3.16707e-18	6.52955e-14
DC1	CYCS	0.410029	3.83709e-18	7.91093e-14
DC1	LMAN2	0.325167	4.03502e-18	8.319e-14
DC1	KCNK6	0.529526	4.26345e-18	8.78995e-14
DC1	BTG2	0.303676	6.34903e-18	1.30898e-13
DC1	HSPD1	0.278688	7.45408e-18	1.53681e-13
DC1	RPN2	0.460496	7.90415e-18	1.6296e-13
DC1	SPCS2	0.48133	1.00433e-17	2.07062e-13
DC1	PEBP1	0.422988	1.3214e-17	2.72434e-13
DC1	SSR3	0.53883	1.33653e-17	2.75553e-13
DC1	IGHG2	2.62953	1.51306e-17	3.11948e-13
DC1	RRM1	0.266349	1.53518e-17	3.16508e-13
DC1	CD79B	0.252096	1.69448e-17	3.4935e-13
DC1	TMED2	0.327364	2.10382e-17	4.33744e-13
DC1	ANAPC11	0.304257	2.2811e-17	4.70295e-13
DC1	TAP1	0.450323	3.10464e-17	6.40084e-13
DC1	SEC11C	0.902149	3.17944e-17	6.55505e-13
DC1	HLA-DQB1	1.43438	3.20821e-17	6.61437e-13
DC1	CD27	0.669658	3.28523e-17	6.77315e-13
DC1	PPA1	0.579007	3.60174e-17	7.42571e-13
DC1	CYTOR	0.315257	4.03346e-17	8.31579e-13
DC1	ATP5MC1	0.286947	4.27585e-17	8.81553e-13
DC1	BATF3	0.468244	1.12194e-16	2.31311e-12
DC1	TRAM1	0.318758	1.1763e-16	2.42518e-12
DC1	IGHG4	2.3962	2.76185e-16	5.69411e-12
DC1	OSTC	0.320391	2.87532e-16	5.92804e-12
DC1	HSPA5	0.465311	3.59032e-16	7.40216e-12
DC1	APOL3	0.415675	4.34393e-16	8.95588e-12
DC1	SPINT2	0.424152	4.68247e-16	9.65385e-12
DC1	LDHB	0.43226	5.43147e-16	1.11981e-11
DC1	TRMT112	0.304179	7.85177e-16	1.6188e-11
DC1	PPIA	0.513657	9.75485e-16	2.01116e-11
DC1	CPNE3	0.818787	1.0058e-15	2.07367e-11
DC1	NCL	0.276152	1.4576e-15	3.00513e-11
DC1	OFD1	0.282905	1.48904e-15	3.06996e-11
DC1	HIST1H1E	0.343751	6.94423e-15	1.43169e-10
DC1	P4HB	0.396209	9.09133e-15	1.87436e-10
DC1	CYB5R3	0.370427	1.37629e-14	2.8375e-10
DC1	NAAA	0.432116	1.63229e-14	3.3653e-10
DC1	CBX6	0.277879	1.73698e-14	3.58114e-10
DC1	ARL6IP1	0.571893	2.02088e-14	4.16644e-10
DC1	EVL	0.275162	3.13687e-14	6.46728e-10
DC1	IGFBP7	0.322856	5.03218e-14	1.03748e-09
DC1	ENSA	0.427698	6.09922e-14	1.25748e-09
DC1	MARCKSL1	0.376813	6.37436e-14	1.3142e-09
DC1	PCNA	0.275204	9.85056e-14	2.03089e-09
DC1	HLA-DPA1	1.45781	1.60528e-13	3.30961e-09
DC1	ERH	0.308565	1.96745e-13	4.0563e-09
DC1	NDUFC2	0.35029	2.32224e-13	4.78776e-09
DC1	CD74	1.44591	2.58056e-13	5.32033e-09
DC1	EIF5A	0.410325	3.3857e-13	6.9803e-09
DC1	LDHA	0.407268	4.92944e-13	1.0163e-08
DC1	HLA-DPB1	1.51965	6.88484e-13	1.41945e-08
DC1	PSME2	0.421152	2.60568e-12	5.37213e-08
DC1	ATP5F1A	0.300418	2.85997e-12	5.89639e-08
DC1	IGHM	0.355726	3.74518e-12	7.72144e-08
DC1	HSP90AB1	0.305609	5.18114e-12	1.06819e-07
DC1	SSR4	0.654062	5.76695e-12	1.18897e-07
DC1	HLA-DRB1	1.23495	5.79403e-12	1.19455e-07
DC1	PPT1	0.275488	1.12921e-11	2.3281e-07
DC1	COX6C	0.280494	1.20755e-11	2.4896e-07
DC1	ISG20	0.439519	1.51582e-11	3.12516e-07
DC1	JCHAIN	1.5887	1.6125e-11	3.32449e-07
DC1	COX5A	0.290892	2.58132e-11	5.3219e-07
DC1	IGKC	2.15591	2.82962e-11	5.83382e-07
DC1	SRSF2	0.302795	4.45415e-11	9.18313e-07
DC1	PTMA	0.376141	1.73427e-10	3.57554e-06
DC1	COPE	0.259562	3.26921e-10	6.74013e-06
DC1	NUCB2	0.398655	4.79736e-10	9.89072e-06
DC1	SLC25A5	0.37859	5.36547e-10	1.1062e-05
DC1	CCND2	0.303502	7.36724e-10	1.5189e-05
DC1	TXN	0.405742	7.70335e-10	1.5882e-05
DC1	RPSA	0.412088	1.107e-09	2.2823e-05
DC1	RPLP0	0.415393	1.22048e-09	2.51626e-05
DC1	MTDH	0.351677	1.68839e-09	3.48095e-05
DC1	UBB	0.32733	2.40363e-09	4.95556e-05
DC1	FUCA1	0.290632	2.70511e-09	5.57713e-05
DC1	HSPA8	0.338127	5.66164e-09	0.000116726
DC1	ATP5PF	0.273257	7.50572e-09	0.000154745
DC1	SNX3	0.749235	1.02216e-08	0.000210739
DC1	CHCHD2	0.300685	1.09031e-08	0.00022479
DC1	ATP5MC3	0.327889	1.0973e-08	0.00022623
DC1	UCP2	0.288594	1.52242e-08	0.000313878
DC1	DEK	0.267182	1.86693e-08	0.000384906
DC1	HSP90AA1	0.250207	2.07222e-08	0.00042723
DC1	HLA-C	0.363491	2.41611e-08	0.000498129
DC1	NPM1	0.336594	3.43818e-08	0.000708851
DC1	SEC61B	0.387299	4.80463e-08	0.00099057
DC1	EEF1B2	0.435413	5.54789e-08	0.00114381
DC1	C20orf27	0.311702	6.11197e-08	0.00126011
DC1	ID2	0.510627	8.87586e-08	0.00182994
DC1	HLA-DMB	0.342301	1.04061e-07	0.00214544
DC1	MS4A4A	0.254375	1.58383e-07	0.00326538
DC1	RPS5	0.305556	1.42833e-06	0.0294479
DC1	CPVL	0.692923	1.75349e-06	0.0361517
DC1	GSTP1	0.339831	3.951e-06	0.0814577
DC1	HLA-DMA	0.398473	9.48212e-06	0.195493
DC1	ENO1	0.293403	1.82332e-05	0.375915
DC1	IGLC2	1.92835	2.39943e-05	0.49469
DC1	RGS10	0.438	3.73924e-05	0.770918
DC1	NAP1L1	0.396458	7.46054e-05	1
DC1	RPS2	0.280888	9.58471e-05	1
DC1	IGLC3	1.89992	9.88126e-05	1
DC1	YBX1	0.27891	0.000112755	1
DC1	HLA-DRA	0.9643	0.000174762	1
DC1	ACTG1	0.32222	0.000500293	1
DC1	HMGB2	0.555178	0.00103483	1
DC1	HLA-DRB5	0.531194	0.00196232	1
DC1	IGHA1	1.11051	0.00308451	1
DC1	RETN	0.792761	0.00360552	1
DC1	MT-ND5	0.278489	0.0045396	1
DC1	TMSB4X	0.293106	0.00781132	1
DC2	HLA-DQA1	2.52264	2.74700499087733e-321	5.66350018969179e-317
DC2	HLA-DQB1	1.91671	3.41212e-306	7.03476e-302
DC2	HLA-DRB1	1.92134	5.91996e-306	1.22052e-301
DC2	CD74	1.76765	6.17914e-292	1.27395e-287
DC2	HLA-DPB1	1.96998	8.19789e-278	1.69016e-273
DC2	HLA-DPA1	1.90946	2.99647e-270	6.17781e-266
DC2	CD1E	1.04673	4.58837e-248	9.45985e-244
DC2	HLA-DRA	1.71923	6.31165e-248	1.30127e-243
DC2	CD1C	1.39182	1.29048e-238	2.66058e-234
DC2	PKIB	0.80726	3.09026e-224	6.37119e-220
DC2	PPA1	1.38513	6.82195e-213	1.40648e-208
DC2	NDRG2	0.47836	6.38454e-159	1.3163e-154
DC2	SPINT2	0.977212	3.98089e-154	8.2074e-150
DC2	FCER1A	1.27673	8.33316e-149	1.71805e-144
DC2	PPP1R14A	0.675471	3.03978e-138	6.26711e-134
DC2	GSN	1.13977	5.48906e-138	1.13168e-133
DC2	CLEC10A	1.29878	6.81103e-137	1.40423e-132
DC2	PLD4	0.446121	1.5385e-128	3.17193e-124
DC2	HLA-DMA	1.0055	7.63378e-126	1.57386e-121
DC2	HLA-DOA	0.380006	4.11241e-116	8.47855e-112
DC2	CD72	0.536094	1.76369e-108	3.63619e-104
DC2	HLA-DMB	0.940941	1.94924e-108	4.01875e-104
DC2	SLC38A1	0.498863	2.81008e-108	5.79354e-104
DC2	RPSA	0.772111	7.57073e-107	1.56086e-102
DC2	CIITA	0.583582	9.33204e-107	1.92399e-102
DC2	IDO1	0.854449	1.71233e-104	3.53031e-100
DC2	CACNA2D3	0.319386	7.42033e-101	1.52985e-96
DC2	RPS2	0.653876	1.15066e-98	2.37232e-94
DC2	FCGR2B	0.567159	4.02611e-95	8.30064e-91
DC2	FLT3	0.317037	7.55941e-94	1.55852e-89
DC2	RPL5	0.663552	1.26531e-91	2.60869e-87
DC2	P2RY14	0.320178	2.88274e-91	5.94335e-87
DC2	CLECL1	0.329786	3.42449e-91	7.06026e-87
DC2	RPL4	0.639527	3.70544e-91	7.6395e-87
DC2	RPLP0	0.661736	1.65065e-90	3.40314e-86
DC2	ENHO	0.397878	1.9657e-89	4.05269e-85
DC2	APEX1	0.488632	2.39739e-88	4.9427e-84
DC2	CLIC2	0.3962	2.82144e-86	5.81697e-82
DC2	RPL10A	0.598073	2.40177e-84	4.95172e-80
DC2	FAM162A	0.320382	4.91031e-84	1.01236e-79
DC2	RPL3	0.610113	1.21694e-83	2.50897e-79
DC2	PEA15	0.459118	9.12424e-83	1.88115e-78
DC2	TLR10	0.336375	1.83145e-82	3.77591e-78
DC2	RPL15	0.565028	8.24919e-82	1.70074e-77
DC2	GAS6	0.341695	2.28004e-81	4.70075e-77
DC2	CCDC50	0.474768	7.30032e-81	1.50511e-76
DC2	ATP1B1	0.335585	8.77724e-81	1.8096e-76
DC2	TUBA1B	0.840581	5.76953e-80	1.1895e-75
DC2	ARL4C	0.551738	1.09129e-79	2.24992e-75
DC2	HMGN1	0.727893	3.1967e-79	6.59064e-75
DC2	PEBP1	0.51038	7.19169e-79	1.48271e-74
DC2	MRPL3	0.297907	1.60136e-78	3.30152e-74
DC2	IL2RG	0.430196	4.48049e-77	9.23743e-73
DC2	RPL7A	0.552755	6.77633e-77	1.39708e-72
DC2	MTMR14	0.309498	4.07552e-76	8.4025e-72
DC2	PTMS	0.626202	2.41983e-75	4.98895e-71
DC2	CA2	0.523077	3.16754e-75	6.53052e-71
DC2	RPS5	0.548041	4.43227e-75	9.13801e-71
DC2	HNRNPA1	0.651889	5.49471e-75	1.13284e-70
DC2	IL18	0.416088	1.23133e-74	2.53862e-70
DC2	ABI3	0.534565	8.57332e-74	1.76756e-69
DC2	FBXO6	0.342725	9.13965e-74	1.88432e-69
DC2	GBP1	1.19817	1.23794e-73	2.55225e-69
DC2	SPATS2L	0.526358	3.10351e-73	6.39852e-69
DC2	ITGA4	0.425989	7.96843e-73	1.64285e-68
DC2	NBDY	0.271541	3.9045e-72	8.04991e-68
DC2	PHB	0.344228	6.35637e-71	1.31049e-66
DC2	PTPN1	0.491948	1.03755e-70	2.13911e-66
DC2	BCL11A	0.437702	1.1306e-69	2.33096e-65
DC2	SLC25A39	0.288603	2.23798e-69	4.61405e-65
DC2	BUD23	0.263447	2.4291e-69	5.00808e-65
DC2	DEGS1	0.363482	2.48581e-69	5.12499e-65
DC2	RPS23	0.467612	2.55779e-69	5.2734e-65
DC2	PCBD1	0.268985	4.90487e-69	1.01124e-64
DC2	MLEC	0.344067	8.24668e-69	1.70022e-64
DC2	PDCL3	0.272308	2.96989e-68	6.12302e-64
DC2	CCT2	0.304021	3.62833e-68	7.48053e-64
DC2	IMPDH2	0.3178	5.81454e-68	1.19878e-63
DC2	GPAT3	0.253945	9.1926e-68	1.89524e-63
DC2	ITGAX	0.342935	2.46302e-67	5.07802e-63
DC2	OFD1	0.402147	2.79828e-67	5.76921e-63
DC2	PIP4K2A	0.280411	4.87613e-67	1.00531e-62
DC2	PHACTR1	0.377663	5.05397e-67	1.04198e-62
DC2	FGD2	0.440585	6.11436e-67	1.2606e-62
DC2	CBX6	0.438586	6.38988e-67	1.3174e-62
DC2	C1QBP	0.51214	1.87167e-66	3.85882e-62
DC2	KCNK6	0.500235	2.24063e-66	4.61951e-62
DC2	SEPT6	0.416397	1.28816e-65	2.65581e-61
DC2	C12orf45	0.300234	2.48187e-65	5.11688e-61
DC2	HLA-DRB5	0.886889	3.77354e-65	7.77991e-61
DC2	SNX20	0.336162	4.22373e-65	8.70807e-61
DC2	EEF1B2	0.573242	5.30773e-65	1.09429e-60
DC2	PHB2	0.273739	6.90836e-65	1.4243e-60
DC2	HSPD1	0.405013	1.62663e-64	3.35363e-60
DC2	UBE2E2	0.273195	3.65523e-64	7.53598e-60
DC2	LAMP3	0.412279	4.25943e-64	8.78167e-60
DC2	SLAMF8	0.295521	5.63073e-64	1.16089e-59
DC2	FKBP3	0.263703	8.74338e-64	1.80262e-59
DC2	CTSH	0.671365	1.36723e-63	2.81881e-59
DC2	HMGA1	0.372583	1.82374e-63	3.76001e-59
DC2	DNPH1	0.361865	1.98083e-63	4.08388e-59
DC2	PSMB10	0.280498	2.1698e-63	4.47349e-59
DC2	SPIB	0.254353	2.68113e-63	5.5277e-59
DC2	CXCL10	2.31329	7.61033e-63	1.56902e-58
DC2	TXN2	0.26561	9.17755e-63	1.89214e-58
DC2	FAM118A	0.345979	3.00898e-62	6.20362e-58
DC2	TNFAIP8	0.310348	4.26909e-62	8.80157e-58
DC2	EVL	0.319724	5.17839e-62	1.06763e-57
DC2	MRPS33	0.280532	6.99875e-62	1.44293e-57
DC2	TMEM14C	0.488158	1.50974e-61	3.11263e-57
DC2	GPR183	0.455033	1.96496e-61	4.05115e-57
DC2	PAK1	0.608079	7.37299e-61	1.52009e-56
DC2	ATP5MC1	0.304042	9.97013e-61	2.05554e-56
DC2	DCTPP1	0.27793	1.20673e-60	2.48791e-56
DC2	TAP1	0.474533	2.6855e-60	5.5367e-56
DC2	RPL23A	0.468373	4.17154e-60	8.60046e-56
DC2	ACTG1	0.513117	8.74216e-60	1.80237e-55
DC2	LAP3	0.65673	1.18469e-59	2.44248e-55
DC2	NUCKS1	0.391326	1.35694e-59	2.79761e-55
DC2	YBX1	0.543042	2.3688e-59	4.88376e-55
DC2	RPS3	0.432387	1.0806e-58	2.22787e-54
DC2	PRMT1	0.257702	1.14482e-58	2.36027e-54
DC2	CCT6A	0.309344	1.43581e-58	2.96021e-54
DC2	MYDGF	0.293846	1.6118e-58	3.32306e-54
DC2	RPS6	0.418012	1.80075e-58	3.7126e-54
DC2	RPS18	0.450571	1.80275e-58	3.71674e-54
DC2	TNFAIP8L2	0.378078	2.34531e-58	4.83532e-54
DC2	IDH2	0.370045	2.48444e-58	5.12218e-54
DC2	HSPA8	0.69386	4.67247e-58	9.63324e-54
DC2	RPL6	0.455792	8.24009e-58	1.69886e-53
DC2	NPM1	0.596711	1.03743e-57	2.13887e-53
DC2	CYCS	0.355325	5.38518e-57	1.11026e-52
DC2	PPM1G	0.300004	5.67803e-57	1.17064e-52
DC2	RHOC	0.281942	7.94071e-57	1.63714e-52
DC2	HNRNPA0	0.267602	9.85829e-57	2.03248e-52
DC2	ISOC2	0.286927	1.74428e-56	3.59618e-52
DC2	RPL27A	0.408336	2.03272e-56	4.19085e-52
DC2	MRC1	0.394345	2.18863e-56	4.5123e-52
DC2	EIF3D	0.301874	2.60344e-56	5.36752e-52
DC2	IL18BP	0.25907	3.42364e-56	7.05851e-52
DC2	HLA-DQA2	0.64494	3.83146e-56	7.89931e-52
DC2	PRMT2	0.317719	4.57683e-56	9.43606e-52
DC2	CCDC88A	0.261724	5.42908e-56	1.11931e-51
DC2	VDAC1	0.392322	6.50801e-56	1.34176e-51
DC2	RANBP1	0.302329	8.2783e-56	1.70674e-51
DC2	SLC25A5	0.586698	9.98146e-56	2.05788e-51
DC2	RPS4X	0.456946	1.28025e-55	2.63949e-51
DC2	NDUFV2	0.293756	3.11549e-55	6.42321e-51
DC2	CCT3	0.345862	9.16441e-55	1.88943e-50
DC2	CYC1	0.312235	1.23674e-54	2.54978e-50
DC2	CIB1	0.274343	3.48953e-54	7.19437e-50
DC2	PLEKHO1	0.355292	7.45315e-54	1.53662e-49
DC2	SNRPD1	0.270166	1.23394e-53	2.54402e-49
DC2	CNN2	0.296601	1.37753e-53	2.84005e-49
DC2	EEF1A1	0.429898	1.59478e-53	3.28796e-49
DC2	CD1D	0.292429	2.11282e-53	4.35601e-49
DC2	TMEM109	0.285957	2.28453e-53	4.71001e-49
DC2	C7orf50	0.268381	2.48993e-53	5.1335e-49
DC2	CLNS1A	0.314983	2.71394e-53	5.59532e-49
DC2	REL	0.305549	3.11521e-53	6.42262e-49
DC2	OSTC	0.286369	3.19651e-53	6.59025e-49
DC2	PSME2	0.577011	4.89541e-53	1.00929e-48
DC2	CNDP2	0.250119	5.83694e-53	1.2034e-48
DC2	BIRC3	0.750608	5.90953e-53	1.21837e-48
DC2	ACAA1	0.369466	1.18989e-52	2.45319e-48
DC2	EIF3I	0.269731	1.46607e-52	3.02259e-48
DC2	EIF5A	0.393397	2.22106e-52	4.57916e-48
DC2	CD180	0.257952	2.39484e-52	4.93744e-48
DC2	HAPLN3	0.270521	2.40343e-52	4.95516e-48
DC2	BANF1	0.287315	4.07602e-52	8.40353e-48
DC2	BBX	0.318312	8.21504e-52	1.6937e-47
DC2	DNASE1L3	0.586535	1.67916e-51	3.46193e-47
DC2	RPS7	0.4126	2.20132e-51	4.53845e-47
DC2	POLR2J3.1	0.301901	1.4323e-50	2.95297e-46
DC2	ITGB7	0.3725	2.28723e-50	4.71558e-46
DC2	CD40	0.359755	8.45592e-50	1.74336e-45
DC2	SNRPB	0.329061	1.18469e-49	2.44247e-45
DC2	MDH2	0.290244	2.66416e-49	5.4927e-45
DC2	PSMD8	0.295274	2.76039e-49	5.69109e-45
DC2	LGALS9	0.259569	3.19789e-49	6.59309e-45
DC2	JAML	0.688835	4.34754e-49	8.96333e-45
DC2	UBE2L6	0.258604	2.01582e-48	4.15602e-44
DC2	EIF4A2	0.338638	4.10396e-48	8.46113e-44
DC2	LGALS2	0.791309	9.86364e-48	2.03359e-43
DC2	SNRPF	0.31817	1.51015e-47	3.11347e-43
DC2	S100B	1.14691	1.65969e-47	3.42178e-43
DC2	ACTB	0.33865	2.83306e-47	5.84092e-43
DC2	PDIA3	0.43986	1.01551e-46	2.09368e-42
DC2	SRSF2	0.251338	1.50826e-46	3.10958e-42
DC2	TRADD	0.277039	1.75872e-46	3.62595e-42
DC2	PSMB8	0.298962	5.69244e-46	1.17361e-41
DC2	UGCG	0.250084	1.28236e-45	2.64384e-41
DC2	PNISR	0.294938	1.49516e-45	3.08258e-41
DC2	RPS11	0.373769	2.30918e-45	4.76083e-41
DC2	SP110	0.28165	3.99967e-45	8.24611e-41
DC2	SAMD9L	0.264939	1.07492e-44	2.21616e-40
DC2	GBP4	0.470437	2.5007e-44	5.1557e-40
DC2	SLC25A6	0.488834	3.67179e-44	7.57013e-40
DC2	CSF2RA	0.380066	3.87843e-44	7.99617e-40
DC2	RPL14	0.374995	4.99063e-44	1.02892e-39
DC2	RGS10	0.378869	6.59592e-44	1.35988e-39
DC2	UBE2L3	0.300582	8.87477e-44	1.82971e-39
DC2	MARCKSL1	0.836836	1.32455e-43	2.73082e-39
DC2	RPL19	0.346052	2.14017e-43	4.41239e-39
DC2	IL4I1	0.299985	3.02086e-43	6.22811e-39
DC2	OAZ2	0.350568	3.29369e-43	6.7906e-39
DC2	CCT8	0.308008	3.36558e-43	6.93883e-39
DC2	LDHB	0.447291	7.37704e-43	1.52092e-38
DC2	C1QB	0.289308	8.65904e-43	1.78523e-38
DC2	PSMA4	0.337789	1.42569e-42	2.93934e-38
DC2	PARK7	0.409197	1.69312e-42	3.4907e-38
DC2	GDI2	0.498864	1.94362e-42	4.00717e-38
DC2	APOL3	0.375693	2.11433e-42	4.35911e-38
DC2	NDUFA12	0.462695	2.43682e-42	5.02399e-38
DC2	UFC1	0.284973	3.6736e-42	7.57386e-38
DC2	RUNX3	0.333142	1.4185e-41	2.92453e-37
DC2	CXCL9	1.07225	1.42274e-41	2.93326e-37
DC2	NOP53	0.411563	2.8791e-41	5.93585e-37
DC2	HSPE1	0.328788	5.12232e-41	1.05607e-36
DC2	UCP2	0.375388	6.88795e-41	1.42009e-36
DC2	SLAMF7	0.305938	1.62436e-40	3.34894e-36
DC2	EIF3L	0.488087	2.95047e-40	6.08298e-36
DC2	RBM3	0.270205	3.74579e-40	7.72269e-36
DC2	RPL10	0.344786	7.74591e-40	1.59697e-35
DC2	PPIA	0.424041	2.35251e-39	4.85016e-35
DC2	ATP5F1A	0.38214	3.80897e-39	7.85295e-35
DC2	RNH1	0.370591	4.54566e-39	9.3718e-35
DC2	NCL	0.330356	8.10867e-39	1.67176e-34
DC2	UBB	0.442242	1.26964e-38	2.61761e-34
DC2	CALHM6	0.439108	1.32564e-38	2.73308e-34
DC2	ATP5F1B	0.367325	1.64359e-38	3.38859e-34
DC2	TMSB10	0.304671	1.9206e-38	3.95969e-34
DC2	LITAF	0.341504	4.27252e-38	8.80865e-34
DC2	RACK1	0.383945	4.3556e-38	8.97994e-34
DC2	ATG3	0.261177	7.82392e-38	1.61306e-33
DC2	SMDT1	0.252786	1.65677e-37	3.41577e-33
DC2	EPSTI1	0.345957	3.32408e-37	6.85325e-33
DC2	ACTR3	0.37222	4.92753e-37	1.01591e-32
DC2	GSTP1	0.450473	6.68893e-37	1.37906e-32
DC2	RPL8	0.327084	7.48122e-37	1.5424e-32
DC2	NAP1L1	0.462685	2.74553e-36	5.66047e-32
DC2	RPL11	0.293914	3.61875e-36	7.46077e-32
DC2	FABP5	0.375938	3.99985e-36	8.24649e-32
DC2	DNAJA1	0.291836	4.17421e-36	8.60598e-32
DC2	SERBP1	0.306305	5.8819e-36	1.21267e-31
DC2	RAN	0.388804	2.07494e-35	4.2779e-31
DC2	HINT1	0.399716	3.27022e-35	6.74222e-31
DC2	PSMB9	0.329323	8.62724e-35	1.77868e-30
DC2	LILRB4	0.30785	8.94973e-35	1.84517e-30
DC2	HSP90AB1	0.443945	1.11932e-34	2.3077e-30
DC2	STAT1	0.315359	2.9411e-34	6.06366e-30
DC2	ARPC1B	0.377153	3.57809e-34	7.37696e-30
DC2	ATP5MC3	0.312829	6.07695e-34	1.25288e-29
DC2	CALR	0.371975	7.35321e-34	1.51601e-29
DC2	EIF3F	0.36226	9.93103e-34	2.04748e-29
DC2	TUBB	0.334278	1.45963e-33	3.00931e-29
DC2	EEF2	0.417181	2.08868e-33	4.30624e-29
DC2	FSCN1	0.416467	6.07366e-33	1.25221e-28
DC2	RPS19	0.326077	1.39192e-32	2.86972e-28
DC2	CFL1	0.332395	2.26769e-32	4.67529e-28
DC2	LSP1	0.41948	4.33911e-32	8.94593e-28
DC2	WARS	0.344285	1.25125e-31	2.57969e-27
DC2	EIF3E	0.349177	2.15841e-31	4.44999e-27
DC2	RPL18	0.282371	1.03309e-30	2.12993e-26
DC2	RPS25	0.269435	2.77779e-30	5.72696e-26
DC2	IGSF6	0.331214	5.23748e-30	1.07981e-25
DC2	FAM49B	0.290454	1.3141e-29	2.70928e-25
DC2	RPL31	0.320334	1.84313e-29	3.79997e-25
DC2	ATF5	0.305679	2.9081e-29	5.99563e-25
DC2	PPIB	0.257978	2.9514e-29	6.08491e-25
DC2	RPL13A	0.265228	3.19621e-29	6.58964e-25
DC2	RPS3A	0.266413	1.07597e-28	2.21833e-24
DC2	EIF3H	0.260281	2.43405e-28	5.01828e-24
DC2	RPS8	0.273799	3.44378e-28	7.10003e-24
DC2	PTMA	0.310121	5.01939e-28	1.03485e-23
DC2	IFNGR1	0.328534	1.41329e-27	2.91378e-23
DC2	TPI1	0.294183	1.62049e-27	3.34096e-23
DC2	PLEK	0.4463	2.20295e-27	4.54183e-23
DC2	LIMD2	0.312763	4.36603e-27	9.00144e-23
DC2	CST3	0.437122	7.07106e-27	1.45784e-22
DC2	ISG15	0.307497	1.541e-26	3.17708e-22
DC2	RPS10	0.267141	3.18586e-26	6.56829e-22
DC2	RPS4Y1	0.262492	2.66333e-25	5.49099e-21
DC2	IFITM3	0.437122	4.62967e-25	9.545e-21
DC2	SAMHD1	0.322235	9.97433e-25	2.05641e-20
DC2	GABARAPL2	0.30657	1.62935e-24	3.35922e-20
DC2	SLC25A3	0.294248	6.95314e-23	1.43353e-18
DC2	RPS17	0.252493	8.96323e-22	1.84795e-17
DC2	PRELID1	0.301282	2.07379e-21	4.27554e-17
DC2	COTL1	0.280073	2.09157e-20	4.31219e-16
DC2	CPVL	0.368751	1.22793e-19	2.53163e-15
DC2	LTB	1.22413	1.38644e-19	2.85843e-15
DC2	DBI	0.262497	8.87259e-19	1.82926e-14
DC2	TXN	0.336297	3.04292e-18	6.27358e-14
DC2	MYL12A	0.264584	4.33551e-17	8.93852e-13
DC2	ANKRD22	0.318334	6.32569e-16	1.30417e-11
DC2	HSP90AA1	0.25645	8.92595e-16	1.84026e-11
DC2	TNFAIP2	0.257826	9.62392e-16	1.98416e-11
DC2	GBP5	0.443847	3.99392e-15	8.23425e-11
DC2	IL1B	0.332434	4.3741e-13	9.01809e-09
DC2	CDKN1A	0.281393	7.49308e-12	1.54485e-07
DC2	C1QC	0.340621	1.04139e-11	2.14704e-07
DC2	MT-ND5	0.25986	1.84254e-11	3.79876e-07
DC2	CD83	0.460249	1.73203e-09	3.57092e-05
DC2	MARCKS	0.325744	5.1394e-08	0.00105959
pDC	LILRA4	2.15851	1.20824e-107	2.49103e-103
pDC	TCF4	2.19879	1.90654e-107	3.93071e-103
pDC	CCDC50	2.00698	6.80305e-107	1.40258e-102
pDC	GZMB	3.0372	9.63549e-107	1.98655e-102
pDC	IRF8	2.16967	3.77726e-101	7.78758e-97
pDC	TPM2	1.94751	2.0875e-99	4.30381e-95
pDC	BCL11A	2.04994	3.46912e-98	7.15229e-94
pDC	SPIB	1.97185	3.58197e-92	7.38494e-88
pDC	PLD4	1.83693	1.1045e-83	2.27715e-79
pDC	SCT	1.35653	1.23945e-83	2.55538e-79
pDC	UGCG	1.91363	1.36215e-83	2.80835e-79
pDC	TSPAN13	1.88444	1.95422e-83	4.02902e-79
pDC	IRF7	1.93813	2.33533e-82	4.81476e-78
pDC	ITM2C	2.14508	2.3708e-82	4.88788e-78
pDC	C12orf75	2.06051	5.26513e-79	1.08551e-74
pDC	SMPD3	1.23195	2.0894e-73	4.30772e-69
pDC	CLEC4C	0.880779	3.05537e-68	6.29925e-64
pDC	SERPINF1	1.61545	1.58703e-66	3.27197e-62
pDC	MAP1A	1.16503	6.51072e-62	1.34231e-57
pDC	FAM129C	1.19911	4.65724e-57	9.60182e-53
pDC	SEC61B	1.33811	5.15481e-57	1.06277e-52
pDC	HERPUD1	1.698	1.63023e-56	3.36104e-52
pDC	LTB	2.24275	2.45931e-56	5.07035e-52
pDC	PACSIN1	0.617889	4.98868e-51	1.02852e-46
pDC	DNASE1L3	1.3737	3.11368e-50	6.41948e-46
pDC	TRAF4	1.15466	6.29959e-50	1.29879e-45
pDC	IL3RA	1.20694	7.12913e-50	1.46981e-45
pDC	BLNK	1.00908	5.30385e-47	1.0935e-42
pDC	GAS6	1.07192	3.69609e-46	7.62022e-42
pDC	CLIC3	1.52653	4.95958e-46	1.02252e-41
pDC	LRRC26	0.603859	1.12403e-44	2.31741e-40
pDC	PTCRA	1.26243	3.93461e-44	8.11198e-40
pDC	RHEX	0.842444	5.93787e-43	1.22421e-38
pDC	AC011893.1	0.408404	7.56431e-42	1.55953e-37
pDC	FCRLA	0.854602	5.00519e-41	1.03192e-36
pDC	CIB2	0.561437	8.81861e-41	1.81813e-36
pDC	PHEX	0.44896	4.09521e-40	8.44309e-36
pDC	SMIM5	0.811521	9.35636e-40	1.929e-35
pDC	LAMP5	0.816257	2.03497e-39	4.1955e-35
pDC	CYB561A3	1.25815	1.13026e-36	2.33025e-32
pDC	AC119428.2	0.94819	1.28058e-35	2.64016e-31
pDC	PPP1R14B	1.1324	1.48062e-35	3.0526e-31
pDC	TXN	1.44807	1.20127e-34	2.47667e-30
pDC	BCL7A	0.750144	2.3284e-34	4.80046e-30
pDC	COBLL1	0.729141	2.71391e-34	5.59528e-30
pDC	SHD	0.618685	6.16946e-34	1.27196e-29
pDC	ZFAT	0.642264	2.94137e-33	6.06422e-29
pDC	PROC	0.424134	3.82815e-33	7.8925e-29
pDC	AEBP1	0.393457	6.42618e-33	1.32489e-28
pDC	SCN9A	0.668275	1.1057e-32	2.27962e-28
pDC	STMN1	1.30118	1.14103e-32	2.35247e-28
pDC	TNFRSF21	0.632322	2.01194e-32	4.14801e-28
pDC	ST6GALNAC4	0.89917	2.28779e-32	4.71673e-28
pDC	CXCR3	0.826372	5.54939e-32	1.14412e-27
pDC	CD74	1.40935	1.00557e-31	2.07319e-27
pDC	MZB1	1.42016	1.07706e-31	2.22057e-27
pDC	OFD1	1.04405	1.40056e-31	2.88753e-27
pDC	MYBL2	0.783437	3.58602e-31	7.3933e-27
pDC	EPHB1	0.366205	1.05654e-30	2.17828e-26
pDC	RUNX2	1.0735	2.08553e-30	4.29973e-26
pDC	RPL3	0.942851	4.1829e-30	8.62389e-26
pDC	P2RY14	0.618657	8.93705e-30	1.84255e-25
pDC	SIT1	0.947316	1.51927e-29	3.13229e-25
pDC	FZD3	0.474309	3.79857e-29	7.83152e-25
pDC	ARL4C	1.12064	1.13272e-28	2.33533e-24
pDC	TCL1A	1.70122	1.97591e-28	4.07374e-24
pDC	HLA-DQA1	1.3401	5.28585e-28	1.08978e-23
pDC	GAPT	1.13351	6.90899e-28	1.42443e-23
pDC	GNG7	0.877325	7.17976e-28	1.48025e-23
pDC	ADGRG5	0.504204	9.2533e-28	1.90775e-23
pDC	AFF3	0.528712	1.03709e-27	2.13816e-23
pDC	CCDC186	1.0008	4.76491e-27	9.82381e-23
pDC	RPLP0	0.952295	1.09582e-26	2.25926e-22
pDC	AC004846.1	0.559436	1.21356e-26	2.502e-22
pDC	LILRB4	1.00817	2.54074e-26	5.23824e-22
pDC	MCOLN2	0.458781	3.72597e-26	7.68183e-22
pDC	LGMN	0.729933	7.5982e-26	1.56652e-21
pDC	ABHD15	0.779239	1.02845e-25	2.12036e-21
pDC	AL357060.1	0.539074	1.25054e-25	2.57823e-21
pDC	GPR183	0.846096	1.47383e-25	3.03859e-21
pDC	PTGDS	2.25737	1.56189e-25	3.22016e-21
pDC	EPHA2	0.318282	3.48966e-25	7.19464e-21
pDC	SELENOS	1.12488	4.19474e-25	8.6483e-21
pDC	RPL10A	0.833048	4.32137e-25	8.90937e-21
pDC	CLN8	0.923933	6.93252e-25	1.42928e-20
pDC	APP	1.02502	1.01728e-24	2.09733e-20
pDC	AC023590.1	0.456322	1.14966e-24	2.37026e-20
pDC	CDH1	0.40688	3.3083e-24	6.82071e-20
pDC	CD2AP	0.696399	4.19241e-24	8.64349e-20
pDC	SPCS1	0.963148	8.20989e-24	1.69263e-19
pDC	HIGD1A	0.853779	1.1847e-23	2.44249e-19
pDC	SLC38A1	0.666857	1.41323e-23	2.91366e-19
pDC	RPS4X	0.759175	1.46927e-23	3.02919e-19
pDC	IDH3A	0.936085	2.1856e-23	4.50604e-19
pDC	FCER1A	0.712693	2.40293e-23	4.95412e-19
pDC	AHI1	0.578041	4.66279e-23	9.61327e-19
pDC	PPM1K	1.04907	4.99648e-23	1.03012e-18
pDC	NUCB2	1.09114	5.82169e-23	1.20026e-18
pDC	CBX6	1.0052	7.2524e-23	1.49523e-18
pDC	PLXNA4	0.301525	1.84524e-22	3.80433e-18
pDC	KCNA5	0.302822	1.8915e-22	3.8997e-18
pDC	RPS23	0.669508	1.94884e-22	4.01792e-18
pDC	DERL3	0.809255	3.00874e-22	6.20313e-18
pDC	HMGN1	0.966867	6.52066e-22	1.34437e-17
pDC	HINT1	0.808576	1.23359e-21	2.54329e-17
pDC	CHAF1A	0.540906	1.23371e-21	2.54353e-17
pDC	SVIP	0.72484	1.81253e-21	3.73689e-17
pDC	C12orf45	0.779419	1.89404e-21	3.90495e-17
pDC	PARK7	0.924042	3.18589e-21	6.56835e-17
pDC	ALOX5AP	1.09881	3.54126e-21	7.30101e-17
pDC	GPM6B	0.406217	3.61182e-21	7.4465e-17
pDC	SUSD1	0.987097	4.96831e-21	1.02432e-16
pDC	SCAMP5	0.287178	5.07693e-21	1.04671e-16
pDC	VEGFB	0.564977	8.13649e-21	1.6775e-16
pDC	OPN3	0.689984	9.26754e-21	1.91069e-16
pDC	KCTD5	0.679879	1.05291e-20	2.17079e-16
pDC	DNAJB9	0.613485	1.14933e-20	2.36958e-16
pDC	LINC00996	0.517717	1.27335e-20	2.62527e-16
pDC	AC100793.2	0.397788	1.36469e-20	2.81358e-16
pDC	RPSA	0.810654	1.93019e-20	3.97947e-16
pDC	RUBCNL	0.553171	3.48684e-20	7.18882e-16
pDC	RPL23A	0.704058	6.68506e-20	1.37826e-15
pDC	PLAC8	1.02009	6.85151e-20	1.41258e-15
pDC	SLC12A3	0.260004	1.1399e-19	2.35013e-15
pDC	KCNK17	0.323603	1.46432e-19	3.01899e-15
pDC	SFT2D2	0.901666	1.90377e-19	3.925e-15
pDC	SPINT2	0.803257	2.2632e-19	4.66604e-15
pDC	SLC20A1	0.652511	2.62622e-19	5.41448e-15
pDC	CDCA7L	0.525618	2.64121e-19	5.44538e-15
pDC	PEBP1	0.851791	2.97263e-19	6.12868e-15
pDC	SNRPN	0.722574	3.55685e-19	7.33316e-15
pDC	PTMS	0.622389	3.5868e-19	7.39491e-15
pDC	PPP1R14A	0.817834	3.72608e-19	7.68205e-15
pDC	PTP4A3	0.557917	3.78072e-19	7.79471e-15
pDC	CHST12	0.681656	6.25402e-19	1.28939e-14
pDC	RPS5	0.7318	7.97886e-19	1.645e-14
pDC	MARCH9	0.392734	8.87982e-19	1.83075e-14
pDC	ADA	0.828403	9.30189e-19	1.91777e-14
pDC	SLC4A3	0.302877	9.60067e-19	1.97937e-14
pDC	RPL15	0.682283	1.04385e-18	2.1521e-14
pDC	PHACTR1	0.727799	1.17466e-18	2.4218e-14
pDC	PFKFB2	0.346811	1.18718e-18	2.44762e-14
pDC	MLEC	0.669243	1.22381e-18	2.52313e-14
pDC	SNRNP25	0.568249	1.24968e-18	2.57648e-14
pDC	UCP2	0.923385	1.27848e-18	2.63584e-14
pDC	AC005224.3	0.416634	2.53989e-18	5.2365e-14
pDC	RPS18	0.651645	3.64813e-18	7.52134e-14
pDC	ANKRD12	0.844745	4.41042e-18	9.09297e-14
pDC	DAB2	0.568879	4.66917e-18	9.62643e-14
pDC	SEPT6	0.870542	5.3816e-18	1.10952e-13
pDC	RPS8	0.660045	5.73806e-18	1.18302e-13
pDC	SLC7A5	0.314774	6.53786e-18	1.34791e-13
pDC	LINC02132	0.339778	6.5646e-18	1.35342e-13
pDC	RASD1	0.496886	7.33164e-18	1.51156e-13
pDC	GPX7	0.403609	8.44915e-18	1.74196e-13
pDC	RPS2	0.692359	9.76535e-18	2.01332e-13
pDC	RPL4	0.696187	1.18782e-17	2.44892e-13
pDC	CHD9	0.625772	1.25713e-17	2.59182e-13
pDC	ERP29	0.852729	1.40495e-17	2.89659e-13
pDC	PLVAP	0.334276	2.03613e-17	4.19789e-13
pDC	POLR2J3.1	0.859134	2.12202e-17	4.37497e-13
pDC	ZNF22	0.590189	2.3832e-17	4.91345e-13
pDC	DHTKD1	0.445904	2.44283e-17	5.03638e-13
pDC	FAM213A	0.562142	2.52495e-17	5.20568e-13
pDC	ABCA6	0.309014	3.08889e-17	6.36836e-13
pDC	AKAP9	0.760675	3.16503e-17	6.52533e-13
pDC	SRP14	0.69362	3.74871e-17	7.72871e-13
pDC	TMEM8B	0.485843	5.68698e-17	1.17249e-12
pDC	RPL6	0.624068	7.95457e-17	1.63999e-12
pDC	TMIGD2	0.376688	9.08573e-17	1.87321e-12
pDC	PAFAH2	0.40436	1.02088e-16	2.10474e-12
pDC	HLA-DMB	0.781811	1.5577e-16	3.21152e-12
pDC	FAM43A	0.579297	1.56054e-16	3.21737e-12
pDC	ALDH5A1	0.3026	1.61972e-16	3.33938e-12
pDC	PPM1J	0.307513	1.65005e-16	3.4019e-12
pDC	RPS3A	0.514871	1.70116e-16	3.50729e-12
pDC	PPM1G	0.657522	1.79989e-16	3.71084e-12
pDC	PMEPA1	0.344793	1.91632e-16	3.95088e-12
pDC	SIDT1	0.39684	2.06701e-16	4.26155e-12
pDC	JCHAIN	0.99315	2.25574e-16	4.65066e-12
pDC	HLA-DPB1	0.900639	2.40784e-16	4.96424e-12
pDC	HLA-DQB1	0.781496	2.54983e-16	5.25699e-12
pDC	MAPKAPK2	0.80997	2.71902e-16	5.6058e-12
pDC	ATP13A2	0.653071	2.77478e-16	5.72076e-12
pDC	ODC1	0.541544	3.00063e-16	6.1864e-12
pDC	HS3ST3B1	0.361633	3.1545e-16	6.50363e-12
pDC	RPS3	0.58601	4.12473e-16	8.50395e-12
pDC	SLC9A7	0.356988	4.63877e-16	9.56375e-12
pDC	PAXX	0.712786	5.0776e-16	1.04685e-11
pDC	TAGLN2	0.808171	5.18275e-16	1.06853e-11
pDC	SPNS3	0.47568	5.20222e-16	1.07254e-11
pDC	ZDHHC4	0.695394	9.28403e-16	1.91409e-11
pDC	PLEK	0.970685	1.25216e-15	2.58158e-11
pDC	CXXC5	0.625519	2.71577e-15	5.5991e-11
pDC	HLA-DPA1	0.865514	2.87662e-15	5.93073e-11
pDC	CYFIP2	0.406969	3.3536e-15	6.91411e-11
pDC	FMNL3	0.366963	4.17279e-15	8.60304e-11
pDC	GGA2	0.546274	4.20065e-15	8.66047e-11
pDC	TIFAB	0.428637	4.9074e-15	1.01176e-10
pDC	EEF1B2	0.68862	5.10546e-15	1.05259e-10
pDC	RPS11	0.563966	5.30051e-15	1.09281e-10
pDC	CYTH4	0.632761	5.31559e-15	1.09591e-10
pDC	DCPS	0.506483	6.60418e-15	1.36158e-10
pDC	RPS6KA4	0.629855	7.25637e-15	1.49605e-10
pDC	SLC2A1	0.322847	8.32881e-15	1.71715e-10
pDC	OSTC	0.809514	8.8618e-15	1.82704e-10
pDC	SMIM14	0.771471	9.26067e-15	1.90927e-10
pDC	RHOF	0.632776	1.16627e-14	2.40449e-10
pDC	RPL10	0.564428	1.39261e-14	2.87115e-10
pDC	TFDP2	0.441794	1.74904e-14	3.606e-10
pDC	DCK	0.659424	1.75677e-14	3.62193e-10
pDC	THUMPD3-AS1	0.662202	2.05651e-14	4.23991e-10
pDC	ST3GAL4	0.434086	2.10409e-14	4.338e-10
pDC	RRBP1	0.884576	2.15439e-14	4.4417e-10
pDC	CDKN2D	0.715353	2.7899e-14	5.75194e-10
pDC	EEF1A1	0.531495	2.94073e-14	6.0629e-10
pDC	SLC39A6	0.36124	3.1447e-14	6.48344e-10
pDC	FKBP2	0.779131	3.34935e-14	6.90535e-10
pDC	SPN	0.360198	3.47258e-14	7.15941e-10
pDC	RPL7A	0.597045	3.90475e-14	8.05042e-10
pDC	RPL13A	0.48204	4.10167e-14	8.45642e-10
pDC	MAP4K1	0.396074	4.19324e-14	8.64519e-10
pDC	STRBP	0.398885	4.20565e-14	8.67079e-10
pDC	GSEC	0.354602	4.52826e-14	9.33592e-10
pDC	SINHCAF	0.589557	5.01703e-14	1.03436e-09
pDC	RPS20	0.536385	6.3849e-14	1.31637e-09
pDC	NHP2	0.592167	6.57146e-14	1.35484e-09
pDC	IVD	0.420516	6.76206e-14	1.39413e-09
pDC	TMEM14C	0.340757	6.87234e-14	1.41687e-09
pDC	LDHB	0.762818	1.02928e-13	2.12206e-09
pDC	LAIR1	0.537775	1.11263e-13	2.29391e-09
pDC	MAF1	0.380343	1.12806e-13	2.32572e-09
pDC	RPL5	0.618381	1.26561e-13	2.60931e-09
pDC	ATG101	0.52835	1.37698e-13	2.83891e-09
pDC	DAPK2	0.284668	1.43463e-13	2.95777e-09
pDC	MED11	0.408344	1.53366e-13	3.16194e-09
pDC	CNP	0.540398	1.72817e-13	3.56297e-09
pDC	MYO1E	0.35072	2.03921e-13	4.20424e-09
pDC	CD320	0.451897	2.05123e-13	4.22903e-09
pDC	BEND6	0.2541	2.24544e-13	4.62943e-09
pDC	AKR1A1	0.291823	2.40128e-13	4.95071e-09
pDC	OGT	0.420759	2.67031e-13	5.50537e-09
pDC	MIF4GD	0.528182	2.82689e-13	5.8282e-09
pDC	RNF5	0.60891	2.93598e-13	6.0531e-09
pDC	DNAJC4	0.38739	2.9432e-13	6.06799e-09
pDC	APBB1IP	0.559601	3.40414e-13	7.01832e-09
pDC	HINT2	0.493725	3.55186e-13	7.32287e-09
pDC	OCIAD2	0.384055	3.87461e-13	7.98827e-09
pDC	SMC6	0.458592	4.09961e-13	8.45216e-09
pDC	SSR4	0.668382	4.23465e-13	8.73058e-09
pDC	HSP90B1	0.774812	4.78962e-13	9.87476e-09
pDC	SRSF10	0.376374	5.04337e-13	1.03979e-08
pDC	HMGA1	0.502945	5.29768e-13	1.09222e-08
pDC	KPNA6	0.276979	5.67884e-13	1.17081e-08
pDC	PRRC2C	0.450105	6.35604e-13	1.31042e-08
pDC	FUT7	0.422325	6.56812e-13	1.35415e-08
pDC	ARL11	0.345613	6.78225e-13	1.3983e-08
pDC	TDG	0.322597	6.97894e-13	1.43885e-08
pDC	RPS7	0.513312	8.69202e-13	1.79203e-08
pDC	TMEM19	0.349243	8.96157e-13	1.84761e-08
pDC	RNASEH2B	0.600485	9.5736e-13	1.97379e-08
pDC	FNBP4	0.421404	1.07586e-12	2.2181e-08
pDC	TUT4	0.40782	1.12498e-12	2.31938e-08
pDC	PNN	0.630444	1.14193e-12	2.35432e-08
pDC	UNC93B1	0.537464	1.35192e-12	2.78725e-08
pDC	UCHL3	0.328155	1.42129e-12	2.93027e-08
pDC	MYO9A	0.335323	1.42749e-12	2.94305e-08
pDC	PPIB	0.750784	1.48881e-12	3.06947e-08
pDC	CLECL1	0.493125	1.60173e-12	3.30229e-08
pDC	AP001453.2	0.26676	1.73629e-12	3.57971e-08
pDC	NEK8	0.43182	1.81816e-12	3.74851e-08
pDC	CLCN5	0.314872	1.93306e-12	3.98539e-08
pDC	PPP1R2	0.457281	2.15852e-12	4.45022e-08
pDC	PRPF38B	0.350776	2.2733e-12	4.68685e-08
pDC	PHB	0.640457	2.57483e-12	5.30853e-08
pDC	CHPF	0.340678	2.58231e-12	5.32394e-08
pDC	ANKRD11	0.493094	2.5833e-12	5.32598e-08
pDC	HNRNPA0	0.449928	2.61556e-12	5.39251e-08
pDC	FBL	0.404733	2.81569e-12	5.80511e-08
pDC	ACAP1	0.356277	3.01215e-12	6.21015e-08
pDC	FCHSD2	0.426651	3.72631e-12	7.68253e-08
pDC	ST3GAL2	0.410315	3.95822e-12	8.16066e-08
pDC	USF2	0.55941	4.28641e-12	8.83728e-08
pDC	MAP2K6	0.438345	4.33251e-12	8.93234e-08
pDC	ISG20	0.689404	4.53285e-12	9.34538e-08
pDC	CCDC12	0.34594	4.64048e-12	9.56728e-08
pDC	HLA-DMA	0.660001	4.95336e-12	1.02123e-07
pDC	ERGIC2	0.445217	5.12373e-12	1.05636e-07
pDC	RPS12	0.483873	5.23033e-12	1.07834e-07
pDC	SETBP1	0.348217	5.31678e-12	1.09616e-07
pDC	TMED9	0.696606	5.58862e-12	1.15221e-07
pDC	SCAMP4	0.429519	5.60842e-12	1.15629e-07
pDC	NDUFV2	0.609188	5.62887e-12	1.1605e-07
pDC	RPS6	0.471557	6.51324e-12	1.34284e-07
pDC	SNHG8	0.317338	6.78848e-12	1.39958e-07
pDC	APEX1	0.57766	7.28719e-12	1.5024e-07
pDC	ABCE1	0.26381	7.29301e-12	1.5036e-07
pDC	SLC35C2	0.41272	7.56944e-12	1.56059e-07
pDC	RPS27A	0.402186	8.33195e-12	1.7178e-07
pDC	ERN1	0.381529	8.43389e-12	1.73882e-07
pDC	MIIP	0.343179	9.70166e-12	2.00019e-07
pDC	YPEL5	0.410841	1.20526e-11	2.48488e-07
pDC	NPM1	0.655649	1.30766e-11	2.696e-07
pDC	C11orf58	0.548405	1.43022e-11	2.94869e-07
pDC	TNRC6B	0.328403	1.48477e-11	3.06115e-07
pDC	DAAM1	0.446869	1.59105e-11	3.28027e-07
pDC	PRKRA	0.354106	1.59989e-11	3.29849e-07
pDC	CYSLTR1	0.400211	1.77656e-11	3.66274e-07
pDC	RAC2	0.583376	2.0917e-11	4.31246e-07
pDC	EFHC1	0.281046	2.24935e-11	4.63749e-07
pDC	SELENOK	0.300071	2.30686e-11	4.75606e-07
pDC	TUBB6	0.422994	2.39325e-11	4.93416e-07
pDC	DDIT4	0.559107	2.4187e-11	4.98662e-07
pDC	ACP1	0.285506	2.43488e-11	5.01999e-07
pDC	HIST1H4C	0.492353	2.44613e-11	5.04318e-07
pDC	RNASE6	0.682683	2.47819e-11	5.10929e-07
pDC	RER1	0.265597	2.56614e-11	5.29061e-07
[truncated: 545 more rows]

## Sheet: S8-tissue Mo vs blood Mo
(liver+spleen)-tissue CD14 vs blood CD14								(liver+spleen)-tissue CD14 vs (liver+spleen) CD14								(liver+spleen) CD16 vs blood CD16
cluster	gene	p_val	avg_logFC	pct.1	pct.2	p_val_adj		cluster	gene	p_val	avg_logFC	pct.1	pct.2	p_val_adj		cluster	gene	p_val	avg_logFC	pct.1	pct.2	p_val_adj
C4	MT1X	0	1.76767	0.616	0.2	0		C4	RPS12	4.01651e-99	0.35009	0.999	0.969	8.28083e-95		l_s	IGLC2	7.80748e-289	1.01529	0.985	0.846	1.60967e-284
C4	MT1E	0	1.71527	0.355	0.037	0		C4	RPL28	2.38994e-83	0.270096	0.999	0.99	4.92734e-79		l_s	IGKC	2.58704e-278	1.15262	1	0.995	5.3337e-274
C4	MT2A	0	1.69588	0.73	0.499	0		C4	RPLP1	1.92043e-82	0.287183	1	0.995	3.95934e-78		l_s	IGHG1	2.29192e-216	1.23636	0.886	0.526	4.72526e-212
C4	IGHG1	0	1.35169	0.872	0.522	0		C4	RPL37A	1.29149e-79	0.318282	0.995	0.969	2.66266e-75		l_s	IGHG4	4.63663e-205	1.05152	0.857	0.461	9.55934e-201
C4	IGHG4	0	1.29568	0.854	0.426	0		C4	RPL37	2.04819e-79	0.329856	0.993	0.962	4.22276e-75		l_s	IGHM	7.91809e-178	0.919342	0.758	0.285	1.63247e-173
C4	IGHG3	0	1.25755	0.678	0.171	0		C4	RPL13A	1.65406e-76	0.265864	1	0.988	3.41019e-72		l_s	IGHG3	2.24275e-167	0.951727	0.647	0.182	4.62387e-163
C4	IGLC2	0	1.11238	0.985	0.809	0		C4	RPLP2	1.55159e-69	0.255022	0.999	0.992	3.19891e-65		l_s	CCL3	1.13447e-115	1.23512	0.435	0.079	2.33893e-111
C4	IGKC	0	1.09715	1	0.986	0		C4	RPS18	1.57337e-69	0.296448	0.995	0.949	3.24381e-65		l_s	JCHAIN	7.9576e-108	0.867134	0.877	0.705	1.64062e-103
C4	AC007952.4	0	1.0647	0.802	0.421	0		C4	RPL10	7.23648e-69	0.274581	0.998	0.973	1.49195e-64		l_s	C1QA	2.05182e-97	1.49013	0.462	0.127	4.23023e-93
C4	IGHA1	8.13528986507842e-318	0.715396	0.969	0.882	1.67725271148322e-313		C4	EEF1A1	1.9473e-64	0.264986	0.999	0.982	4.01474e-60		l_s	IGHA1	1.81392e-96	0.64277	0.952	0.902	3.73976e-92
C4	MT1G	3.62563e-301	1.73696	0.257	0.001	7.47497e-297		C4	RPL31	1.28625e-62	0.326911	0.98	0.875	2.65186e-58		l_s	FTL	6.03526e-95	0.387752	1	1	1.24429e-90
C4	IGHM	3.24041e-300	0.953714	0.767	0.335	6.68076e-296		C4	RPS20	7.85721e-61	0.3074	0.99	0.917	1.61992e-56		l_s	C1QB	1.31091e-93	1.66263	0.368	0.063	2.70271e-89
C4	JCHAIN	3.5264e-298	0.885601	0.899	0.708	7.27039e-294		C4	RPS16	2.99745e-59	0.264754	0.995	0.95	6.17985e-55		l_s	CCL4	1.84112e-92	0.99614	0.287	0.022	3.79583e-88
C4	IGHG2	4.13362e-222	0.88248	0.497	0.141	8.52229e-218		C4	RPS11	3.99091e-57	0.274824	0.989	0.922	8.22806e-53		l_s	AC007952.4	2.60789e-89	0.782416	0.645	0.334	5.37668e-85
C4	FOS	1.71232e-212	0.617655	0.97	0.927	3.5303e-208		C4	RPS8	1.13826e-56	0.278988	0.991	0.941	2.34676e-52		l_s	IGHG2	5.35669e-87	0.673592	0.456	0.134	1.10439e-82
C4	IGLC3	2.14961e-150	0.685841	0.659	0.408	4.43186e-146		C4	RPL23A	4.92102e-56	0.280798	0.99	0.9	1.01457e-51		l_s	TUBA1B	1.08039e-78	0.538201	0.854	0.672	2.22743e-74
C4	IER2	3.91393e-149	0.6676	0.75	0.51	8.06934e-145		C4	RPL38	4.32879e-51	0.27664	0.986	0.935	8.92467e-47		l_s	C1QC	2.43669e-76	1.24893	0.317	0.058	5.02373e-72
C4	NKG7	4.90207e-130	0.64424	0.462	0.214	1.01066e-125		C4	RPL30	6.10461e-50	0.25917	0.992	0.947	1.25859e-45		l_s	MT1E	5.2335e-68	0.95297	0.266	0.057	1.07899e-63
C4	CCL3	1.31933e-119	0.743566	0.258	0.056	2.72006e-115		C4	RPS21	6.86587e-48	0.28931	0.962	0.855	1.41554e-43		l_s	NKG7	2.35935e-65	0.584442	0.456	0.185	4.86427e-61
C4	RHOB	8.79396e-115	0.611122	0.345	0.13	1.81305e-110		C4	RPL18	8.86269e-48	0.280665	0.973	0.899	1.82722e-43		l_s	IGHA2	4.48072e-61	0.749044	0.536	0.262	9.23789e-57
C4	CCL4	4.77793e-110	0.517769	0.167	0.016	9.85067e-106		C4	RPL36A	2.65773e-47	0.309098	0.932	0.799	5.47944e-43		l_s	CD63	5.87217e-56	0.444247	0.871	0.799	1.21067e-51
C4	IGHA2	3.558e-101	0.636459	0.599	0.343	7.33553e-97		C4	MT1G	4.2354e-46	1.24967	0.257	0.083	8.73213e-42		l_s	IER2	1.27446e-54	0.516434	0.802	0.627	2.62756e-50
C4	KLRB1	9.28655e-93	0.397016	0.159	0.021	1.91461e-88		C4	RPS17	3.97758e-45	0.29158	0.954	0.818	8.20058e-41		l_s	MAF	4.48705e-54	0.506683	0.278	0.067	9.25095e-50
C4	MZB1	3.78039e-87	0.523523	0.443	0.222	7.79404e-83		C4	MT2A	5.50078e-45	0.7329	0.73	0.575	1.1341e-40		l_s	CCL4L2	3.44294e-51	0.568014	0.163	0.011	7.09831e-47
C4	GZMA	9.52564e-83	0.420068	0.153	0.024	1.9639e-78		C4	MT1E	1.39463e-43	0.902657	0.355	0.182	2.87531e-39		l_s	KLRB1	5.88234e-47	0.341466	0.183	0.024	1.21276e-42
C4	TMEM107	3.33021e-69	0.487641	0.302	0.137	6.86589e-65		C4	RPL22	2.75597e-43	0.263268	0.974	0.884	5.68198e-39		l_s	MS4A7	2.78929e-43	0.470346	0.844	0.716	5.75068e-39
C4	HIST1H4C	2.5991e-65	0.407236	0.245	0.123	5.35856e-61		C4	RPS2	1.84607e-38	0.271811	0.973	0.897	3.80604e-34		l_s	CCL3L1	2.99905e-43	0.573341	0.212	0.047	6.18315e-39
C4	AC245014.3	9.65524e-56	0.492512	0.296	0.143	1.99062e-51		C4	AC007952.4	1.46848e-37	0.390749	0.802	0.645	3.02756e-33		l_s	HSPB1	1.50896e-42	0.449576	0.678	0.46	3.11102e-38
C4	HIST1H1C	2.23122e-54	0.391362	0.243	0.106	4.60011e-50		C4	RPL7A	8.05351e-37	0.266989	0.949	0.834	1.66039e-32		l_s	ZFP36L1	2.76117e-41	0.508672	0.838	0.758	5.69271e-37
C4	IER3	2.5178e-54	0.422015	0.297	0.166	5.19095e-50		C4	RPL17	3.10911e-28	0.306463	0.8	0.663	6.41006e-24		l_s	MZB1	7.03054e-41	0.468301	0.437	0.221	1.44949e-36
C4	CXCL2	1.89087e-50	0.398681	0.14	0.033	3.8984e-46		C4	RPLP0	9.33896e-28	0.262579	0.852	0.7	1.92541e-23		l_s	STMN1	6.30692e-40	0.33567	0.232	0.06	1.3003e-35
C4	CCL5	3.48857e-45	0.339841	0.19	0.076	7.19239e-41		C4	IGLC3	9.65939e-26	0.310824	0.659	0.478	1.99148e-21		l_s	TUBB	1.4358e-39	0.421271	0.59	0.413	2.96019e-35
C4	JUNB	5.26534e-43	0.2955	0.765	0.711	1.08556e-38		C4	MT1X	4.58781e-25	0.353645	0.616	0.45	9.45869e-21		l_s	GZMA	7.84109e-39	0.30535	0.188	0.036	1.6166e-34
C4	RPS26	2.71327e-41	0.261395	0.864	0.832	5.59394e-37		C4	SLC25A6	2.56807e-20	0.268227	0.784	0.654	5.29458e-16		l_s	IGLC3	8.71537e-39	0.449371	0.647	0.505	1.79685e-34
C4	STMN1	5.31168e-41	0.290451	0.127	0.037	1.09511e-36		C4	MT1F	9.00679e-09	0.344358	0.202	0.133	0.000185693		l_s	HES1	1.84284e-37	0.358625	0.168	0.03	3.79938e-33
C4	XBP1	1.55855e-39	0.338922	0.399	0.282	3.21326e-35		C4	AC020656.1	9.62995e-07	0.264467	0.307	0.271	0.0198541		l_s	LIPA	1.08682e-36	0.455671	0.556	0.41	2.24069e-32
C4	PTCH2	2.39643e-39	0.343307	0.213	0.096	4.94072e-35		C0_1_3	FCER1G	3.54417e-56	0.339305	0.962	0.958	7.30702e-52		l_s	MT1G	3.62637e-36	0.568072	0.108	0.005	7.47649e-32
C4	PTGS2	3.39517e-39	0.274002	0.11	0.026	6.99983e-35		C0_1_3	CD63	3.41806e-46	0.36323	0.758	0.731	7.04702e-42		l_s	WSB1	7.76e-33	0.37565	0.673	0.552	1.59988e-28
C4	IL32	1.58109e-38	0.41131	0.256	0.131	3.25974e-34		C0_1_3	MT-ND5	1.16913e-30	0.315946	0.782	0.774	2.41039e-26		l_s	RGL1	8.79103e-33	0.276748	0.153	0.027	1.81245e-28
C4	SSR4	5.92858e-37	0.250304	0.733	0.675	1.2223e-32		C0_1_3	CD14	6.74959e-27	0.265955	0.818	0.837	1.39156e-22		l_s	MAFB	1.64091e-32	0.394629	0.722	0.605	3.38306e-28
C4	MT1F	8.51519e-37	0.448291	0.202	0.12	1.75558e-32		C0_1_3	MNDA	4.11862e-23	0.252179	0.953	0.959	8.49135e-19		l_s	MT1X	3.14206e-32	0.689107	0.366	0.22	6.47799e-28
C4	AC004687.1	2.12841e-36	0.333	0.346	0.227	4.38814e-32		C0_1_3	TMEM176B	2.45258e-22	0.292084	0.597	0.567	5.05649e-18		l_s	FABP5	1.4295e-30	0.656419	0.313	0.149	2.94721e-26
C4	SLC30A1	5.96885e-36	0.294503	0.194	0.095	1.2306e-31		C0_1_3	PLAC8	3.40602e-20	0.251038	0.758	0.777	7.02219e-16		l_s	HIST1H4C	1.97717e-30	0.349696	0.297	0.132	4.07633e-26
C4	FOLR3	4.54497e-35	0.280261	0.604	0.429	9.37037e-31		C0_1_3	GCA	1.18877e-18	0.351972	0.708	0.624	2.45088e-14		l_s	IL32	2.47741e-30	0.339981	0.285	0.114	5.10769e-26
C4	FOSB	2.34598e-32	0.311075	0.365	0.229	4.83671e-28		C0_1_3	IFITM2	6.05885e-18	0.551687	0.745	0.685	1.24915e-13		l_s	LGMN	4.89279e-30	0.389742	0.126	0.018	1.00875e-25
C4	C12orf57	2.90475e-31	0.312015	0.282	0.174	5.98871e-27		C0_1_3	PTPRC	2.76515e-17	0.252154	0.755	0.719	5.7009e-13		l_s	NR1H3	7.1057e-30	0.270569	0.183	0.048	1.46498e-25
C4	ATP2B1-AS1	8.07527e-30	0.293384	0.423	0.31	1.66488e-25		C0_1_3	NAMPT	1.34251e-16	0.507976	0.589	0.475	2.76786e-12		l_s	APOC1	8.7668e-30	0.71421	0.115	0.014	1.80745e-25
C4	IL1B	2.05595e-27	0.353158	0.175	0.08	4.23874e-23		C0_1_3	S100A8	1.09422e-15	0.291918	0.995	0.996	2.25595e-11		l_s	IL1B	1.04469e-29	0.473807	0.269	0.105	2.15385e-25
C4	AC020656.1	3.2232e-25	0.269312	0.307	0.329	6.64527e-21		C0_1_3	CYP1B1	1.7764e-15	0.374065	0.583	0.547	3.66241e-11		l_s	RPS26	3.26833e-29	0.349996	0.934	0.908	6.73831e-25
C4	JUN	1.28298e-24	0.261299	0.644	0.539	2.64512e-20		C0_1_3	CLU	9.96056e-15	0.320399	0.434	0.377	2.05357e-10		l_s	FCGR3A	1.06744e-28	0.449419	0.675	0.506	2.20074e-24
C4	CXCL8	1.30393e-23	0.379893	0.368	0.248	2.68831e-19		C0_1_3	PROK2	4.22327e-14	0.348619	0.236	0.131	8.70711e-10		l_s	MRC1	1.43878e-28	0.284356	0.127	0.021	2.96634e-24
C0_1_3	CTSS	2.72086e-136	0.394417	0.987	0.978	5.6096e-132		C0_1_3	TMBIM4	6.97058e-14	0.287046	0.626	0.532	1.43712e-09		l_s	HSP90B1	5.49087e-28	0.385382	0.722	0.583	1.13205e-23
C0_1_3	GABARAP	3.22013e-102	0.427895	0.886	0.794	6.63895e-98		C0_1_3	HSP90AA1	8.02313e-14	0.273468	0.759	0.743	1.65413e-09		l_s	MT2A	1.55639e-27	0.635786	0.782	0.761	3.20881e-23
C0_1_3	PPBP	6.97209e-98	0.497081	0.288	0.067	1.43743e-93		C0_1_3	RETN	1.46101e-12	0.639472	0.294	0.216	3.01217e-08		l_s	CCL5	3.72048e-27	0.295514	0.221	0.08	7.67052e-23
C0_1_3	IRS2	2.58193e-80	0.544628	0.378	0.139	5.32317e-76		C0_1_3	TIMP1	2.46996e-12	0.303699	0.751	0.713	5.09232e-08		l_s	MERTK	1.19878e-25	0.259105	0.165	0.045	2.47151e-21
C0_1_3	MNDA	2.35658e-79	0.342335	0.984	0.959	4.85856e-75		C0_1_3	ALOX5AP	8.72828e-12	0.330166	0.536	0.466	1.79951e-07		l_s	CALR	1.53095e-25	0.366753	0.716	0.608	3.15636e-21
C0_1_3	TXNIP	3.00081e-77	0.534638	0.739	0.529	6.18678e-73		C0_1_3	ZFP36L1	4.4046e-10	0.303778	0.627	0.543	9.08096e-06		l_s	MS4A4A	3.47395e-25	0.352932	0.32	0.167	7.16225e-21
C0_1_3	TSC22D3	1.89139e-71	0.496739	0.68	0.454	3.89947e-67		C0_1_3	G0S2	4.24335e-07	0.308303	0.123	0.087	0.00874851		l_s	XBP1	4.15666e-24	0.32761	0.464	0.293	8.56978e-20
C0_1_3	NAMPT	2.4381e-68	0.61739	0.696	0.475	5.02664e-64		C0_1_3	EGR1	2.62571e-06	0.260974	0.151	0.1	0.0541343		l_s	HIST1H1C	7.48545e-24	0.320885	0.308	0.152	1.54328e-19
C0_1_3	STK17B	5.87034e-67	0.464209	0.537	0.3	1.21029e-62		C0_1_3	SOD2	2.83837e-05	0.251887	0.526	0.461	0.585186		l_s	FPR3	1.52442e-23	0.269403	0.156	0.044	3.14289e-19
C0_1_3	SOCS3	6.3081e-56	0.502816	0.388	0.187	1.30054e-51										l_s	SSR4	2.2674e-23	0.269	0.855	0.788	4.67469e-19
C0_1_3	LCP1	4.53615e-47	0.305897	0.862	0.752	9.35218e-43										l_s	UCP2	2.5415e-23	0.303614	0.712	0.636	5.23981e-19
C0_1_3	ANXA1	1.82808e-46	0.312283	0.866	0.777	3.76895e-42										l_s	AC245014.3	5.83209e-23	0.345717	0.287	0.145	1.2024e-18
C0_1_3	CLEC7A	3.25963e-46	0.370428	0.59	0.394	6.72039e-42										l_s	JUN	2.11735e-22	0.35071	0.56	0.401	4.36533e-18
C0_1_3	AC114760.2	1.03456e-42	0.404395	0.254	0.101	2.13296e-38										l_s	RHOB	2.60294e-22	0.355021	0.582	0.443	5.36648e-18
C0_1_3	EVI2B	2.95204e-42	0.310257	0.813	0.693	6.08622e-38										l_s	STAB1	2.49538e-21	0.314578	0.27	0.13	5.14472e-17
C0_1_3	LRRK2	9.1344e-40	0.410736	0.384	0.212	1.88324e-35										l_s	ATOX1	4.08859e-20	0.277471	0.746	0.675	8.42944e-16
C0_1_3	FYB1	4.96778e-39	0.286358	0.858	0.776	1.02421e-34										l_s	JUNB	4.47291e-20	0.252593	0.875	0.86	9.2218e-16
C0_1_3	HLA-DRA	4.97119e-39	0.421687	0.75	0.675	1.02491e-34										l_s	GPR65	4.99052e-20	0.301604	0.45	0.308	1.02889e-15
C0_1_3	TYMP	6.77221e-38	0.276609	0.855	0.787	1.39623e-33										l_s	DAB2	2.27738e-19	0.263219	0.198	0.083	4.69528e-15
C0_1_3	MS4A6A	1.47591e-36	0.287969	0.821	0.73	3.04288e-32										l_s	CTSB	3.20628e-19	0.309017	0.819	0.801	6.61039e-15
C0_1_3	ITM2B	2.99599e-36	0.256753	0.914	0.883	6.17684e-32										l_s	FOSB	6.75148e-19	0.298071	0.295	0.16	1.39195e-14
C0_1_3	PIM1	2.33661e-35	0.359555	0.322	0.168	4.81739e-31										l_s	CYCS	1.52764e-18	0.268243	0.593	0.49	3.14953e-14
C0_1_3	MEGF9	8.49596e-35	0.289057	0.41	0.243	1.75161e-30										l_s	C12orf57	3.80178e-18	0.293356	0.433	0.295	7.83813e-14
C0_1_3	ITGB2	8.97467e-34	0.262628	0.796	0.708	1.85031e-29										l_s	LILRB1	9.45023e-18	0.274743	0.476	0.345	1.94835e-13
C0_1_3	CLEC4E	2.1989e-33	0.316904	0.381	0.22	4.53348e-29										l_s	ABRACL	1.14471e-17	0.265215	0.722	0.638	2.36005e-13
C0_1_3	SRSF5	3.20996e-31	0.292397	0.586	0.425	6.61796e-27										l_s	IER3	3.00423e-17	0.379613	0.3	0.187	6.19382e-13
C0_1_3	KLF6	5.53725e-31	0.277204	0.844	0.729	1.14162e-26										l_s	HMOX1	4.72763e-17	0.511843	0.604	0.5	9.74696e-13
C0_1_3	IFI6	3.57716e-30	0.374491	0.397	0.244	7.37503e-26										l_s	CSF1R	1.08504e-16	0.258061	0.546	0.437	2.23703e-12
C0_1_3	NCF2	4.27017e-28	0.263197	0.658	0.512	8.8038e-24										l_s	TMEM107	4.17752e-16	0.255488	0.249	0.131	8.61278e-12
C0_1_3	SMCHD1	5.39888e-28	0.300427	0.408	0.257	1.11309e-23										l_s	CREG1	1.9373e-15	0.27285	0.439	0.367	3.99414e-11
C0_1_3	USP15	2.53979e-27	0.291945	0.432	0.283	5.23629e-23										l_s	C6orf62	6.35827e-15	0.257015	0.487	0.358	1.31088e-10
C0_1_3	STAT1	4.33897e-27	0.262866	0.352	0.211	8.94566e-23										l_s	CD163	1.97086e-14	0.313037	0.304	0.193	4.06333e-10
C0_1_3	ANXA5	5.68345e-27	0.259558	0.699	0.572	1.17176e-22										l_s	SMIM25	2.35555e-14	0.278631	0.658	0.615	4.85645e-10
C0_1_3	TNFAIP3	3.56733e-25	0.290298	0.224	0.111	7.35476e-21										l_s	FOS	1.75433e-13	0.269507	0.927	0.906	3.6169e-09
C0_1_3	CDC42EP3	1.75437e-24	0.258911	0.479	0.334	3.61699e-20										l_s	HSPA5	5.58342e-11	0.255413	0.492	0.377	1.15113e-06
C0_1_3	CDKN2D	2.7787e-24	0.263018	0.297	0.17	5.72885e-20										l_s	AC103591.3	7.56874e-10	0.274759	0.34	0.237	1.56045e-05
C0_1_3	VNN2	4.99144e-24	0.308461	0.505	0.363	1.02909e-19										l_s	SLC40A1	7.6145e-10	0.289045	0.119	0.058	1.56988e-05
C0_1_3	TMEM154	9.85537e-24	0.266864	0.287	0.164	2.03188e-19										l_s	HSPA1A	8.48176e-10	0.292974	0.45	0.358	1.74868e-05
C0_1_3	TAGLN2	1.76661e-23	0.278536	0.581	0.447	3.64221e-19										l_s	CXCL8	2.59364e-08	0.259145	0.145	0.079	0.00053473
C0_1_3	KLF10	1.95469e-23	0.253597	0.272	0.152	4.02998e-19										blood	TSC22D3	8.60072e-115	0.664987	0.771	0.451	1.77321e-110
C0_1_3	FGL2	7.63003e-22	0.270546	0.693	0.598	1.57308e-17										blood	MNDA	2.18793e-113	0.652024	0.93	0.768	4.51085e-109
C0_1_3	HLA-DQB1	1.82941e-20	0.262972	0.306	0.189	3.7717e-16										blood	S100A6	6.22637e-110	0.469896	1	0.962	1.28369e-105
C0_1_3	LY6E	8.67944e-20	0.279325	0.396	0.271	1.78944e-15										blood	TXNIP	1.89544e-104	0.639969	0.89	0.739	3.90783e-100
C0_1_3	ISG15	4.86388e-12	0.298149	0.355	0.267	1.00279e-07										blood	S100A8	9.80791e-98	0.593819	0.993	0.85	2.0221e-93
																blood	LYZ	4.13103e-94	0.621236	1	0.99	8.51695e-90
																blood	PPBP	5.79377e-90	0.547101	0.337	0.07	1.1945e-85
																blood	VCAN	2.59762e-81	0.612244	0.701	0.364	5.35552e-77
																blood	FCN1	8.22806e-80	0.41137	0.968	0.866	1.69638e-75
																blood	S100A9	2.37974e-79	0.554909	0.999	0.948	4.90632e-75
																blood	S100A12	2.25334e-73	0.636681	0.642	0.318	4.64572e-69
																blood	GABARAP	4.26899e-73	0.360585	0.963	0.911	8.80138e-69
																blood	RPL17	3.95306e-66	0.343696	0.95	0.883	8.15002e-62
																blood	LSP1	5.11579e-59	0.431841	0.82	0.603	1.05472e-54
																blood	IRS2	4.73836e-58	0.387781	0.252	0.058	9.76907e-54
																blood	STK17B	3.98552e-53	0.440124	0.54	0.305	8.21696e-49
																blood	TKT	5.75098e-52	0.385477	0.842	0.677	1.18568e-47
																blood	EMP3	1.31584e-51	0.344649	0.969	0.87	2.71288e-47
																blood	NEAT1	3.04355e-48	0.278067	0.994	0.988	6.27489e-44
																blood	ITGB2	5.76026e-47	0.347342	0.871	0.758	1.18759e-42
																blood	CTSS	1.67888e-45	0.256722	0.996	0.983	3.46135e-41
																blood	LRRK2	2.45763e-44	0.391811	0.338	0.138	5.0669e-40
																blood	S100A10	2.76848e-44	0.326767	0.93	0.82	5.70777e-40
																blood	LRRFIP1	6.66871e-44	0.365813	0.776	0.615	1.37489e-39
																blood	NCF1	1.21058e-43	0.425886	0.67	0.442	2.49586e-39
																blood	CORO1A	1.6385e-42	0.303292	0.927	0.839	3.37811e-38
																blood	CD37	6.23965e-42	0.341344	0.838	0.683	1.28643e-37
																blood	AC114760.2	8.65796e-42	0.334363	0.292	0.11	1.78501e-37
																blood	SRSF5	1.85299e-41	0.352048	0.736	0.551	3.82031e-37
																blood	RIPOR2	9.41628e-41	0.405649	0.628	0.404	1.94136e-36
																blood	NCF2	1.71707e-39	0.356179	0.684	0.482	3.54008e-35
																blood	CSTA	6.44037e-39	0.289787	0.928	0.817	1.32781e-34
																blood	SERPINA1	3.5285e-38	0.263395	0.946	0.852	7.27472e-34
																blood	ANXA1	1.28258e-37	0.375629	0.667	0.448	2.64429e-33
																blood	CAPG	5.1615e-37	0.365666	0.462	0.245	1.06415e-32
																blood	FYB1	7.21874e-37	0.33237	0.892	0.791	1.48829e-32
																blood	EVI2B	2.57012e-36	0.35645	0.776	0.632	5.29882e-32
																blood	APOBEC3A	2.6224e-36	0.442999	0.304	0.127	5.40661e-32
																blood	NAMPT	5.15156e-36	0.349101	0.734	0.533	1.0621e-31
																blood	CAST	1.4759e-35	0.347929	0.621	0.443	3.04285e-31
																blood	CD55	1.61837e-35	0.359654	0.512	0.303	3.3366e-31
																blood	CLEC7A	8.20657e-35	0.343135	0.677	0.49	1.69195e-30
																blood	ITM2B	1.06224e-34	0.256769	0.969	0.918	2.19002e-30
																blood	CFD	3.12083e-33	0.317867	0.855	0.729	6.43422e-29
																blood	FGL2	5.40151e-33	0.287358	0.879	0.799	1.11363e-28
																blood	CDA	1.13214e-32	0.299603	0.39	0.196	2.33413e-28
																blood	CLEC4E	3.36766e-31	0.291017	0.203	0.066	6.94311e-27
																blood	USP15	1.49421e-29	0.323908	0.419	0.242	3.08062e-25
																blood	EVI2A	4.08893e-29	0.345049	0.603	0.437	8.43015e-25
																blood	CNBP	6.02547e-29	0.300581	0.703	0.558	1.24227e-24
																blood	HSD17B11	7.12023e-28	0.317317	0.556	0.386	1.46798e-23
																blood	SLC11A1	1.25922e-27	0.291948	0.498	0.306	2.59614e-23
																blood	ANXA2	3.26901e-27	0.27426	0.829	0.701	6.73971e-23
																blood	NBPF14	3.33253e-27	0.29028	0.344	0.187	6.87068e-23
																blood	AP1S2	1.01609e-26	0.270091	0.826	0.75	2.09487e-22
																blood	TAGLN2	3.35021e-26	0.322901	0.592	0.441	6.90713e-22
																blood	CXCR4	4.78384e-26	0.317492	0.33	0.174	9.86284e-22
																blood	CDKN2D	1.22655e-25	0.262551	0.249	0.11	2.52879e-21
																blood	TMEM154	2.93714e-25	0.271183	0.249	0.108	6.05551e-21
																blood	PLP2	4.40174e-25	0.297472	0.403	0.23	9.07507e-21
																blood	SNX10	6.52366e-25	0.288465	0.62	0.459	1.34498e-20
																blood	SELL	1.662e-24	0.311248	0.311	0.162	3.42654e-20
																blood	BST1	1.86036e-24	0.282595	0.33	0.176	3.8355e-20
																blood	CD300E	5.65813e-24	0.272082	0.512	0.331	1.16654e-19
																blood	AGTRAP	1.46397e-23	0.299304	0.579	0.421	3.01827e-19
																blood	SMCHD1	1.00681e-21	0.297245	0.378	0.236	2.07574e-17
																blood	TNFSF10	4.07348e-21	0.285251	0.649	0.5	8.39829e-17
																blood	LILRA5	8.02581e-21	0.257808	0.548	0.38	1.65468e-16
																blood	CSF3R	2.94074e-20	0.278505	0.347	0.21	6.06293e-16
																blood	SOCS3	3.87662e-20	0.308117	0.281	0.169	7.99243e-16
																blood	LGALS2	8.38494e-20	0.296451	0.62	0.462	1.72872e-15
																blood	METTL9	1.83433e-19	0.267206	0.5	0.358	3.78185e-15
																blood	KLF10	2.12973e-18	0.270493	0.355	0.216	4.39087e-14
																blood	WARS	2.28887e-17	0.263445	0.557	0.433	4.71897e-13
																blood	IRF1	9.38448e-15	0.255906	0.579	0.468	1.9348e-10

## Sheet: S9-B DEG
cluster	gene	avg_logFC	p_val	p_val_adj		cMBC (blood vs LP+spleen)	cluster	gene	avg_logFC	p_val	p_val_adj		ZBTB32+ B (blood vs LP+spleen)	cluster	gene	avg_logFC	p_val	p_val_adj
Naive B	TCL1A	2.14606	0	0			blood	S100A9	1.32068	4.26167e-290	8.78629e-286			blood	S100A9	1.15134	7.44672e-22	1.53529e-17
Naive B	IGHD	1.2705	0	0			blood	S100A8	1.22944	7.84648e-221	1.61771e-216			blood	S100A8	0.768603	1.62009e-08	0.000334015
Naive B	IGHM	1.10532	0	0			blood	TSC22D3	1.12038	1.11225e-215	2.29312e-211			blood	KLF2	0.766326	2.81545e-08	0.00058046
Naive B	FCER2	0.973069	0	0			blood	CXCR4	1.01777	6.11973e-142	1.2617e-137			blood	HLA-DQA2	1.10085	1.47124e-07	0.00303325
Naive B	CXCR4	0.888196	0	0			blood	TXNIP	0.7206	2.01828e-122	4.16109e-118			blood	MYLIP	0.677275	9.65464e-07	0.019905
Naive B	IL4R	0.813617	0	0			blood	RPS27	0.274313	1.25565e-120	2.58878e-116			blood	AES	0.649575	1.66667e-06	0.0343617
Naive B	HVCN1	0.697778	0	0			blood	LYZ	0.782733	8.95647e-89	1.84655e-84			blood	PPP1R14A	0.937805	2.70782e-06	0.0558272
Naive B	PLPP5	0.697507	0	0			blood	RPS26	0.586451	4.87237e-80	1.00454e-75			blood	LYZ	0.579786	1.08757e-05	0.224225
Naive B	MEF2C	0.6698	0	0			blood	RPS29	0.254706	6.43484e-77	1.32667e-72			blood	RPL36A	0.454024	1.32147e-05	0.272448
Naive B	APLP2	0.645693	0	0			blood	RPS21	0.275977	1.2797e-65	2.63835e-61			blood	RPS28	0.302228	1.77846e-05	0.366665
Naive B	LINC00926	0.573721	0	0			blood	KLF6	0.605735	1.07249e-59	2.21115e-55			blood	RPL39	0.332399	2.40282e-05	0.495389
Naive B	TSPAN13	0.503085	0	0			blood	CRIP1	0.645218	8.93746e-50	1.84264e-45			blood	ISCU	0.56198	4.19935e-05	0.865779
Naive B	CD79B	0.468385	0	0			blood	HLA-DQA2	0.540054	2.01639e-49	4.15719e-45			blood	TSC22D3	0.838169	4.47217e-05	0.922027
Naive B	TMSB10	0.452361	0	0			blood	DUSP1	0.572417	1.35116e-48	2.78568e-44			blood	FGR	0.655141	6.77791e-05	1
Naive B	NCF1	0.384236	0	0			blood	RPL36A	0.307226	2.05315e-48	4.23297e-44			blood	RPS27	0.450836	8.25443e-05	1
Naive B	DBI	0.330305	0	0			blood	SRSF5	0.405851	5.07501e-48	1.04631e-43			blood	RPS21	0.316852	9.24177e-05	1
Naive B	SEC62	0.40383	4.94065645841247e-324	1.0186151420309e-319			blood	TMSB10	0.301408	3.34393e-46	6.89419e-42			blood	RPS26	0.73163	0.000103427	1
Naive B	HLA-DMB	0.386676	1.19904791589212e-319	2.47207708819479e-315			blood	S100A12	0.379897	8.17454e-44	1.68534e-39			blood	ARIH1	0.343751	0.000155016	1
Naive B	CD37	0.44984	1.60303847757747e-317	3.30498442922146e-313			blood	UBC	0.352729	1.98506e-33	4.09259e-29			blood	ING2	0.349366	0.000157364	1
Naive B	BTG1	0.475738	1.23238e-304	2.5408e-300			blood	IGHA2	0.555617	1.25523e-30	2.58792e-26			blood	CIB1	0.747955	0.000158513	1
Naive B	EIF1AY	0.315747	1.01623e-297	2.09516e-293			blood	RPL17	0.280181	2.05867e-29	4.24437e-25			blood	MT-ND3	0.501598	0.000160117	1
Naive B	SNX2	0.283505	5.27348e-293	1.08723e-288			blood	PTGES3	0.330143	1.27348e-27	2.62552e-23			blood	RASGRP2	0.31853	0.000180009	1
Naive B	STK17A	0.276205	1.48242e-292	3.05631e-288			blood	KLF2	0.406912	2.03305e-26	4.19154e-22			blood	RPS29	0.340999	0.000201353	1
Naive B	ZFP36L1	0.365886	7.40937e-292	1.52759e-287			blood	S100A10	0.455735	2.51233e-26	5.17968e-22			blood	LSP1	0.425865	0.000216874	1
Naive B	STX7	0.311603	2.98496e-287	6.15409e-283			blood	TYROBP	0.303802	4.50628e-21	9.29059e-17			blood	AC012236.1	0.402072	0.00022145	1
Naive B	CYB561A3	0.278661	3.12883e-285	6.4507e-281			blood	P2RX5	0.340377	5.584e-21	1.15125e-16			blood	RPL38	0.318408	0.000300945	1
Naive B	SARAF	0.32266	8.29355e-285	1.70988e-280			blood	NFKBIA	0.358951	7.37566e-21	1.52064e-16			blood	ATP6V1G1	0.474321	0.000364223	1
Naive B	CD72	0.472766	3.44152e-284	7.09538e-280			blood	BLK	0.314995	2.6138e-20	5.38888e-16			blood	HOPX	0.675108	0.00040334	1
Naive B	TUBA1B	0.320381	3.95281e-284	8.14951e-280			blood	AES	0.330268	3.50916e-20	7.23483e-16			blood	DUSP1	0.669771	0.000427099	1
Naive B	SELENOH	0.272327	1.56893e-279	3.23466e-275			blood	AC114760.2	0.362397	7.04036e-20	1.45151e-15			blood	GABARAPL2	0.476598	0.000513769	1
Naive B	HIST1H1C	0.467958	5.57571e-276	1.14954e-271			blood	TAGLN2	0.324904	7.50606e-19	1.54753e-14			blood	LAPTM5	0.540368	0.000613378	1
Naive B	REL	0.314581	2.0068e-269	4.13742e-265			blood	ARRDC3	0.312733	8.51554e-19	1.75565e-14			blood	TPD52	0.441539	0.000767278	1
Naive B	HLA-DMA	0.338873	2.61767e-269	5.39686e-265			blood	SCAND1	0.305086	7.68474e-18	1.58436e-13			blood	SARAF	0.390039	0.00090522	1
Naive B	ABRACL	0.314845	3.1888e-267	6.57435e-263			blood	HNRNPDL	0.254008	5.29613e-17	1.0919e-12			blood	S100A10	0.451019	0.000912134	1
Naive B	ZCCHC7	0.412326	1.0036e-266	2.06913e-262			blood	CRIP2	0.269551	7.39072e-16	1.52375e-11			blood	MAD1L1	0.322212	0.000912774	1
Naive B	C12orf57	0.266715	3.81483e-264	7.86503e-260			blood	EMP3	0.271686	9.78712e-16	2.01781e-11			blood	PTTG1IP	0.384461	0.000942327	1
Naive B	CALR	0.31162	6.07206e-259	1.25188e-254			blood	ZFP36L2	0.269296	1.24591e-15	2.56869e-11			blood	P2RX5	0.536847	0.000998611	1
Naive B	TMEM123	0.409272	2.09365e-258	4.31648e-254			blood	ATF4	0.278073	9.16664e-15	1.88989e-10			blood	B2M	0.31787	0.00101237	1
Naive B	C1orf162	0.534106	7.56128e-250	1.55891e-245			blood	PPDPF	0.268986	1.23356e-14	2.54322e-10			blood	LMAN2	0.423398	0.0011768	1
Naive B	LINC02397	0.335828	8.09705e-249	1.66937e-244			blood	PLP2	0.2586	2.13162e-14	4.39477e-10			blood	BLK	0.409216	0.00119056	1
Naive B	CCR7	0.51173	2.4016e-247	4.95139e-243			blood	TRA2B	0.255242	3.32961e-14	6.86465e-10			blood	TRA2B	0.335973	0.0015127	1
Naive B	TSTD1	0.265697	1.18064e-246	2.43412e-242			blood	CDC42	0.259873	3.56274e-14	7.3453e-10			blood	TMEM156	0.432622	0.00154482	1
Naive B	FAM129C	0.375951	1.94761e-246	4.01538e-242			blood	VAMP2	0.25399	8.96067e-14	1.84742e-09			blood	RPS17	0.254435	0.00194022	1
Naive B	BIRC3	0.439343	2.94503e-245	6.07176e-241			blood	UBE2J1	0.263507	1.37528e-13	2.83542e-09			blood	SDHB	0.292067	0.00210274	1
Naive B	GABPB1-AS1	0.338542	3.57314e-244	7.36675e-240			blood	NDUFA3	0.252804	1.57917e-13	3.25577e-09			blood	S100A12	0.327757	0.00235181	1
Naive B	PLEKHF2	0.315535	4.03879e-242	8.32678e-238			blood	COCH	0.256875	2.85177e-13	5.87949e-09			blood	FOPNL	0.331468	0.00254056	1
Naive B	CLEC2D	0.539011	7.45809e-239	1.53763e-234			blood	RGS2	0.29917	1.33806e-12	2.75868e-08			blood	CRIP2	0.293936	0.00266322	1
Naive B	EAF2	0.286759	4.26634e-238	8.79591e-234			blood	HSPB1	0.305284	2.21367e-12	4.56393e-08			blood	DHRS9	0.52983	0.00349497	1
Naive B	MDM4	0.314155	4.77668e-235	9.84807e-231			blood	ANXA2	0.280951	2.39487e-12	4.9375e-08			blood	UBR4	0.282403	0.0035231	1
Naive B	RNASE6	0.267667	2.96134e-228	6.1054e-224			blood	PPP1R14A	0.28264	3.73485e-11	7.70013e-07			blood	ATP5ME	0.356718	0.00355003	1
Naive B	PHACTR1	0.508766	2.55215e-226	5.26177e-222			blood	LGALS1	0.289919	1.36983e-10	2.82417e-06			blood	HLA-DRB5	0.328597	0.00392174	1
Naive B	CD74	0.263393	2.37774e-224	4.90219e-220			blood	RNGTT	0.296292	2.25427e-10	4.64763e-06			blood	PCBP1	0.321154	0.00395469	1
Naive B	PLEKHA2	0.257465	1.53372e-215	3.16206e-211			Liver_spleen	IGHG4	0.817152	3.96257e-105	8.16963e-101			blood	TSPAN3	0.418611	0.00434467	1
Naive B	CALHM6	0.325905	2.5352e-215	5.22682e-211			Liver_spleen	IGLC3	0.51552	7.915e-70	1.63184e-65			blood	AC114760.2	0.519644	0.00456167	1
Naive B	FOXP1	0.288926	2.0259e-214	4.17679e-210			Liver_spleen	ACTG1	0.611166	5.06486e-60	1.04422e-55			blood	SRSF5	0.450673	0.00475109	1
Naive B	LIMD2	0.252887	2.3205e-212	4.78418e-208			Liver_spleen	HIST1H4C	0.615318	1.00399e-49	2.06993e-45			blood	MIR4435-2HG	0.267531	0.00505183	1
Naive B	HIST1H2AC	0.340132	4.18656e-212	8.63144e-208			Liver_spleen	IGHG1	0.479284	7.78151e-49	1.60431e-44			blood	CRIP1	0.636539	0.00524438	1
Naive B	CDCA7L	0.372624	7.31171e-211	1.50746e-206			Liver_spleen	BIRC3	0.557551	7.31425e-38	1.50798e-33			blood	HIST1H2AC	0.447177	0.00589074	1
Naive B	SELL	0.258647	2.664e-210	5.49238e-206			Liver_spleen	HLA-DQA1	0.480118	2.10381e-28	4.33742e-24			blood	POLR2M	0.269849	0.00593317	1
Naive B	FAM3C	0.252401	2.84092e-209	5.85713e-205			Liver_spleen	IGHG2	0.510934	2.84555e-27	5.86666e-23			blood	EPB41L4A-AS1	0.322786	0.00597061	1
Naive B	HSPB1	0.290861	3.56951e-203	7.35926e-199			Liver_spleen	IGHG3	0.391143	5.79029e-26	1.19378e-21			blood	BAX	0.498176	0.00607951	1
Naive B	AC114760.2	0.251237	4.95832e-202	1.02226e-197			Liver_spleen	HLA-DQB1	0.363777	1.54087e-25	3.17681e-21			blood	TLE1	0.409292	0.00625302	1
Naive B	HLA-DRB1	0.53098	2.82243e-201	5.81901e-197			Liver_spleen	FOSB	0.39732	2.60183e-24	5.36419e-20			blood	PFDN1	0.411952	0.00664578	1
Naive B	MARCKSL1	0.354291	2.25144e-198	4.6418e-194			Liver_spleen	ID3	0.458769	3.75966e-24	7.7513e-20			blood	SF3A1	0.338678	0.00676239	1
Naive B	AES	0.283786	9.13049e-193	1.88243e-188			Liver_spleen	NKG7	0.344518	1.17452e-22	2.42151e-18			blood	THEMIS2	0.29322	0.0067833	1
Naive B	ICAM2	0.31992	1.06161e-184	2.18872e-180			Liver_spleen	IER2	0.451544	1.47892e-21	3.0491e-17			blood	ANXA4	0.406855	0.00715055	1
Naive B	CD55	0.258334	2.17458e-184	4.48333e-180			Liver_spleen	CHI3L2	0.376316	5.37122e-20	1.10739e-15			blood	PPP1R2	0.340977	0.0076433	1
Naive B	FCRL1	0.315813	3.58224e-180	7.3855e-176			Liver_spleen	HLA-DRB1	0.416857	7.98075e-19	1.64539e-14			blood	IGHE	1.0237	0.00856035	1
Naive B	TSC22D3	0.273732	8.21227e-178	1.69312e-173			Liver_spleen	SMIM14	0.408599	1.23385e-18	2.54382e-14			blood	SNHG25	0.334352	0.00881212	1
Naive B	SNX29	0.288305	2.35263e-159	4.85042e-155			Liver_spleen	LINC01857	0.389328	2.89099e-18	5.96034e-14			blood	PEA15	0.389717	0.00917513	1
Naive B	CD69	0.282485	5.25182e-159	1.08277e-154			Liver_spleen	HIST1H1E	0.257099	6.09607e-17	1.25683e-12			blood	FAM96A	0.387941	0.00966437	1
Naive B	TXNIP	0.333941	3.14887e-155	6.49202e-151			Liver_spleen	MZB1	0.341986	6.2423e-17	1.28698e-12			blood	LMAN1	0.31269	0.00987373	1
Naive B	BCL7A	0.305493	5.06341e-154	1.04392e-149			Liver_spleen	PARP14	0.316596	7.90817e-17	1.63043e-12			Liver_spleen	ID3	0.940554	5.92994e-05	1
Naive B	HSP90AA1	0.251504	8.42081e-154	1.73612e-149			Liver_spleen	RNASE6	0.343521	1.00703e-16	2.07619e-12			Liver_spleen	ACTG1	0.544067	7.50981e-05	1
Naive B	BTLA	0.367949	1.81927e-153	3.7508e-149			Liver_spleen	PHACTR1	0.319796	2.88003e-16	5.93775e-12			Liver_spleen	ARPC1B	0.365067	0.000182341	1
Naive B	GSTP1	0.275498	2.23731e-152	4.61266e-148			Liver_spleen	SMDT1	0.345071	3.52471e-16	7.2669e-12			Liver_spleen	SLA	0.498271	0.00020392	1
Naive B	YBX3	0.352287	2.7855e-149	5.74286e-145			Liver_spleen	CD72	0.287828	1.41178e-15	2.91067e-11			Liver_spleen	DNPH1	0.511918	0.000263801	1
Naive B	CD83	0.33577	6.1742e-144	1.27294e-139			Liver_spleen	GPR18	0.280573	1.86281e-15	3.84056e-11			Liver_spleen	SIT1	0.636402	0.000350576	1
Naive B	HLA-DQA2	0.288164	5.60548e-142	1.15568e-137			Liver_spleen	POLR2J3.1	0.303096	4.84933e-15	9.99785e-11			Liver_spleen	ORC6	0.327253	0.000508595	1
Naive B	CD52	0.285154	7.40375e-142	1.52643e-137			Liver_spleen	ZFP36L1	0.319543	2.11289e-14	4.35614e-10			Liver_spleen	UBE2E2	0.289956	0.000606502	1
Naive B	HLA-DQA1	0.284941	2.06661e-135	4.26074e-131			Liver_spleen	STAT1	0.265476	9.64378e-14	1.98826e-09			Liver_spleen	PPP2R5E	0.280158	0.000765191	1
Naive B	H3F3A	0.253131	1.4966e-133	3.08555e-129			Liver_spleen	XBP1	0.269641	1.62205e-13	3.34419e-09			Liver_spleen	IVD	0.267018	0.000909361	1
Naive B	ADK	0.261136	3.32041e-132	6.8457e-128			Liver_spleen	BTG2	0.279191	3.8004e-13	7.83529e-09			Liver_spleen	PTPN7	0.395423	0.00115977	1
Naive B	CD79A	0.292543	1.20459e-131	2.48351e-127			Liver_spleen	CD180	0.273874	3.90351e-13	8.04787e-09			Liver_spleen	S100A4	0.411419	0.00122312	1
Naive B	BACH2	0.296493	9.21969e-113	1.90082e-108			Liver_spleen	CD22	0.30084	8.86818e-13	1.82835e-08			Liver_spleen	EPSTI1	0.558087	0.00138682	1
Naive B	PCDH9	0.413603	5.92195e-110	1.22093e-105			Liver_spleen	AC245014.3	0.26549	9.9357e-13	2.04844e-08			Liver_spleen	WSB1	0.526239	0.00162036	1
Naive B	H1FX	0.295207	1.75992e-109	3.62842e-105			Liver_spleen	SIT1	0.274506	2.53596e-11	5.22839e-07			Liver_spleen	IDH2	0.553896	0.00171981	1
Naive B	IGKC	0.393004	5.52256e-104	1.13859e-99			Liver_spleen	AC007952.4	0.264509	2.87248e-11	5.92219e-07			Liver_spleen	GAPDH	0.398216	0.00204984	1
Naive B	IGLC2	0.353451	2.3028e-65	4.74769e-61			Liver_spleen	PTPRC	0.252514	6.74682e-11	1.39099e-06			Liver_spleen	BID	0.389211	0.0021006	1
Naive B	STAG3	0.298572	1.57217e-64	3.24135e-60			Liver_spleen	MT2A	0.682163	5.81144e-09	0.000119814			Liver_spleen	TCF4	0.688536	0.002141	1
MZB	KLK1	0.882042	0	0										Liver_spleen	ARHGAP9	0.418445	0.00244714	1
MZB	CR2	0.647966	0	0										Liver_spleen	SLC38A1	0.523093	0.00310503	1
MZB	CD27	0.601257	0	0										Liver_spleen	FCRL5	0.632423	0.00338173	1
MZB	SMIM14	0.595564	0	0										Liver_spleen	PHF14	0.38861	0.00342207	1
MZB	LINC01857	0.575802	0	0										Liver_spleen	GPBP1	0.450101	0.00346658	1
MZB	ITM2C	0.551896	0	0										Liver_spleen	BLNK	0.426035	0.00354147	1
MZB	DNASE1L3	0.455478	0	0										Liver_spleen	TMC8	0.356993	0.00360185	1
MZB	CR1	0.417639	0	0										Liver_spleen	NKTR	0.363643	0.00368889	1
MZB	HES4	0.36349	0	0										Liver_spleen	CD24	0.59633	0.00369794	1
MZB	RPL27A	0.29717	0	0										Liver_spleen	COMMD7	0.33223	0.00372621	1
MZB	RPS18	0.296276	0	0										Liver_spleen	ASH1L	0.252801	0.00401294	1
MZB	RPS14	0.259598	0	0										Liver_spleen	TUBA1B	0.795643	0.00403435	1
MZB	NPM1	0.313646	8.68732423314622e-318	1.79106563714776e-313										Liver_spleen	TBL1XR1	0.329362	0.00412985	1
MZB	LY86	0.369708	1.09061161357153e-312	2.24851e-308										Liver_spleen	ARPC2	0.400363	0.00459688	1
MZB	ABI3	0.385237	1.63810362535437e-311	3.37728e-307										Liver_spleen	ANXA11	0.46757	0.00474905	1
MZB	LINC01781	0.37842	3.0326e-300	6.25231e-296										Liver_spleen	IGLC7	0.477859	0.00501563	1
MZB	PLAC8	0.415913	5.06415e-282	1.04408e-277										Liver_spleen	MAP3K7CL	0.266368	0.00528872	1
MZB	TNFRSF13B	0.321153	3.9278e-260	8.09794e-256										Liver_spleen	NGLY1	0.393404	0.00540943	1
MZB	CHI3L2	0.448415	6.37861e-259	1.31508e-254										Liver_spleen	VPREB3	0.66582	0.00542991	1
MZB	CD22	0.263661	2.0375e-253	4.20071e-249										Liver_spleen	NFATC1	0.316095	0.00610576	1
MZB	GYPC	0.304073	1.23342e-247	2.54295e-243										Liver_spleen	CKS2	0.427343	0.00638885	1
MZB	LILRA4	0.344205	2.93074e-230	6.04232e-226										Liver_spleen	GLS	0.290571	0.00648297	1
MZB	PTP4A3	0.267979	4.39957e-193	9.0706e-189										Liver_spleen	CLPP	0.345519	0.00687011	1
MZB	BHLHE41	0.250874	1.314e-175	2.70908e-171										Liver_spleen	RNASEH2B	0.293057	0.00694307	1
MZB	MYC	0.27211	1.67297e-167	3.44915e-163										Liver_spleen	MPG	0.36004	0.00738693	1
cMBC	HLA-B	0.254552	8.13217e-219	1.67661e-214										Liver_spleen	TNFAIP8	0.483515	0.00741562	1
cMBC	TXNIP	0.399416	3.87565e-203	7.99043e-199										Liver_spleen	RANBP1	0.392068	0.00742425	1
cMBC	S100A6	0.422522	5.06107e-181	1.04344e-176										Liver_spleen	HNRNPA1	0.393046	0.00752834	1
cMBC	ITGB1	0.448597	1.10294e-167	2.27392e-163										Liver_spleen	RAC2	0.31698	0.00754003	1
cMBC	PLP2	0.415031	6.00347e-167	1.23773e-162										Liver_spleen	SF3B1	0.379959	0.00760087	1
cMBC	CD82	0.366238	1.95246e-156	4.0254e-152										Liver_spleen	STAT1	0.492597	0.00811982	1
cMBC	ANXA2	0.395552	4.89188e-155	1.00856e-150										Liver_spleen	NABP1	0.341568	0.00829525	1
cMBC	CRIP1	0.463451	3.82661e-151	7.88932e-147										Liver_spleen	ARHGAP24	0.349051	0.00865957	1
cMBC	EMP3	0.370331	5.41505e-150	1.11642e-145										Liver_spleen	MIR155HG	0.414552	0.0088089	1
cMBC	LGALS1	0.394926	5.99314e-131	1.23561e-126										Liver_spleen	NKG7	0.520178	0.00883027	1
cMBC	COCH	0.292297	3.83398e-130	7.90452e-126										Liver_spleen	SNX5	0.394899	0.00888149	1
cMBC	JCHAIN	0.373035	1.74268e-128	3.59289e-124										Liver_spleen	EIF2S3	0.339699	0.00896119	1
cMBC	S100A4	0.402975	3.10507e-124	6.40173e-120										Liver_spleen	HLA-DOA	0.360112	0.00940156	1
cMBC	S100A10	0.404534	3.70034e-119	7.629e-115										Liver_spleen	ACIN1	0.298242	0.00975076	1
cMBC	VIM	0.293892	3.92517e-110	8.09252e-106
cMBC	CD24	0.316141	5.55613e-109	1.14551e-104
cMBC	LSP1	0.264104	1.04573e-106	2.15599e-102
cMBC	IGHA1	0.304852	1.26871e-102	2.6157e-98
cMBC	CAPG	0.282772	1.46884e-95	3.0283e-91
cMBC	CPNE5	0.278655	4.00984e-95	8.26708e-91
cMBC	SPIB	0.292078	6.27169e-94	1.29303e-89
cMBC	RIPOR2	0.26639	1.29123e-87	2.66213e-83
cMBC	SSPN	0.272726	3.21893e-84	6.63647e-80
cMBC	IGHA2	0.471587	7.00018e-83	1.44323e-78
cMBC	IER2	0.263341	1.25329e-62	2.58391e-58
cMBC	ID3	0.262471	6.35561e-62	1.31034e-57
cMBC	TSC22D3	0.266283	5.94673e-61	1.22604e-56
cMBC	MT2A	0.351778	1.30616e-26	2.69291e-22
ABC	FGR	1.07246	2.05807e-253	4.24313e-249
ABC	FCRL5	1.24593	3.58188e-246	7.38477e-242
ABC	MPP6	0.899381	1.53578e-212	3.16633e-208
ABC	LAPTM5	0.831691	2.52873e-210	5.21349e-206
ABC	FCRL3	1.00298	1.00705e-196	2.07624e-192
ABC	CD74	0.45147	1.66151e-152	3.42554e-148
ABC	CIB1	0.835378	1.26756e-147	2.61333e-143
ABC	MACROD2	0.805106	8.66254e-137	1.78596e-132
ABC	HSPB1	0.909784	9.04364e-136	1.86453e-131
ABC	HCK	0.712527	4.01851e-130	8.28496e-126
ABC	ZEB2	0.763353	1.5767e-120	3.25068e-116
ABC	CLEC2D	0.827568	5.15341e-111	1.06248e-106
ABC	CD72	0.807819	5.81946e-109	1.1998e-104
ABC	PCDH9	0.709527	3.14029e-105	6.47434e-101
ABC	S100A11	0.786307	1.43365e-104	2.95577e-100
ABC	HLA-DPB1	0.526938	5.73379e-104	1.18214e-99
ABC	MS4A1	0.518016	4.26333e-102	8.78971e-98
ABC	HLA-DRB5	0.701331	1.34607e-99	2.7752e-95
ABC	RBPMS2	0.285717	1.3883e-94	2.86225e-90
ABC	GPR137B	0.419006	4.16433e-91	8.5856e-87
ABC	SLC11A1	0.406138	7.38242e-89	1.52203e-84
ABC	TNFRSF1B	0.61403	6.35787e-88	1.3108e-83
ABC	ARL4D	0.42201	2.69294e-83	5.55204e-79
ABC	EMP3	0.700623	1.53743e-80	3.16972e-76
ABC	MT-CO1	0.362515	1.36506e-77	2.81435e-73
ABC	MS4A7	0.597566	7.05888e-77	1.45533e-72
ABC	POU2F2	0.570653	1.17001e-74	2.41221e-70
ABC	TBX21	0.354911	6.87703e-74	1.41784e-69
ABC	TENT5A	0.503293	2.0275e-68	4.18009e-64
ABC	ITGAX	0.357019	2.09899e-68	4.32748e-64
ABC	PLEK	0.606964	1.20983e-67	2.4943e-63
ABC	DAPP1	0.614929	1.51195e-67	3.11719e-63
ABC	ITGB2	0.640337	1.90869e-63	3.93514e-59
ABC	SYT1	0.433485	5.42952e-63	1.1194e-58
ABC	LRMP	0.536877	5.63147e-56	1.16104e-51
ABC	HCST	0.669005	3.6739e-55	7.57448e-51
ABC	SRGN	0.555728	3.38334e-54	6.97543e-50
ABC	FAM3C	0.531346	4.05176e-52	8.35351e-48
ABC	MT-CO3	0.275971	6.46428e-50	1.33274e-45
ABC	GDI2	0.484787	8.96863e-50	1.84906e-45
ABC	LITAF	0.50156	2.74386e-49	5.65701e-45
ABC	NEAT1	0.540609	5.80012e-48	1.19581e-43
ABC	TIMP1	0.383716	1.33686e-47	2.75621e-43
ABC	AICDA	0.262086	2.91628e-47	6.0125e-43
ABC	PYHIN1	0.428305	1.26217e-45	2.60221e-41
ABC	PSAP	0.480017	1.53477e-44	3.16424e-40
ABC	HLA-DPA1	0.335205	6.84413e-44	1.41105e-39
ABC	CD48	0.341492	3.80351e-42	7.84169e-38
ABC	RIN3	0.362936	8.81328e-42	1.81703e-37
ABC	CRIP1	0.52628	1.09664e-41	2.26094e-37
ABC	HOPX	0.433828	3.26943e-40	6.74058e-36
ABC	ITGB2-AS1	0.356462	1.24344e-39	2.56359e-35
ABC	LGALS1	0.602893	2.34535e-39	4.83542e-35
ABC	HLA-DQA2	0.488645	4.59768e-37	9.47903e-33
ABC	MAP3K8	0.371983	5.80978e-37	1.1978e-32
ABC	MTSS1	0.343629	7.33201e-37	1.51164e-32
ABC	SCIMP	0.435397	2.21121e-36	4.55885e-32
ABC	SERF2	0.276294	2.79072e-36	5.75363e-32
ABC	MT-CYB	0.252468	3.62529e-35	7.47425e-31
ABC	GABARAPL2	0.40018	1.04231e-34	2.14892e-30
ABC	TSPAN3	0.408289	1.05221e-34	2.16935e-30
ABC	CLN8	0.383969	1.97602e-34	4.07397e-30
ABC	CD52	0.270036	2.54331e-34	5.24355e-30
ABC	THEMIS2	0.32843	3.03574e-34	6.25878e-30
ABC	CD79A	0.323544	7.05818e-33	1.45518e-28
ABC	CYTH4	0.393073	2.8905e-32	5.95935e-28
ABC	SCPEP1	0.382752	3.65093e-32	7.52713e-28
ABC	NT5C3B	0.3115	1.78546e-31	3.68109e-27
ABC	RGS1	0.3491	2.92168e-31	6.02363e-27
ABC	ATP6V0E1	0.315027	3.88544e-31	8.01061e-27
ABC	RASGRP1	0.313196	7.66842e-31	1.581e-26
ABC	SNX22	0.35072	6.38798e-30	1.31701e-25
ABC	LY6E	0.385756	7.35444e-29	1.51626e-24
ABC	ADK	0.330884	4.73939e-28	9.77121e-24
ABC	VNN2	0.301112	4.95909e-28	1.02242e-23
ABC	DBNL	0.36303	7.55782e-28	1.5582e-23
ABC	MYLIP	0.333306	1.81177e-27	3.73532e-23
ABC	PPP1R14A	0.475362	1.88546e-27	3.88726e-23
ABC	SH3BGRL3	0.284253	3.5333e-26	7.2846e-22
ABC	LILRB1	0.354285	6.54939e-26	1.35029e-21
ABC	SEC61B	0.353668	1.35514e-25	2.7939e-21
ABC	TNIP2	0.307959	4.29728e-25	8.8597e-21
ABC	BATF	0.310181	5.09358e-25	1.05014e-20
ABC	CD84	0.342922	7.37125e-25	1.51973e-20
ABC	PPDPF	0.329327	1.76952e-24	3.64823e-20
ABC	ATP6V1G1	0.275629	2.79205e-24	5.75636e-20
ABC	S100A6	0.381706	1.11106e-23	2.29066e-19
ABC	ADAP2	0.251202	1.56325e-23	3.22295e-19
ABC	IFT57	0.349108	2.89623e-23	5.97116e-19
ABC	ZBTB32	0.266715	5.14362e-23	1.06046e-18
ABC	CD63	0.362552	5.17443e-23	1.06681e-18
ABC	RGS2	0.35946	9.76835e-23	2.01394e-18
ABC	LBH	0.349232	1.00599e-22	2.07405e-18
ABC	FCRL2	0.375318	1.14185e-22	2.35415e-18
ABC	SELENOW	0.33248	1.38779e-22	2.8612e-18
ABC	TSC22D3	0.339544	1.81908e-22	3.7504e-18
ABC	CSK	0.327674	2.34211e-22	4.82873e-18
ABC	C7orf50	0.288495	3.4049e-21	7.01989e-17
ABC	ADGRE5	0.271411	3.51159e-21	7.23985e-17
ABC	RHOB	0.304905	3.79676e-21	7.82779e-17
ABC	CD19	0.331068	7.06345e-21	1.45627e-16
ABC	CST7	0.341078	8.899e-21	1.83471e-16
ABC	GSTP1	0.351903	2.3463e-20	4.83737e-16
ABC	LHPP	0.309056	2.67972e-20	5.52477e-16
ABC	PLEKHO1	0.307498	3.9263e-20	8.09485e-16
ABC	TFEC	0.252	4.57619e-20	9.43473e-16
ABC	ALOX5AP	0.315386	2.51621e-19	5.18768e-15
ABC	FAM49A	0.262889	4.19299e-19	8.64469e-15
ABC	CALM3	0.280499	4.31e-19	8.88593e-15
ABC	CD22	0.297875	6.32091e-19	1.30318e-14
ABC	IQSEC1	0.263016	8.05274e-19	1.66023e-14
ABC	SLC38A1	0.319749	1.24489e-18	2.56659e-14
ABC	PCSK7	0.32893	1.44986e-18	2.98917e-14
ABC	RAB29	0.313472	1.58314e-18	3.26397e-14
ABC	CCND3	0.298222	5.69691e-18	1.17453e-13
ABC	ADD3	0.29391	6.62799e-18	1.36649e-13
ABC	C4orf48	0.287145	6.63941e-18	1.36885e-13
ABC	GLIPR1	0.285308	7.27879e-18	1.50067e-13
ABC	VIM	0.278291	7.68944e-18	1.58533e-13
ABC	MTPN	0.274955	7.73128e-18	1.59396e-13
ABC	NKG7	0.307957	8.00048e-18	1.64946e-13
ABC	RABAC1	0.265709	9.71767e-18	2.00349e-13
ABC	TFEB	0.277776	1.40008e-17	2.88654e-13
ABC	FCRLA	0.295988	1.9071e-17	3.93187e-13
ABC	RHOA	0.255913	3.03975e-17	6.26706e-13
ABC	TPP1	0.282401	3.07097e-17	6.33141e-13
ABC	HSPA4	0.314407	4.39364e-17	9.05837e-13
ABC	IFI27L2	0.257752	6.03541e-17	1.24432e-12
ABC	RPS26	0.28314	7.65757e-17	1.57876e-12
ABC	TSPO	0.27311	1.86574e-16	3.84661e-12
ABC	TBCA	0.252482	2.36624e-16	4.87848e-12
ABC	FCGR2B	0.283479	6.93944e-16	1.4307e-11
ABC	MEF2A	0.255952	8.5624e-16	1.76531e-11
ABC	SKAP2	0.275784	2.139e-15	4.40998e-11
ABC	ITGB7	0.263331	4.1624e-15	8.58162e-11
ABC	CD99	0.270298	2.58695e-14	5.33351e-10
ABC	HMGN3	0.265385	5.24052e-13	1.08044e-08
ABC	ODC1	0.252474	1.98415e-12	4.09073e-08
ABC	MT2A	0.58868	3.1694e-12	6.53435e-08
ABC	B4GALT1	0.260993	1.34499e-11	2.77298e-07
GCB	EGR3	1.01987	2.41382e-57	4.97656e-53
GCB	CD83	1.3347	6.44156e-46	1.32806e-41
GCB	DUSP2	0.796695	2.40047e-27	4.94904e-23
GCB	EGR2	0.417426	2.50348e-25	5.16142e-21
GCB	ZFP36L1	0.562979	7.00116e-24	1.44343e-19
GCB	MYC	0.71796	1.04949e-21	2.16373e-17
GCB	NR4A1	0.540446	2.7021e-21	5.57093e-17
GCB	TNF	0.587462	1.64056e-19	3.38234e-15
GCB	NFKBIA	0.790629	2.98261e-19	6.14924e-15
GCB	EGR1	0.451313	1.47771e-15	3.04659e-11
GCB	NFKBID	0.59613	5.41552e-14	1.11652e-09
GCB	BTG2	0.577784	7.17915e-12	1.48012e-07
GCB	CD69	0.817896	1.78384e-10	3.67775e-06
GCB	SRGN	0.506677	8.52614e-10	1.75783e-05
GCB	RGS10	0.256641	1.76807e-09	3.64523e-05
GCB	RILPL2	0.302485	4.67248e-07	0.00963325
GCB	REL	0.28357	3.32079e-06	0.0684647
GCB	HSPE1	0.293523	4.15091e-06	0.0855793
GCB	GBP2	0.276651	4.43117e-06	0.0913574
GCB	BCL2A1	0.334297	5.29668e-06	0.109202
GCB	JUNB	0.329395	6.46683e-06	0.133327
GCB	CCL3	0.505656	1.99249e-05	0.410791
GCB	MPG	0.266387	2.03616e-05	0.419795
GCB	IER2	0.259323	2.62948e-05	0.54212
GCB	ALKBH7	0.29347	3.33283e-05	0.68713
GCB	ZC3H12A	0.255147	3.46701e-05	0.714793
GCB	EVI2A	0.34205	7.90079e-05	1
GCB	SPIB	0.294873	0.000108072	1
GCB	CLECL1	0.268858	0.000154107	1
GCB	GAPDH	0.380907	0.000161359	1
GCB	IGHA1	0.306156	0.000513363	1
GCB	EPSTI1	0.258438	0.000900458	1
GCB	GADD45B	0.35368	0.00142311	1
GCB	COX5A	0.272035	0.00211205	1
ISG+ B	ISG15	1.77926	3.12317e-116	6.43903e-112
ISG+ B	IFI6	1.6397	2.8568e-69	5.88987e-65
ISG+ B	IFIT3	1.30938	1.05268e-59	2.17031e-55
ISG+ B	IFIT1	1.0978	4.57079e-51	9.4236e-47
ISG+ B	IFI44L	1.36602	3.49878e-48	7.21343e-44
ISG+ B	MX1	1.25184	3.3491e-47	6.90483e-43
ISG+ B	C1QC	0.701777	2.75265e-41	5.67513e-37
ISG+ B	ISG20	1.0651	1.59929e-31	3.29726e-27
ISG+ B	CD5L	0.487296	5.91498e-30	1.21949e-25
ISG+ B	C1QB	0.728173	6.18786e-30	1.27575e-25
ISG+ B	RSAD2	0.596571	2.60346e-28	5.36755e-24
ISG+ B	C1QA	0.747586	2.82752e-27	5.82949e-23
ISG+ B	IFI44	0.747622	2.11399e-24	4.35841e-20
ISG+ B	APOE	0.607585	4.35056e-24	8.96955e-20
ISG+ B	SELENOP	0.486214	8.98873e-24	1.85321e-19
ISG+ B	HERC5	0.742561	2.65885e-21	5.48175e-17
ISG+ B	IRF7	0.862539	4.32151e-21	8.90966e-17
ISG+ B	SAMD9L	0.85598	2.59796e-20	5.35621e-16
ISG+ B	IFITM1	0.83291	6.83112e-20	1.40837e-15
ISG+ B	APOC1	0.420126	3.05831e-19	6.30532e-15
ISG+ B	CMPK2	0.403315	1.51121e-18	3.11567e-14
ISG+ B	LY6E	0.733867	4.86951e-18	1.00395e-13
ISG+ B	IFIT2	0.709458	5.46229e-18	1.12616e-13
ISG+ B	EIF2AK2	0.747439	5.11969e-16	1.05553e-11
ISG+ B	EPSTI1	0.798691	6.91853e-16	1.42639e-11
ISG+ B	STAT1	0.738181	9.25816e-16	1.90876e-11
ISG+ B	XAF1	0.720049	1.63149e-15	3.36365e-11
ISG+ B	DDX60	0.564318	2.77977e-15	5.73104e-11
ISG+ B	MX2	0.631562	3.13243e-15	6.45813e-11
ISG+ B	USP18	0.443515	5.4264e-15	1.11876e-10
ISG+ B	OASL	0.299089	6.82282e-15	1.40666e-10
ISG+ B	FTL	0.895981	1.39572e-14	2.87755e-10
ISG+ B	OAS1	0.6465	1.84237e-14	3.79841e-10
ISG+ B	OAS3	0.522949	2.98279e-14	6.14963e-10
ISG+ B	TNFSF10	0.664546	2.20106e-13	4.53792e-09
ISG+ B	HMOX1	0.624152	4.69457e-13	9.67879e-09
ISG+ B	NT5C3A	0.685649	4.44334e-12	9.16083e-08
ISG+ B	TRIM22	0.601336	3.58911e-11	7.39968e-07
ISG+ B	AIF1	0.593768	4.17373e-11	8.60498e-07
ISG+ B	RNF213	0.574722	2.29993e-10	4.74176e-06
ISG+ B	IFI16	0.570342	2.3012e-10	4.74438e-06
ISG+ B	SAMD9	0.630232	5.73011e-10	1.18138e-05
ISG+ B	RABGAP1L	0.488273	5.05491e-09	0.000104217
ISG+ B	UBE2L6	0.528077	6.66774e-09	0.000137469
ISG+ B	SP110	0.497157	1.86046e-08	0.000383571
ISG+ B	GBP1	0.386731	6.44209e-08	0.00132817
ISG+ B	MNDA	0.553249	1.1969e-07	0.00246764
ISG+ B	PLSCR1	0.459225	1.22255e-07	0.00252053
ISG+ B	IFI35	0.481845	1.2732e-07	0.00262495
ISG+ B	PARP9	0.373704	1.99964e-07	0.00412267
ISG+ B	PPM1K	0.462759	9.75205e-07	0.0201058
ISG+ B	PARP14	0.461926	1.35829e-06	0.028004
ISG+ B	PNPT1	0.389472	1.61926e-06	0.0333843
ISG+ B	DRAP1	0.384932	1.82717e-06	0.0376707
ISG+ B	CHMP5	0.418332	2.41831e-06	0.0498582
ISG+ B	TCF4	0.353441	4.08949e-06	0.0843131
ISG+ B	DDX60L	0.318609	4.37531e-06	0.0902057
ISG+ B	NEXN	0.301967	6.24739e-06	0.128802
ISG+ B	GLUL	0.365834	6.37898e-06	0.131516
ISG+ B	PSME1	0.331007	8.74091e-06	0.180211
ISG+ B	MS4A7	0.463514	9.41165e-06	0.19404
ISG+ B	INPP1	0.282288	1.60609e-05	0.331128
ISG+ B	BST2	0.413776	1.72738e-05	0.356134
ISG+ B	FCER1G	0.383054	2.1753e-05	0.448481
ISG+ B	TMEM123	0.428221	2.89453e-05	0.596766
ISG+ B	IFITM2	0.360596	3.46319e-05	0.714005
ISG+ B	OAS2	0.326749	3.54519e-05	0.730913
ISG+ B	PLAC8	0.347528	3.78047e-05	0.779419
ISG+ B	PARP12	0.281439	4.52303e-05	0.932513
ISG+ B	LAP3	0.262483	5.75973e-05	1
ISG+ B	GBP4	0.380267	6.03567e-05	1
ISG+ B	TYMP	0.335788	8.03407e-05	1
ISG+ B	BAG1	0.276979	0.000100161	1
ISG+ B	ZBP1	0.349074	0.000109941	1
ISG+ B	KIAA0040	0.416744	0.00016924	1
ISG+ B	PSME2	0.332454	0.000209297	1
ISG+ B	IFIH1	0.298619	0.000290285	1
ISG+ B	NPC2	0.308218	0.000291032	1
ISG+ B	SAT1	0.364361	0.000294629	1
ISG+ B	SAMSN1	0.254113	0.000589201	1
ISG+ B	SP140	0.290354	0.000639708	1
ISG+ B	ZCCHC17	0.293057	0.000683452	1
ISG+ B	IRF2	0.289412	0.000833909	1
ISG+ B	DDX58	0.287943	0.000984638	1
ISG+ B	FABP5	0.319425	0.00138178	1
ISG+ B	LINC01857	0.344279	0.00146255	1
ISG+ B	CD24	0.378284	0.00188914	1
ISG+ B	TYROBP	0.305135	0.00214608	1
ISG+ B	MCL1	0.254023	0.00222567	1
ISG+ B	NMI	0.251483	0.00236797	1
ISG+ B	ADAR	0.291676	0.00387904	1
ISG+ B	TRIM56	0.262227	0.00525006	1
ISG+ B	VAMP5	0.251995	0.00527795	1
ISG+ B	LGALS9	0.257059	0.00612531	1
ISG+ B	RARRES3	0.267925	0.00644072	1
ISG+ B	PRDX1	0.263324	0.00676461	1
ISG+ B	ELF1	0.258952	0.0080159	1
ISG+ B	USP15	0.313704	0.0080525	1
ZBTB32+ B	GAPDH	1.29717	0	0
ZBTB32+ B	ACTG1	1.2312	5.71664e-243	1.1786e-238
ZBTB32+ B	ARPC1B	0.833536	8.57254e-192	1.7674e-187
ZBTB32+ B	CD1C	0.984298	1.31428e-176	2.70966e-172
ZBTB32+ B	STAC3	0.279277	1.75999e-174	3.62857e-170
ZBTB32+ B	ZBTB32	0.51524	2.18659e-171	4.5081e-167
ZBTB32+ B	DUS2	0.346656	3.81141e-156	7.85798e-152
ZBTB32+ B	CYTOR	0.483149	4.74072e-155	9.77395e-151
ZBTB32+ B	PCLAF	0.812023	3.58201e-154	7.38502e-150
ZBTB32+ B	COTL1	0.753369	2.56505e-153	5.28835e-149
ZBTB32+ B	PTPN1	0.569461	3.21931e-148	6.63725e-144
ZBTB32+ B	FCRL5	0.680312	6.4285e-147	1.32536e-142
ZBTB32+ B	SHMT2	0.319692	1.41432e-146	2.9159e-142
ZBTB32+ B	PCED1B	0.315608	3.55393e-146	7.32714e-142
ZBTB32+ B	CPNE5	0.325219	1.14539e-145	2.36146e-141
ZBTB32+ B	VOPP1	0.469849	3.55858e-145	7.33673e-141
ZBTB32+ B	CORO1B	0.333086	1.30926e-139	2.6993e-135
ZBTB32+ B	ARPC2	0.640953	3.6818e-137	7.59076e-133
ZBTB32+ B	HCST	0.561587	1.00079e-135	2.06332e-131
ZBTB32+ B	EHD3	0.263394	2.77454e-134	5.72027e-130
ZBTB32+ B	VIM	0.863885	1.88299e-132	3.88215e-128
ZBTB32+ B	SLC25A5	0.805983	4.25367e-132	8.76978e-128
ZBTB32+ B	ZDHHC21	0.278655	2.24731e-128	4.63327e-124
ZBTB32+ B	CTSC	0.318762	2.93519e-128	6.05148e-124
ZBTB32+ B	RGS10	0.639026	3.66612e-127	7.55843e-123
ZBTB32+ B	LRRK2	0.272531	3.18689e-126	6.57041e-122
ZBTB32+ B	LY96	0.269784	8.74143e-126	1.80222e-121
ZBTB32+ B	CCDC50	0.741312	9.88467e-126	2.03792e-121
ZBTB32+ B	SAMD9L	0.284921	3.55802e-124	7.33558e-120
ZBTB32+ B	FIBP	0.322412	3.55832e-124	7.33619e-120
ZBTB32+ B	CHCHD5	0.263916	8.78333e-124	1.81086e-119
ZBTB32+ B	RAB31	0.273536	3.1908e-122	6.57847e-118
ZBTB32+ B	IFT57	0.361104	8.59621e-121	1.77228e-116
ZBTB32+ B	VAMP5	0.377698	3.00711e-120	6.19977e-116
ZBTB32+ B	ENTPD1	0.500754	8.16732e-120	1.68386e-115
ZBTB32+ B	GGCT	0.275876	2.47078e-118	5.09402e-114
ZBTB32+ B	PYHIN1	0.279659	8.42032e-118	1.73602e-113
ZBTB32+ B	MTHFD2	0.323661	1.65444e-116	3.41096e-112
ZBTB32+ B	DECR1	0.347897	2.18958e-116	4.51426e-112
ZBTB32+ B	CAPG	0.356487	3.37977e-116	6.96807e-112
ZBTB32+ B	APBB1IP	0.262777	4.63665e-116	9.55938e-112
ZBTB32+ B	ARHGAP25	0.261106	6.90385e-116	1.42337e-111
ZBTB32+ B	EVI2A	0.535725	1.13844e-115	2.34712e-111
ZBTB32+ B	SH3BP5	0.528549	1.35488e-115	2.79335e-111
ZBTB32+ B	PTPN18	0.329599	1.55879e-115	3.21376e-111
ZBTB32+ B	CCDC88A	0.342616	2.35964e-115	4.86486e-111
ZBTB32+ B	PKIG	0.250954	5.15534e-115	1.06288e-110
ZBTB32+ B	CRIP1	0.412502	1.52285e-114	3.13967e-110
ZBTB32+ B	IL10RA	0.252549	4.36471e-114	8.99873e-110
ZBTB32+ B	SMC6	0.35379	1.91106e-113	3.94003e-109
ZBTB32+ B	SYK	0.559658	4.71288e-113	9.71655e-109
ZBTB32+ B	MRPL40	0.270048	1.11435e-112	2.29746e-108
ZBTB32+ B	MIR155HG	0.340308	1.31055e-112	2.70197e-108
ZBTB32+ B	ACP5	0.438633	4.00834e-112	8.264e-108
ZBTB32+ B	TRAC	0.2651	5.15507e-111	1.06282e-106
ZBTB32+ B	ANXA2	0.479822	8.5032e-111	1.7531e-106
ZBTB32+ B	CTSZ	0.333147	1.26022e-110	2.5982e-106
ZBTB32+ B	QRSL1	0.394139	1.49296e-110	3.07804e-106
ZBTB32+ B	UCP2	0.734525	7.25286e-110	1.49532e-105
ZBTB32+ B	GBP2	0.303329	5.10531e-109	1.05256e-104
ZBTB32+ B	EPSTI1	0.42378	5.4685e-109	1.12744e-104
ZBTB32+ B	GLRX3	0.302138	6.45009e-109	1.32981e-104
ZBTB32+ B	FAM96A	0.250593	1.95005e-107	4.02042e-103
ZBTB32+ B	S100A11	0.273281	2.36325e-106	4.87232e-102
ZBTB32+ B	CHMP4B	0.250768	3.59092e-106	7.40341e-102
ZBTB32+ B	QARS	0.29069	5.12424e-106	1.05646e-101
ZBTB32+ B	PTRHD1	0.35236	9.20262e-106	1.8973e-101
ZBTB32+ B	REEP5	0.267347	1.16328e-105	2.39834e-101
ZBTB32+ B	CTSH	0.613092	2.01532e-105	4.15499e-101
ZBTB32+ B	AP2S1	0.49575	3.59145e-105	7.4045e-101
ZBTB32+ B	FABP5	0.516132	5.64322e-105	1.16346e-100
ZBTB32+ B	MPG	0.305035	6.56199e-105	1.35289e-100
ZBTB32+ B	LRMP	0.31608	2.13316e-103	4.39793e-99
ZBTB32+ B	SYNE2	0.262912	2.58429e-102	5.32803e-98
ZBTB32+ B	C12orf75	0.452519	4.56511e-102	9.41189e-98
ZBTB32+ B	MRPL44	0.302014	8.97792e-102	1.85098e-97
ZBTB32+ B	RNASE6	0.296617	1.30284e-101	2.68606e-97
ZBTB32+ B	S100A4	0.826278	1.066e-100	2.19778e-96
ZBTB32+ B	MT2A	0.432934	4.2757e-100	8.81522e-96
ZBTB32+ B	SNRNP25	0.309804	7.79346e-100	1.60678e-95
ZBTB32+ B	SMCHD1	0.274356	1.05294e-99	2.17085e-95
ZBTB32+ B	RPS2	0.413385	2.74945e-99	5.66855e-95
ZBTB32+ B	DAAM1	0.282558	1.02094e-98	2.10487e-94
ZBTB32+ B	GLRX	0.306356	1.50854e-98	3.11015e-94
ZBTB32+ B	ANXA4	0.258965	5.06594e-98	1.04444e-93
ZBTB32+ B	MCL1	0.260583	6.42153e-97	1.32393e-92
ZBTB32+ B	JPT1	0.504409	1.27686e-96	2.63251e-92
ZBTB32+ B	SERPINB1	0.258117	2.35142e-96	4.84793e-92
ZBTB32+ B	IGBP1	0.269646	3.06384e-96	6.31672e-92
ZBTB32+ B	CLECL1	0.487355	4.42484e-96	9.12269e-92
ZBTB32+ B	MRPS33	0.256609	1.12832e-95	2.32627e-91
ZBTB32+ B	TXN2	0.367237	1.18649e-95	2.44619e-91
ZBTB32+ B	IDH2	0.403407	1.30482e-95	2.69015e-91
ZBTB32+ B	WDR1	0.331431	1.13653e-94	2.34318e-90
ZBTB32+ B	VDAC1	0.291602	1.23577e-94	2.54779e-90
ZBTB32+ B	RHOF	0.251868	1.32703e-94	2.73594e-90
ZBTB32+ B	OXA1L	0.250129	1.54173e-94	3.17858e-90
ZBTB32+ B	CFLAR	0.288324	1.24132e-93	2.55923e-89
ZBTB32+ B	PYCARD	0.47439	4.25507e-93	8.77268e-89
ZBTB32+ B	BCAS4	0.275676	5.44708e-93	1.12302e-88
ZBTB32+ B	S100A10	0.317947	3.3301e-92	6.86566e-88
ZBTB32+ B	CSK	0.26586	3.13917e-91	6.47203e-87
ZBTB32+ B	PGLS	0.462797	1.04704e-90	2.15869e-86
ZBTB32+ B	ATP5F1C	0.292477	3.34633e-90	6.89912e-86
ZBTB32+ B	TXNDC17	0.265917	2.24331e-89	4.62502e-85
ZBTB32+ B	TPM4	0.501957	8.61059e-89	1.77524e-84
ZBTB32+ B	CNN2	0.410921	8.92885e-89	1.84086e-84
ZBTB32+ B	COX5A	0.569759	3.40574e-88	7.02161e-84
ZBTB32+ B	UBE2L3	0.260624	6.05265e-88	1.24787e-83
ZBTB32+ B	ITGB1	0.323351	1.2363e-87	2.54889e-83
ZBTB32+ B	NDUFB3	0.252922	8.01825e-87	1.65312e-82
ZBTB32+ B	TCF4	0.641464	2.91042e-86	6.00042e-82
ZBTB32+ B	PRDX6	0.264866	5.90085e-86	1.21658e-81
ZBTB32+ B	ABRACL	0.283025	1.90456e-85	3.92662e-81
ZBTB32+ B	PTTG1	0.252124	4.41984e-85	9.11239e-81
ZBTB32+ B	LYN	0.252992	8.47698e-84	1.7477e-79
ZBTB32+ B	AIM2	0.368217	1.22959e-83	2.53504e-79
ZBTB32+ B	PLEK	0.364254	4.6913e-83	9.67206e-79
ZBTB32+ B	ISG15	0.440347	1.32636e-82	2.73456e-78
ZBTB32+ B	NT5C3A	0.499933	2.03663e-82	4.19892e-78
ZBTB32+ B	POLD4	0.377006	2.2286e-82	4.59471e-78
ZBTB32+ B	SEC61B	0.520551	3.79461e-82	7.82334e-78
ZBTB32+ B	GNAI2	0.400487	4.05848e-82	8.36737e-78
ZBTB32+ B	LGALS1	0.910825	7.50208e-81	1.5467e-76
ZBTB32+ B	SP140	0.487861	9.65311e-81	1.99018e-76
ZBTB32+ B	LSM2	0.324268	9.98203e-80	2.058e-75
ZBTB32+ B	TKT	0.462303	2.24992e-79	4.63866e-75
ZBTB32+ B	MRPL51	0.306119	2.94527e-79	6.07226e-75
ZBTB32+ B	CALM3	0.329713	7.36456e-79	1.51835e-74
ZBTB32+ B	TNFRSF13B	0.3952	8.18259e-79	1.68701e-74
ZBTB32+ B	GRN	0.363176	1.06482e-78	2.19534e-74
ZBTB32+ B	MDH2	0.292489	4.27283e-78	8.8093e-74
ZBTB32+ B	H2AFV	0.403991	2.0763e-77	4.28071e-73
ZBTB32+ B	MARCKS	0.328677	4.29642e-77	8.85793e-73
ZBTB32+ B	PGAM1	0.379004	2.7373e-76	5.64348e-72
ZBTB32+ B	CYB561A3	0.312566	3.90427e-76	8.04944e-72
ZBTB32+ B	ARPC5	0.565721	7.36864e-76	1.51919e-71
ZBTB32+ B	MRPS21	0.295668	1.57428e-75	3.2457e-71
ZBTB32+ B	CLTA	0.297333	1.57705e-75	3.25139e-71
ZBTB32+ B	CXCR3	0.287959	3.72042e-75	7.67039e-71
ZBTB32+ B	TMSB4X	0.340239	3.90748e-75	8.05605e-71
ZBTB32+ B	TMSB10	0.452503	5.60832e-75	1.15627e-70
ZBTB32+ B	NDUFB5	0.332931	1.22237e-73	2.52015e-69
ZBTB32+ B	SEC11A	0.378189	1.33444e-73	2.75122e-69
ZBTB32+ B	MZT2A	0.328489	1.8169e-73	3.7459e-69
ZBTB32+ B	SIT1	0.380408	4.80785e-72	9.91234e-68
ZBTB32+ B	MT-CO3	0.389026	9.05407e-71	1.86668e-66
ZBTB32+ B	SMIM14	0.700163	1.16568e-70	2.40328e-66
ZBTB32+ B	ID3	0.544459	2.72045e-70	5.60875e-66
ZBTB32+ B	NDUFV2	0.392583	2.79829e-70	5.76922e-66
ZBTB32+ B	PFN1	0.440075	2.14181e-69	4.41576e-65
ZBTB32+ B	MZT2B	0.300322	2.45951e-69	5.07078e-65
ZBTB32+ B	GMFG	0.414607	2.73521e-69	5.63918e-65
ZBTB32+ B	POLR1D	0.338324	3.16327e-68	6.52172e-64
ZBTB32+ B	CD24	0.556501	4.6279e-68	9.54133e-64
ZBTB32+ B	GABARAPL2	0.272506	5.54932e-68	1.1441e-63
ZBTB32+ B	LDHB	0.511143	7.55663e-68	1.55795e-63
ZBTB32+ B	GRB2	0.273575	1.45414e-67	2.998e-63
ZBTB32+ B	MYL6	0.431459	4.65025e-67	9.58742e-63
ZBTB32+ B	PSMA2	0.265988	1.11745e-66	2.30384e-62
ZBTB32+ B	HIGD2A	0.420956	4.77841e-66	9.85165e-62
ZBTB32+ B	ATP5IF1	0.301847	1.93459e-65	3.98855e-61
ZBTB32+ B	PPP1CA	0.282879	4.77051e-65	9.83536e-61
ZBTB32+ B	CCT8	0.549394	8.57326e-65	1.76755e-60
ZBTB32+ B	HNRNPA1P48	0.32112	1.26802e-64	2.61428e-60
ZBTB32+ B	ATP5MC3	0.490992	1.81449e-64	3.74094e-60
ZBTB32+ B	SLC25A3	0.538232	2.21402e-64	4.56465e-60
ZBTB32+ B	CD44	0.411122	4.01726e-64	8.28238e-60
ZBTB32+ B	POMP	0.307136	8.03584e-64	1.65675e-59
ZBTB32+ B	S100A6	0.339251	2.13114e-63	4.39378e-59
ZBTB32+ B	TXN	0.445506	3.15008e-63	6.49452e-59
ZBTB32+ B	UQCRH	0.426145	3.33163e-63	6.86883e-59
ZBTB32+ B	CAPZB	0.381465	3.96405e-63	8.17269e-59
ZBTB32+ B	DYNLL1	0.405597	5.07768e-62	1.04686e-57
ZBTB32+ B	HMGA1	0.488339	7.18342e-62	1.48101e-57
ZBTB32+ B	ATP5PB	0.346101	1.022e-61	2.10706e-57
ZBTB32+ B	PHB2	0.270092	1.15657e-61	2.38449e-57
ZBTB32+ B	EIF3M	0.270318	3.11422e-61	6.42059e-57
ZBTB32+ B	DBI	0.387118	3.23489e-61	6.66938e-57
ZBTB32+ B	TMEM256	0.305672	5.81798e-61	1.19949e-56
ZBTB32+ B	MTPN	0.279306	6.47134e-61	1.3342e-56
ZBTB32+ B	DDT	0.30695	1.15931e-60	2.39015e-56
ZBTB32+ B	TUFM	0.256082	4.1e-60	8.45297e-56
ZBTB32+ B	SUB1	0.483555	2.66891e-59	5.50249e-55
ZBTB32+ B	RAC2	0.386255	1.3641e-58	2.81236e-54
ZBTB32+ B	COX8A	0.442076	1.95181e-58	4.02405e-54
ZBTB32+ B	MT-CO1	0.323665	7.97624e-58	1.64446e-53
ZBTB32+ B	PPA1	0.320497	9.76699e-57	2.01366e-52
ZBTB32+ B	LSP1	0.386412	2.01937e-56	4.16333e-52
ZBTB32+ B	RBM3	0.304897	2.63846e-56	5.43971e-52
ZBTB32+ B	GDI2	0.430678	3.68497e-56	7.59731e-52
ZBTB32+ B	SP100	0.310353	2.57814e-55	5.31535e-51
ZBTB32+ B	PKM	0.348132	2.73892e-55	5.64684e-51
ZBTB32+ B	SNRPF	0.291547	1.78769e-54	3.68568e-50
ZBTB32+ B	PARK7	0.254304	4.64376e-54	9.57404e-50
ZBTB32+ B	ATP5PF	0.250384	5.34746e-54	1.10249e-49
ZBTB32+ B	CLIC1	0.381036	1.89562e-53	3.9082e-49
ZBTB32+ B	FCMR	0.323881	2.82625e-53	5.82687e-49
ZBTB32+ B	RTRAF	0.291694	8.60083e-53	1.77323e-48
ZBTB32+ B	STMN1	0.449276	2.75432e-52	5.67859e-48
ZBTB32+ B	ACTB	0.393794	2.87178e-51	5.92076e-47
ZBTB32+ B	ATP5MC2	0.344022	2.93405e-51	6.04913e-47
ZBTB32+ B	POU2F2	0.328364	6.52802e-51	1.34588e-46
ZBTB32+ B	BRK1	0.304426	3.94779e-50	8.13917e-46
ZBTB32+ B	ATP5MPL	0.302617	7.08482e-50	1.46068e-45
ZBTB32+ B	LIMD2	0.363967	7.29257e-50	1.50351e-45
ZBTB32+ B	HMGB2	0.423119	8.61708e-50	1.77658e-45
ZBTB32+ B	MT-ND1	0.378247	3.66095e-49	7.54778e-45
ZBTB32+ B	TPM3	0.256518	2.16405e-48	4.46162e-44
ZBTB32+ B	ATP5F1A	0.290826	1.23143e-47	2.53884e-43
ZBTB32+ B	NEAT1	0.363653	2.47266e-47	5.09788e-43
ZBTB32+ B	COX6B1	0.332749	7.80627e-47	1.60942e-42
ZBTB32+ B	SAT1	0.255434	9.7709e-47	2.01447e-42
ZBTB32+ B	ANP32B	0.373996	2.72376e-46	5.61558e-42
ZBTB32+ B	MTDH	0.397907	2.31852e-45	4.7801e-41
ZBTB32+ B	DUSP2	0.327285	1.08035e-42	2.22736e-38
ZBTB32+ B	GSTP1	0.338679	2.29716e-42	4.73606e-38
ZBTB32+ B	HLA-DMA	0.289747	2.32302e-42	4.78937e-38
ZBTB32+ B	SNRPE	0.253505	2.40306e-42	4.95439e-38
ZBTB32+ B	HIST1H4C	0.250794	1.65904e-41	3.42045e-37
ZBTB32+ B	HINT1	0.269151	2.8518e-39	5.87955e-35
ZBTB32+ B	GPSM3	0.262039	5.84348e-39	1.20475e-34
ZBTB32+ B	ARPC3	0.290794	1.79234e-38	3.69526e-34
ZBTB32+ B	SH3BGRL3	0.253343	5.18946e-38	1.06991e-33
ZBTB32+ B	NDUFA4	0.260114	1.50614e-36	3.10521e-32
ZBTB32+ B	BTF3	0.276287	1.73505e-36	3.57715e-32
ZBTB32+ B	HSPD1	0.348803	5.47509e-36	1.1288e-31
ZBTB32+ B	PPIA	0.288449	1.15757e-35	2.38655e-31
ZBTB32+ B	EEF2	0.259425	1.32187e-33	2.72531e-29
ZBTB32+ B	SNX3	0.286136	1.79889e-33	3.70876e-29
ZBTB32+ B	RPL36AL	0.277089	1.96837e-32	4.0582e-28
ZBTB32+ B	CD52	0.265451	9.67843e-32	1.9954e-27
ZBTB32+ B	RAN	0.354999	7.32377e-30	1.50994e-25
ZBTB32+ B	MS4A1	0.295228	1.02797e-29	2.11938e-25
ZBTB32+ B	MT-ND5	0.371941	3.39922e-29	7.00817e-25
ZBTB32+ B	YBX1	0.30407	8.61031e-27	1.77519e-22
ZBTB32+ B	NPM1	0.255726	3.32009e-21	6.84502e-17
ZBTB32+ B	HNRNPA1	0.369535	9.94091e-21	2.04952e-16
ZBTB32+ B	HLA-DPB1	0.282922	1.14736e-13	2.36552e-09

## Sheet: S10-ASC DEG
cluster	gene	avg_logFC	p_val	p_val_adj
PB	HIST1H4C	1.60516	0	0
PB	TUBA1B	1.33979	0	0
PB	HMGB2	1.32312	0	0
PB	HMGB1	1.16364	0	0
PB	RRM2	1.13725	0	0
PB	HMGN2	1.11918	0	0
PB	H2AFZ	1.11144	0	0
PB	PCLAF	1.07561	0	0
PB	TUBB	1.04158	0	0
PB	STMN1	1.03904	0	0
PB	GAPDH	1.00358	0	0
PB	PTTG1	0.964011	0	0
PB	HMGA1	0.952935	0	0
PB	DUT	0.948408	0	0
PB	HSP90AA1	0.906407	0	0
PB	RAN	0.902961	0	0
PB	PTMA	0.900103	0	0
PB	UBE2S	0.871499	0	0
PB	LDHA	0.851982	0	0
PB	SMC4	0.846697	0	0
PB	RANBP1	0.846348	0	0
PB	CCND2	0.806522	0	0
PB	UBE2C	0.796192	0	0
PB	ANP32B	0.794345	0	0
PB	TUBB4B	0.791345	0	0
PB	PPIA	0.783387	0	0
PB	YBX1	0.775339	0	0
PB	JPT1	0.773315	0	0
PB	H2AFV	0.771137	0	0
PB	TK1	0.770299	0	0
PB	TYMS	0.761986	0	0
PB	MKI67	0.757969	0	0
PB	BIRC5	0.751081	0	0
PB	CKS2	0.739248	0	0
PB	FABP5	0.735919	0	0
PB	RPS2	0.725834	0	0
PB	SNRPB	0.722067	0	0
PB	C12orf75	0.71848	0	0
PB	HNRNPA2B1	0.715951	0	0
PB	HSPE1	0.71465	0	0
PB	TPI1	0.713832	0	0
PB	CDKN3	0.70826	0	0
PB	MYBL2	0.700108	0	0
PB	ENO1	0.67816	0	0
PB	SNRPG	0.677372	0	0
PB	PKM	0.676331	0	0
PB	LSM3	0.675601	0	0
PB	ZWINT	0.674788	0	0
PB	RPA3	0.673318	0	0
PB	ANP32E	0.672771	0	0
PB	SLC25A5	0.665725	0	0
PB	COX8A	0.6648	0	0
PB	H3F3A	0.655799	0	0
PB	ATP5MC3	0.655674	0	0
PB	PHF19	0.652833	0	0
PB	PCNA	0.651569	0	0
PB	SNRPE	0.649479	0	0
PB	HSPD1	0.647828	0	0
PB	PGAM1	0.647054	0	0
PB	CYCS	0.644516	0	0
PB	CKS1B	0.637061	0	0
PB	SNRPF	0.633568	0	0
PB	LSM5	0.633308	0	0
PB	HNRNPA1	0.626096	0	0
PB	MTDH	0.623628	0	0
PB	CENPW	0.617756	0	0
PB	SNRPD1	0.617504	0	0
PB	TMEM106C	0.614794	0	0
PB	UQCRH	0.6113	0	0
PB	ACTB	0.610921	0	0
PB	SRSF3	0.610031	0	0
PB	TXN	0.608944	0	0
PB	NPM1	0.607956	0	0
PB	SET	0.60688	0	0
PB	NUSAP1	0.604249	0	0
PB	CDC20	0.603653	0	0
PB	CBX3	0.596979	0	0
PB	CACYBP	0.596968	0	0
PB	PRELID1	0.592165	0	0
PB	GMNN	0.584885	0	0
PB	LDHB	0.57887	0	0
PB	NME1	0.577341	0	0
PB	SUB1	0.576299	0	0
PB	ANAPC11	0.574372	0	0
PB	CFL1	0.570061	0	0
PB	GGH	0.568742	0	0
PB	MRPL51	0.568363	0	0
PB	DTYMK	0.567576	0	0
PB	PRDX1	0.56425	0	0
PB	PSMB3	0.562386	0	0
PB	CHCHD2	0.559688	0	0
PB	PSMA7	0.559546	0	0
PB	SRSF2	0.556414	0	0
PB	SIVA1	0.553413	0	0
PB	SNRNP25	0.549844	0	0
PB	MAD2L1	0.547645	0	0
PB	COX6B1	0.545602	0	0
PB	ATP5MC1	0.543372	0	0
PB	C1QBP	0.543046	0	0
PB	SERBP1	0.540904	0	0
PB	PARK7	0.538453	0	0
PB	SMC2	0.538189	0	0
PB	LSM4	0.534965	0	0
PB	CALM1	0.534587	0	0
PB	PA2G4	0.533373	0	0
PB	CYC1	0.532404	0	0
PB	PFN1	0.531233	0	0
PB	NDUFB8	0.531169	0	0
PB	PDCD5	0.525691	0	0
PB	HNRNPD	0.525442	0	0
PB	NUCKS1	0.525132	0	0
PB	HMGN1	0.523377	0	0
PB	FEN1	0.521588	0	0
PB	UBE2T	0.519572	0	0
PB	ATP5MF	0.515645	0	0
PB	TOP2A	0.513652	0	0
PB	ATP1B3	0.512792	0	0
PB	ATP5PF	0.511079	0	0
PB	NHP2	0.509593	0	0
PB	CALM3	0.509544	0	0
PB	HNRNPAB	0.509021	0	0
PB	NASP	0.507341	0	0
PB	CENPM	0.501136	0	0
PB	AURKAIP1	0.49865	0	0
PB	SUMO2	0.494184	0	0
PB	BOLA3	0.493473	0	0
PB	NDUFA6	0.491766	0	0
PB	MRPL12	0.491491	0	0
PB	DHFR	0.490277	0	0
PB	EBP	0.487691	0	0
PB	KPNA2	0.486901	0	0
PB	PSME2	0.485818	0	0
PB	ATP5F1D	0.485157	0	0
PB	SNRPD2	0.483605	0	0
PB	TCP1	0.48351	0	0
PB	CDK1	0.482925	0	0
PB	STOML2	0.482842	0	0
PB	ATP5MPL	0.475604	0	0
PB	LRRC59	0.47491	0	0
PB	CALM2	0.474067	0	0
PB	NDUFS5	0.474012	0	0
PB	YWHAQ	0.473984	0	0
PB	SLC25A3	0.473911	0	0
PB	NUDT1	0.473561	0	0
PB	RPL35	0.473223	0	0
PB	TMEM258	0.471315	0	0
PB	ATP5PO	0.470059	0	0
PB	COX6C	0.469665	0	0
PB	NDUFS6	0.46793	0	0
PB	SKA2	0.466228	0	0
PB	UQCRQ	0.46571	0	0
PB	CENPF	0.465201	0	0
PB	SLIRP	0.463637	0	0
PB	CCNA2	0.462673	0	0
PB	MINOS1	0.462589	0	0
PB	PSMB2	0.462366	0	0
PB	CLSPN	0.461788	0	0
PB	ERH	0.461199	0	0
PB	RPS16	0.458977	0	0
PB	CCNB1	0.458867	0	0
PB	CCNB2	0.457318	0	0
PB	UQCR10	0.45596	0	0
PB	NDUFB10	0.455568	0	0
PB	TMA7	0.453674	0	0
PB	MRPL57	0.453545	0	0
PB	UBE2L3	0.452476	0	0
PB	TMPO	0.451635	0	0
PB	CARHSP1	0.451558	0	0
PB	COX6A1	0.450714	0	0
PB	MCM7	0.448299	0	0
PB	ELOC	0.447883	0	0
PB	COX17	0.447216	0	0
PB	COX7B	0.447206	0	0
PB	DDX39A	0.446432	0	0
PB	LSM2	0.445331	0	0
PB	NDUFV2	0.444883	0	0
PB	RPS24	0.443995	0	0
PB	TIMM10	0.443466	0	0
PB	UFD1	0.441421	0	0
PB	GINS2	0.43887	0	0
PB	COX5A	0.437604	0	0
PB	NDUFC1	0.437433	0	0
PB	HINT1	0.437126	0	0
PB	MZT2B	0.436261	0	0
PB	HMGB3	0.43616	0	0
PB	NDUFA4	0.435978	0	0
PB	GTSE1	0.435144	0	0
PB	TFDP1	0.433498	0	0
PB	ZNF706	0.432751	0	0
PB	ATP5MG	0.430163	0	0
PB	PSMA2	0.429139	0	0
PB	VDAC3	0.428578	0	0
PB	CBX5	0.426015	0	0
PB	SLC25A4	0.425991	0	0
PB	NDUFB3	0.42245	0	0
PB	YWHAE	0.422012	0	0
PB	TXNDC17	0.420795	0	0
PB	ZDHHC12	0.420698	0	0
PB	H2AFX	0.420673	0	0
PB	COPE	0.41974	0	0
PB	NAA38	0.419713	0	0
PB	AURKB	0.419354	0	0
PB	VDAC2	0.417688	0	0
PB	NDUFC2	0.417517	0	0
PB	GTF2A2	0.417023	0	0
PB	SNRPD3	0.416709	0	0
PB	DNAJC9	0.416415	0	0
PB	SRP14	0.416307	0	0
PB	PPP1CA	0.414037	0	0
PB	PSMB6	0.413683	0	0
PB	DNMT1	0.412295	0	0
PB	RNASEH2C	0.411385	0	0
PB	NDUFA2	0.410301	0	0
PB	SHCBP1	0.409761	0	0
PB	SSRP1	0.408821	0	0
PB	BCL2L12	0.408253	0	0
PB	H2AFY	0.394895	0	0
PB	KIF20B	0.390331	0	0
PB	CENPA	0.390135	0	0
PB	TUBG1	0.388211	0	0
PB	CENPN	0.386735	0	0
PB	POLE3	0.384594	0	0
PB	TPX2	0.383708	0	0
PB	MRPL37	0.381131	0	0
PB	HMMR	0.380421	0	0
PB	POP7	0.37712	0	0
PB	TPRKB	0.372573	0	0
PB	C19orf48	0.372395	0	0
PB	CENPE	0.367159	0	0
PB	HELLS	0.364038	0	0
PB	SPC25	0.361718	0	0
PB	ASPM	0.356672	0	0
PB	PLK1	0.35242	0	0
PB	NUF2	0.351891	0	0
PB	LRR1	0.350273	0	0
PB	ITGB3BP	0.339005	0	0
PB	WDR34	0.331625	0	0
PB	BUB1	0.329291	0	0
PB	AURKA	0.32697	0	0
PB	CDCA3	0.324166	0	0
PB	RFC4	0.316595	0	0
PB	USP1	0.312025	0	0
PB	SGO2	0.311752	0	0
PB	RAD51C	0.30908	0	0
PB	ACAT2	0.306418	0	0
PB	MCM3	0.303897	0	0
PB	PBK	0.300018	0	0
PB	CDCA5	0.295021	0	0
PB	ATAD2	0.293194	0	0
PB	ASF1B	0.282417	0	0
PB	CDC6	0.280293	0	0
PB	DLGAP5	0.279335	0	0
PB	CCDC34	0.278201	0	0
PB	TACC3	0.277882	0	0
PB	CHEK1	0.276325	0	0
PB	CENPU	0.272618	0	0
PB	CHAF1A	0.27031	0	0
PB	ORC6	0.267141	0	0
PB	LMNB1	0.263529	0	0
PB	SGO1	0.262508	0	0
PB	TRIP13	0.25841	0	0
PB	BRI3BP	0.252892	0	0
PB	RPL8	0.422151	3.45845952088873e-323	7.13030599421629e-319
PB	MRPS16	0.397217	2.07507571253324e-322	4.27818359652977e-318
PB	PPA1	0.461449	1.23516411460312e-321	2.54653785507725e-317
PB	NDUFAB1	0.397022	8.36848390925903e-320	1.72533032757194e-315
PB	EZH2	0.269319	3.38148409326666e-319	6.97160575508787e-315
PB	XRCC5	0.444918	1.35446120544794e-318	2.79249266727203e-314
PB	RPS15	0.435936	1.45371899369745e-318	2.99713244930603e-314
PB	RPSA	0.467295	2.53778301183294e-318	5.23214723549597e-314
PB	GTF3C6	0.416166	7.062801805025e-318	1.456137848142e-313
PB	NUDT5	0.3927	1.30477302344569e-317	2.69005054243798e-313
PB	DBI	0.441958	5.36681327529848e-317	1.10647589296829e-312
PB	PSMD8	0.382047	4.62811601498196e-316	9.54178678808831e-312
PB	PDLIM1	0.442514	7.38206010844857e-316	1.52195933255884e-311
PB	PSMA4	0.430941	1.06244435764013e-315	2.19044153214665e-311
PB	ATP5PB	0.415438	1.39971989624963e-315	2.88580251009786e-311
PB	COX4I1	0.384889	1.4426896303207e-315	2.97439321083218e-311
PB	OAZ1	0.365876	1.58969501941004e-315	3.27747422151767e-311
PB	MRPS15	0.402208	3.18998212445632e-315	6.57678614599159e-311
PB	PHB	0.457416	3.09192927783179e-314	6.3746305921058e-310
PB	HMGN3	0.413215	3.67507933160511e-314	7.57691105797026e-310
PB	MRPS7	0.39781	1.9173602811169e-313	0
PB	COX5B	0.365836	6.06722875048963e-313	0
PB	RPL19	0.436253	1.43838874458066e-312	2.96553e-308
PB	LSM7	0.451915	1.54439484651582e-312	3.18408e-308
PB	ARF1	0.403274	1.66653742996554e-312	3.4359e-308
PB	EIF5A	0.544355	2.0006027148235e-312	4.12464e-308
PB	RBX1	0.398695	3.58829678917299e-312	7.39799e-308
PB	ATP5F1B	0.454786	7.33664024755383e-312	1.5126e-307
PB	VRK1	0.255731	2.84090372910157e-311	5.85709e-307
PB	CCT6A	0.446753	5.12695430741195e-311	1.05702e-306
PB	TUFM	0.417994	2.39640399295985e-310	4.94067e-306
PB	UQCC2	0.39264	0	2.00343e-304
PB	NDUFS7	0.386722	4.50713e-307	9.29236e-303
PB	POLD2	0.343529	8.99963e-307	1.85545e-302
PB	MTCH2	0.378795	2.47012e-306	5.09265e-302
PB	MRPL27	0.36584	1.17411e-305	2.42066e-301
PB	MIF	0.418878	1.58735e-304	3.27264e-300
PB	HNRNPA3	0.412186	9.02999e-304	1.86171e-299
PB	GGCT	0.313311	3.7314e-303	7.69302e-299
PB	PRDX3	0.393896	1.66862e-302	3.44019e-298
PB	ACP1	0.387086	7.30583e-302	1.50624e-297
PB	MRPL22	0.384921	6.60559e-301	1.36187e-296
PB	RPL10A	0.409631	5.88903e-300	1.21414e-295
PB	RPL41	0.375869	1.07639e-299	2.21919e-295
PB	RPL29	0.419557	4.08332e-299	8.41858e-295
PB	TALDO1	0.409072	4.54791e-299	9.37643e-295
PB	COPS9	0.387582	7.82565e-299	1.61341e-294
PB	ATP5MC2	0.380629	1.01978e-298	2.10249e-294
PB	HNRNPC	0.424685	1.35368e-298	2.79088e-294
PB	EIF1AX	0.407492	2.15548e-298	4.44395e-294
PB	ENY2	0.37818	4.66289e-298	9.61348e-294
PB	ARHGDIA	0.443964	8.4721e-298	1.74669e-293
PB	MDH2	0.395834	3.30797e-296	6.82004e-292
PB	NDUFB1	0.418672	3.31416e-296	6.8328e-292
PB	RPL7	0.421475	1.00066e-295	2.06306e-291
PB	RPL26L1	0.348249	1.61475e-295	3.32912e-291
PB	SLBP	0.407698	5.07199e-295	1.04569e-290
PB	RPL7A	0.437688	8.73046e-295	1.79996e-290
PB	EXOSC8	0.290152	4.94495e-294	1.0195e-289
PB	UBE2N	0.398715	1.47516e-293	3.04133e-289
PB	GTF3A	0.398696	3.20262e-293	6.60284e-289
PB	RPL36	0.433795	1.67573e-291	3.45485e-287
PB	NUDC	0.403762	2.76935e-291	5.70956e-287
PB	ELOB	0.350443	4.25429e-290	8.77107e-286
PB	SOD1	0.424505	4.78798e-290	9.87138e-286
PB	CHCHD10	0.457199	1.19618e-289	2.46616e-285
PB	EIF2S2	0.387916	1.2639e-288	2.60578e-284
PB	PSMC5	0.380013	2.94779e-288	6.07746e-284
PB	RPS7	0.404861	3.51527e-287	7.24743e-283
PB	RPLP0	0.419959	1.00409e-286	2.07013e-282
PB	MRPL23	0.40172	2.64117e-286	5.4453e-282
PB	RPL37A	0.408357	7.37091e-286	1.51966e-281
PB	EBNA1BP2	0.384545	9.86157e-286	2.03316e-281
PB	MRPL41	0.386097	1.80452e-284	3.72038e-280
PB	POLR3K	0.311636	8.50497e-284	1.75347e-279
PB	YWHAH	0.348118	1.40901e-283	2.90496e-279
PB	RPS21	0.424631	7.21996e-282	1.48854e-277
PB	AP2S1	0.389	1.00951e-281	2.0813e-277
PB	SMC1A	0.28617	6.71654e-281	1.38475e-276
PB	POLR2F	0.365897	1.27177e-280	2.622e-276
PB	LBR	0.309126	2.82884e-280	5.83222e-276
PB	BUB3	0.390772	4.23266e-280	8.72648e-276
PB	MRPL13	0.34365	4.54164e-280	9.36351e-276
PB	ATP5MD	0.382331	5.86824e-280	1.20985e-275
PB	SMC3	0.313689	1.21478e-279	2.50451e-275
PB	LYAR	0.341945	2.67036e-279	5.50548e-275
PB	MRPL11	0.389419	2.58585e-278	5.33124e-274
PB	GLRX5	0.334172	4.11223e-278	8.47819e-274
PB	MRPS21	0.387853	5.18e-278	1.06796e-273
PB	CCT2	0.416785	6.50695e-278	1.34154e-273
PB	CENPX	0.359599	1.57832e-277	3.25402e-273
PB	ATP5F1A	0.431813	4.14989e-277	8.55582e-273
PB	EEF1E1	0.354579	7.70854e-276	1.58927e-271
PB	SNRPC	0.37001	1.5528e-275	3.2014e-271
PB	MRPL18	0.372777	3.5901e-275	7.40171e-271
PB	NEDD8	0.351499	1.68666e-274	3.47738e-270
PB	SNRPA1	0.373755	1.82839e-274	3.76959e-270
PB	DDT	0.38069	3.13989e-274	6.47351e-270
PB	FAM96B	0.369914	5.45257e-274	1.12416e-269
PB	NCL	0.546246	1.50007e-273	3.0927e-269
PB	YWHAB	0.38398	1.88521e-271	3.88673e-267
PB	RPS23	0.410346	5.76273e-271	1.1881e-266
PB	VPS29	0.364479	2.33775e-269	4.81975e-265
PB	RPL36A	0.430764	1.05429e-268	2.17363e-264
PB	POMP	0.380751	1.61203e-268	3.32352e-264
PB	HIST1H1B	0.264545	2.07373e-268	4.2754e-264
PB	SEC61B	0.348065	9.02576e-268	1.86084e-263
PB	POLR2L	0.346251	1.85839e-267	3.83145e-263
PB	HIST1H2BJ	0.436581	3.89727e-267	8.03501e-263
PB	GNG5	0.344353	7.74886e-266	1.59758e-261
PB	NDUFB6	0.369055	6.54659e-265	1.34971e-260
PB	NDUFB4	0.342411	7.88611e-265	1.62588e-260
PB	RPL15	0.366145	2.26326e-263	4.66615e-259
PB	RPL11	0.369318	9.97114e-263	2.05575e-258
PB	CCT3	0.410306	2.42118e-262	4.99174e-258
PB	PAFAH1B3	0.265067	2.86939e-262	5.91581e-258
PB	MLEC	0.364402	3.47723e-262	7.16901e-258
PB	TOMM22	0.382661	1.23226e-261	2.54056e-257
PB	SRSF10	0.355712	1.30281e-261	2.686e-257
PB	CMSS1	0.289238	1.65247e-261	3.4069e-257
PB	POLR2J	0.349316	6.13628e-261	1.26512e-256
PB	RPL5	0.424284	3.30107e-260	6.80581e-256
PB	RPL6	0.370806	7.7486e-260	1.59753e-255
PB	C19orf53	0.367398	8.05873e-260	1.66147e-255
PB	RPS3	0.397945	1.12197e-259	2.31316e-255
PB	PDAP1	0.362819	1.44239e-259	2.97378e-255
PB	RBMX	0.363286	1.79742e-259	3.70575e-255
PB	SRSF7	0.403497	2.4332e-259	5.01653e-255
PB	MAGOHB	0.285187	3.04945e-259	6.28705e-255
PB	RPL14	0.372937	1.3434e-258	2.76968e-254
PB	SSBP1	0.373053	1.91803e-258	3.9544e-254
PB	TMSB10	0.676044	2.95389e-257	6.09003e-253
PB	ODC1	0.430057	4.5431e-256	9.36652e-252
PB	COX20	0.301155	6.36895e-255	1.31309e-250
PB	RPS6	0.363375	1.51003e-254	3.11322e-250
PB	MRPS25	0.308225	1.59234e-254	3.28293e-250
PB	MRPL14	0.354031	4.81413e-254	9.9253e-250
PB	RPL18	0.354189	6.62724e-254	1.36634e-249
PB	SNU13	0.353516	1.0727e-253	2.21159e-249
PB	RPS26	0.388906	1.33833e-253	2.75924e-249
PB	EIF3K	0.340051	2.50013e-253	5.15452e-249
PB	RPS17	0.39143	3.03455e-253	6.25633e-249
PB	MZT1	0.295227	3.67454e-253	7.57581e-249
PB	PSMD14	0.340506	3.92047e-253	8.08284e-249
PB	SEM1	0.357087	9.15289e-253	1.88705e-248
PB	ITGAE	0.336366	2.7823e-252	5.73627e-248
PB	TIMM13	0.408405	5.25261e-252	1.08293e-247
PB	RPS10	0.372006	6.23571e-252	1.28562e-247
PB	PSMA5	0.378802	1.09531e-251	2.25819e-247
PB	RPL4	0.361926	3.38953e-251	6.98819e-247
PB	TOP1	0.384414	4.29081e-251	8.84635e-247
PB	CKLF	0.365873	7.21181e-251	1.48686e-246
PB	NDUFA12	0.350875	2.42989e-250	5.0097e-246
PB	NUTF2	0.345372	2.52077e-250	5.19706e-246
PB	FTL	0.459103	2.63342e-250	5.42932e-246
PB	TUBA1C	0.294206	9.97915e-250	2.0574e-245
PB	PPM1G	0.377022	1.5243e-249	3.14264e-245
PB	RAD23A	0.348515	2.48952e-249	5.13264e-245
PB	PGP	0.260783	3.64731e-249	7.51965e-245
PB	ATP5IF1	0.351825	1.28753e-248	2.6545e-244
PB	PSMB1	0.348541	3.84154e-248	7.9201e-244
PB	GADD45GIP1	0.36382	5.06271e-248	1.04378e-243
PB	RPL24	0.342145	5.59014e-248	1.15252e-243
PB	CALR	0.469063	3.04244e-247	6.27261e-243
PB	MCM5	0.310991	7.79909e-247	1.60794e-242
PB	PSMA3	0.397459	1.02654e-246	2.11641e-242
PB	CCT5	0.375324	2.32703e-246	4.79763e-242
PB	HNRNPR	0.350932	2.3903e-246	4.92809e-242
PB	BUD23	0.352886	1.29564e-245	2.67123e-241
PB	ACTG1	0.685154	2.20019e-245	4.53613e-241
PB	MPC2	0.337087	4.98145e-245	1.02703e-240
PB	UBL5	0.333189	5.77324e-244	1.19027e-239
PB	RBM8A	0.355959	7.77125e-244	1.6022e-239
PB	ATP5F1C	0.362683	2.08094e-242	4.29026e-238
PB	HNRNPH3	0.319108	2.53491e-242	5.22623e-238
PB	RBM17	0.343417	5.23164e-242	1.07861e-237
PB	POLR2E	0.346854	6.17901e-242	1.27393e-237
PB	RPL23	0.379046	6.23284e-242	1.28502e-237
PB	MRPS34	0.354222	2.40877e-241	4.96615e-237
PB	CD320	0.379595	2.59512e-241	5.35036e-237
PB	PGK1	0.401095	4.12903e-241	8.51281e-237
PB	EMC4	0.325441	5.85217e-241	1.20654e-236
PB	POLR2H	0.290194	8.41695e-240	1.73532e-235
PB	COX7A2	0.314141	4.05241e-239	8.35486e-235
PB	SRM	0.427553	4.72179e-239	9.73492e-235
PB	NOP10	0.336646	6.00168e-239	1.23737e-234
PB	RPS9	0.329167	1.60679e-238	3.31271e-234
PB	MRPL40	0.324518	4.76407e-238	9.82208e-234
PB	ATP5F1E	0.312124	6.55884e-238	1.35224e-233
PB	NDUFB9	0.336733	1.22806e-236	2.53189e-232
PB	UQCRFS1	0.33906	3.44633e-236	7.1053e-232
PB	RPL22	0.350595	4.95972e-236	1.02255e-231
PB	UQCRC1	0.325749	5.90183e-236	1.21678e-231
PB	P4HB	0.37137	1.47691e-235	3.04494e-231
PB	NUDT21	0.288633	9.70622e-235	2.00113e-230
PB	SRRM1	0.350571	1.79443e-234	3.69957e-230
PB	HSPB11	0.324138	2.28788e-234	4.71693e-230
PB	SRP9	0.341645	9.58626e-234	1.9764e-229
PB	ANAPC5	0.331991	1.50235e-233	3.0974e-229
PB	ATP5PD	0.332476	1.70845e-233	3.52231e-229
PB	VOPP1	0.356649	9.41367e-233	1.94082e-228
PB	PTGES3	0.37432	9.42166e-233	1.94246e-228
PB	RER1	0.325359	1.50302e-231	3.09877e-227
PB	PDIA6	0.349864	1.62506e-231	3.35038e-227
PB	PRDX6	0.34299	2.00393e-231	4.13151e-227
PB	SERF2	0.319981	5.89303e-231	1.21497e-226
PB	PEBP1	0.408895	1.05223e-230	2.16939e-226
PB	RPL12	0.379817	1.10361e-230	2.27531e-226
PB	RPL23A	0.334175	5.17526e-230	1.06698e-225
PB	PIN1	0.296808	2.74315e-229	5.65556e-225
PB	RAD21	0.27707	3.00705e-228	6.19963e-224
PB	AKR1B1	0.315388	9.42102e-228	1.94233e-223
PB	VDAC1	0.37195	7.01815e-227	1.44693e-222
PB	PSMC3	0.325011	1.75484e-226	3.61794e-222
PB	PSMB8	0.348305	2.00299e-226	4.12957e-222
PB	RRP7A	0.274432	2.29926e-226	4.74038e-222
PB	SF3B6	0.324034	3.47541e-226	7.16524e-222
PB	RPS27A	0.332904	3.07908e-225	6.34815e-221
PB	RTRAF	0.330323	3.20853e-225	6.61502e-221
PB	PAICS	0.294848	1.85173e-224	3.8177e-220
PB	HIST2H2AC	0.258139	2.35037e-224	4.84576e-220
PB	TXNL4A	0.325152	5.1229e-224	1.05619e-219
PB	BTF3	0.349791	7.82066e-224	1.61239e-219
PB	AHCY	0.281785	9.57479e-224	1.97403e-219
PB	DCTN3	0.31041	1.0052e-223	2.07241e-219
PB	RPS19	0.33133	1.05243e-223	2.16979e-219
PB	BAZ1B	0.27626	1.1185e-223	2.30601e-219
PB	SNF8	0.319478	1.59634e-223	3.29117e-219
PB	NACA	0.326971	6.0317e-223	1.24356e-218
PB	MT-ND5	0.413768	1.00895e-222	2.08016e-218
PB	SSR1	0.342192	3.8432e-222	7.92352e-218
PB	EIF4A3	0.289308	1.09502e-221	2.2576e-217
PB	TOMM5	0.294603	1.52103e-220	3.1359e-216
PB	GSPT1	0.300061	1.87826e-220	3.8724e-216
PB	BANF1	0.352553	3.69796e-220	7.62409e-216
PB	MRPL16	0.287331	5.5439e-220	1.14299e-215
PB	ATP5ME	0.341745	6.60983e-220	1.36275e-215
PB	EIF4G2	0.345405	2.19002e-219	4.51516e-215
PB	HNRNPF	0.34623	3.76441e-219	7.76109e-215
PB	ARPC2	0.336791	4.93379e-219	1.0172e-214
PB	CNPY2	0.322528	1.70713e-218	3.51959e-214
PB	POP5	0.280218	5.38884e-217	1.11102e-212
PB	SUMO1	0.316778	8.2511e-217	1.70113e-212
PB	RAB8A	0.313013	8.60815e-217	1.77474e-212
PB	ARHGDIB	0.404316	1.2371e-216	2.55053e-212
PB	GMFG	0.357249	1.42414e-216	2.93616e-212
PB	ITGB1BP1	0.264245	7.63198e-216	1.57349e-211
PB	ANP32A	0.341039	8.09969e-216	1.66991e-211
PB	TIMM8B	0.338988	8.36195e-216	1.72398e-211
PB	PRDX2	0.347953	1.38106e-215	2.84734e-211
PB	HAT1	0.257279	1.05979e-214	2.18497e-210
PB	MZT2A	0.315965	2.2756e-214	4.6916e-210
PB	RPL28	0.340386	5.10494e-214	1.05248e-209
PB	PSMB7	0.317072	5.11361e-214	1.05427e-209
PB	ANAPC15	0.254316	1.62304e-213	3.34623e-209
PB	MT-CO3	0.391098	1.71816e-213	3.54233e-209
PB	RAC1	0.327985	5.77793e-213	1.19124e-208
PB	KDELR2	0.352603	1.09851e-212	2.2648e-208
PB	BAK1	0.326923	1.31525e-212	2.71164e-208
PB	NPM3	0.260017	4.61011e-212	9.50467e-208
PB	DCPS	0.298291	6.3321e-212	1.30549e-207
PB	CLTA	0.32305	1.10797e-211	2.2843e-207
PB	CHAC2	0.267772	1.75413e-211	3.6165e-207
PB	JTB	0.302283	6.39053e-211	1.31753e-206
PB	TBCA	0.335888	1.2187e-210	2.5126e-206
PB	CCT4	0.362055	1.55673e-210	3.20951e-206
PB	AP2M1	0.309493	2.74851e-210	5.6666e-206
PB	FKBP1A	0.347706	3.84533e-210	7.92792e-206
PB	RPL27	0.321319	1.9122e-209	3.94239e-205
PB	CISD1	0.288144	2.38136e-209	4.90966e-205
PB	RPL22L1	0.387174	2.7077e-209	5.58247e-205
PB	NDUFA11	0.280849	1.90326e-208	3.92395e-204
PB	CCT7	0.346921	4.39906e-208	9.06954e-204
PB	SSB	0.341958	9.06469e-208	1.86887e-203
PB	TOMM40	0.316846	1.38557e-207	2.85663e-203
PB	RPL32	0.309707	2.38113e-207	4.90918e-203
PB	ADRM1	0.317784	8.09339e-207	1.66861e-202
PB	ILF2	0.325779	1.44399e-206	2.97706e-202
PB	RPS18	0.338574	1.54439e-206	3.18408e-202
PB	NDUFA7	0.312543	2.70426e-206	5.57537e-202
PB	AQP3	0.505176	3.83754e-206	7.91187e-202
PB	MT-CYB	0.313539	4.66874e-206	9.62554e-202
PB	MRPL4	0.299336	6.37223e-206	1.31376e-201
PB	SRSF9	0.334917	1.62939e-205	3.35932e-201
PB	TDG	0.261807	2.70662e-205	5.58024e-201
PB	LSM6	0.32283	4.53028e-205	9.34009e-201
PB	IMP4	0.327663	7.15998e-205	1.47617e-200
PB	SAP18	0.293998	1.95247e-204	4.02541e-200
PB	ILF3	0.27288	1.47225e-203	3.03533e-199
PB	NAA50	0.261351	2.78481e-203	5.74144e-199
PB	RPS20	0.327158	5.18115e-202	1.0682e-197
PB	BLOC1S1	0.301618	8.80836e-202	1.81602e-197
PB	RPS3A	0.310931	1.47086e-201	3.03246e-197
PB	SURF4	0.296818	1.06479e-200	2.19528e-196
PB	PARP1	0.347966	6.61196e-200	1.36319e-195
PB	MRPL20	0.344135	1.62984e-199	3.36024e-195
PB	TMEM147	0.308719	1.83064e-199	3.77424e-195
PB	FBL	0.328249	5.61149e-199	1.15692e-194
PB	TUBA4A	0.378453	8.89082e-199	1.83302e-194
PB	DNAJC15	0.302243	3.7379e-198	7.70643e-194
PB	NDUFS3	0.291775	3.96255e-198	8.16959e-194
PB	TRAPPC2L	0.284127	1.40373e-197	2.89407e-193
PB	LSP1	0.366293	1.53892e-197	3.17278e-193
PB	COX7C	0.285404	2.42292e-197	4.99534e-193
PB	MRPL55	0.305125	2.48665e-197	5.12672e-193
PB	AL133467.1	0.283152	3.74068e-197	7.71216e-193
PB	DCTPP1	0.266746	8.24675e-197	1.70023e-192
PB	POLR2I	0.297135	1.31138e-196	2.70367e-192
PB	RAP1A	0.348227	2.0701e-196	4.26792e-192
PB	NOP56	0.315063	3.0383e-196	6.26405e-192
PB	ANXA2	0.376991	4.46904e-196	9.21382e-192
PB	CLPP	0.287975	7.59034e-196	1.5649e-191
PB	UBE2D2	0.304731	8.54156e-196	1.76101e-191
PB	MESD	0.304851	8.60099e-196	1.77327e-191
PB	FAM136A	0.305713	9.82938e-196	2.02652e-191
PB	PSMD11	0.28484	1.01744e-195	2.09767e-191
PB	ENSA	0.303157	1.17182e-195	2.41593e-191
PB	HSD17B10	0.297455	1.90199e-195	3.92134e-191
PB	NAP1L1	0.378136	4.40842e-195	9.08885e-191
PB	AHSA1	0.310338	9.27126e-195	1.91146e-190
PB	PPP4C	0.28243	1.46456e-194	3.01949e-190
PB	FUNDC2	0.266986	1.53356e-194	3.16174e-190
PB	NDUFB7	0.281001	4.10491e-194	8.46309e-190
PB	PSMD2	0.260384	6.05676e-194	1.24872e-189
PB	VBP1	0.271417	6.80331e-194	1.40264e-189
PB	FKBP4	0.288225	6.8139e-194	1.40482e-189
PB	SNX5	0.283944	7.36814e-194	1.51909e-189
PB	VMA21	0.264504	8.29896e-194	1.711e-189
PB	MRPS18C	0.285958	1.14473e-193	2.36009e-189
PB	PCNP	0.293873	4.27165e-193	8.80685e-189
PB	H2AFJ	0.28646	8.0699e-193	1.66377e-188
PB	SELENOT	0.287893	1.92492e-192	3.96861e-188
PB	SELENOH	0.308861	3.52419e-192	7.26583e-188
PB	UBA52	0.285459	1.18421e-191	2.44148e-187
PB	RPL30	0.301464	1.35452e-191	2.79262e-187
PB	HNRNPK	0.303935	2.82042e-191	5.81486e-187
PB	COPS3	0.26472	9.35537e-191	1.9288e-186
PB	RACK1	0.30577	1.63415e-190	3.36913e-186
PB	EIF5	0.347492	8.8943e-190	1.83374e-185
PB	PHB2	0.309629	1.1229e-189	2.31508e-185
PB	NOL7	0.304025	4.2695e-189	8.80243e-185
PB	HNRNPM	0.32733	2.78939e-188	5.75089e-184
PB	EIF4H	0.271095	4.77944e-187	9.85378e-183
PB	CCDC167	0.316632	9.85181e-187	2.03115e-182
PB	ATP6V0B	0.290998	1.08114e-186	2.22899e-182
PB	SEC61G	0.307868	1.16131e-186	2.39428e-182
PB	RPS8	0.289161	2.03577e-186	4.19715e-182
PB	RAB5IF	0.300388	7.38263e-186	1.52208e-181
PB	RPLP2	0.283571	1.25182e-185	2.58088e-181
PB	POLR2K	0.282227	1.54031e-185	3.17566e-181
PB	CHCHD1	0.27583	1.94157e-185	4.00293e-181
PB	RPS13	0.297237	2.99189e-185	6.16838e-181
PB	RHOA	0.302081	3.09681e-185	6.38468e-181
PB	EIF3I	0.309866	3.41788e-185	7.04663e-181
PB	HNRNPDL	0.321132	8.96611e-185	1.84854e-180
PB	AUP1	0.285111	1.2585e-184	2.59465e-180
PB	GLO1	0.250443	4.26831e-184	8.79997e-180
PB	PMVK	0.282614	2.57076e-182	5.30013e-178
PB	LAGE3	0.265308	2.97427e-182	6.13204e-178
PB	RPS5	0.29416	3.67292e-182	7.57247e-178
PB	TMEM14B	0.260339	3.78464e-182	7.8028e-178
PB	FAM207A	0.255298	4.41262e-182	9.09751e-178
PB	HNRNPA0	0.290348	2.12162e-181	4.37414e-177
PB	DDX46	0.282714	2.24196e-181	4.62225e-177
PB	NDUFA8	0.267512	1.77106e-180	3.65139e-176
PB	RPL9	0.288963	3.19193e-180	6.58081e-176
PB	RBBP7	0.260506	5.35376e-180	1.10378e-175
PB	HIST1H1D	0.384296	9.33513e-180	1.92462e-175
PB	TMED3	0.276549	1.52768e-179	3.14962e-175
PB	MRPL47	0.262679	1.90584e-179	3.92927e-175
PB	NDUFB2	0.284446	2.38387e-179	4.91483e-175
PB	NONO	0.257464	2.41802e-178	4.98524e-174
PB	RCN2	0.26469	2.39137e-177	4.9303e-173
PB	RPL35A	0.278454	6.38426e-177	1.31624e-172
PB	HNRNPU	0.326629	3.58966e-176	7.40081e-172
PB	ERP29	0.313408	4.57631e-176	9.43498e-172
PB	HSBP1	0.301417	6.0052e-176	1.23809e-171
PB	FDPS	0.289633	8.0437e-176	1.65837e-171
PB	MT-ATP6	0.321954	1.29167e-175	2.66304e-171
PB	TMEM160	0.261859	2.31938e-175	4.78186e-171
PB	ATG3	0.266194	7.52612e-175	1.55166e-170
PB	ANXA5	0.294668	8.87281e-175	1.82931e-170
PB	CCT8	0.34767	1.3518e-174	2.787e-170
PB	UXT	0.28061	1.38119e-174	2.84759e-170
PB	NDUFV1	0.265935	3.00909e-174	6.20383e-170
PB	CDK4	0.261507	3.71394e-174	7.65702e-170
PB	SDHB	0.280071	3.76873e-174	7.76998e-170
PB	KPNB1	0.271795	9.10133e-173	1.87642e-168
PB	MT-ND6	0.269686	1.19251e-171	2.45859e-167
PB	ETFB	0.265926	1.23794e-171	2.55226e-167
PB	MRPL52	0.281034	5.54643e-171	1.14351e-166
PB	MRPL43	0.2536	7.83924e-171	1.61622e-166
PB	ZCRB1	0.258629	8.48707e-171	1.74978e-166
PB	THOC7	0.260256	1.03672e-170	2.13741e-166
PB	RPL26	0.281687	1.19671e-170	2.46726e-166
PB	SSNA1	0.275656	1.91423e-170	3.94657e-166
PB	PCMT1	0.264499	4.14329e-170	8.54222e-166
PB	NDUFA1	0.267206	2.04529e-169	4.21678e-165
PB	C11orf58	0.285421	1.01385e-167	2.09025e-163
PB	SDF2L1	0.303188	1.27208e-167	2.62264e-163
PB	EIF2S1	0.262444	2.08508e-167	4.29881e-163
PB	RPS28	0.271066	4.53103e-167	9.34162e-163
PB	CHCHD7	0.263746	5.61024e-167	1.15666e-162
PB	RWDD1	0.281619	8.73586e-167	1.80107e-162
PB	THRAP3	0.272814	9.57739e-167	1.97457e-162
PB	METAP2	0.257897	1.92303e-166	3.9647e-162
PB	UBB	0.322792	3.15289e-166	6.50031e-162
PB	RPL18A	0.255366	1.13539e-165	2.34084e-161
PB	TXN2	0.269441	1.18225e-165	2.43744e-161
PB	DDX21	0.335884	1.44087e-165	2.97065e-161
PB	SYNCRIP	0.250051	1.81648e-165	3.74504e-161
PB	SLC35B1	0.285677	1.94714e-165	4.01442e-161
PB	COA4	0.25919	2.24103e-165	4.62033e-161
PB	HSPA9	0.268548	3.37939e-164	6.96729e-160
PB	RPS12	0.294803	5.06536e-164	1.04433e-159
PB	EEF1B2	0.290714	5.25134e-164	1.08267e-159
PB	PFDN2	0.263436	1.4543e-163	2.99833e-159
PB	MDH1	0.274575	2.42763e-163	5.00505e-159
PB	BST2	0.323703	3.52971e-163	7.2772e-159
PB	GYG1	0.338561	3.67255e-163	7.5717e-159
PB	SUCLG1	0.25568	4.28696e-163	8.83843e-159
PB	UQCR11	0.255847	5.46059e-163	1.12581e-158
PB	TKT	0.302533	9.65732e-163	1.99105e-158
PB	TPM4	0.305293	5.50758e-162	1.1355e-157
PB	SF3B5	0.288951	1.32936e-161	2.74075e-157
PB	RPS4X	0.254865	1.76988e-161	3.64897e-157
PB	SNHG25	0.307965	2.88234e-161	5.94252e-157
PB	UBE2I	0.285402	3.12809e-160	6.44917e-156
PB	TRAPPC1	0.276303	5.76663e-160	1.18891e-155
PB	ARL6IP4	0.271765	6.06007e-160	1.24941e-155
PB	SEC11A	0.298124	7.04612e-160	1.4527e-155
PB	CDC37	0.265053	7.30204e-160	1.50546e-155
PB	TAGLN2	0.386547	1.08588e-159	2.23876e-155
PB	NDUFA13	0.272307	1.10698e-159	2.28226e-155
PB	UQCRB	0.262646	1.34287e-159	2.76861e-155
PB	TRMT112	0.264405	1.79605e-159	3.70292e-155
PB	GPAA1	0.251901	2.20553e-159	4.54714e-155
PB	RPS27L	0.299199	4.35956e-159	8.9881e-155
PB	CLIC1	0.338281	4.69133e-159	9.67212e-155
PB	RPL13	0.252305	4.74564e-159	9.78409e-155
PB	PSME1	0.258369	3.58993e-158	7.40136e-154
PB	RPL37	0.288212	6.01742e-158	1.24061e-153
PB	UBE2D3	0.271461	2.17398e-157	4.4821e-153
PB	RPL38	0.276606	4.47754e-157	9.23135e-153
PB	EMC6	0.261007	3.29792e-156	6.79932e-152
PB	MPC1	0.265571	6.09593e-156	1.2568e-151
PB	LSM8	0.257835	1.69253e-155	3.48949e-151
PB	BAX	0.28042	1.74731e-155	3.60244e-151
PB	XRCC6	0.286952	2.05021e-154	4.22691e-150
PB	RPS14	0.250787	8.86677e-154	1.82806e-149
PB	EMC7	0.272412	7.05474e-153	1.45447e-148
PB	OSTC	0.265362	7.6413e-153	1.57541e-148
PB	DNAJA1	0.305495	8.67976e-153	1.78951e-148
PB	WDR1	0.250842	7.4875e-151	1.5437e-146
PB	EIF1AY	0.269783	1.16003e-150	2.39163e-146
PB	MRPL54	0.25416	1.52173e-150	3.13735e-146
PB	MRPS33	0.264397	1.78585e-150	3.68188e-146
PB	RALY	0.270806	2.91762e-150	6.01526e-146
PB	TRIR	0.263884	4.35996e-149	8.98893e-145
PB	GMPPB	0.300892	5.38759e-149	1.11076e-144
PB	TIMM17A	0.266489	8.60923e-149	1.77496e-144
PB	NDUFAF8	0.281264	1.07094e-148	2.20795e-144
PB	ARPC3	0.250915	3.28471e-148	6.77209e-144
PB	IER3IP1	0.253273	3.29722e-148	6.79788e-144
PB	PPP1CC	0.264115	5.46535e-148	1.12679e-143
PB	CSNK2B	0.255422	5.77523e-148	1.19068e-143
PB	C19orf24	0.270332	7.40328e-148	1.52633e-143
PB	ADI1	0.256083	1.00719e-147	2.07652e-143
PB	SNRPB2	0.26953	3.30727e-147	6.8186e-143
PB	NSA2	0.252434	8.62971e-147	1.77919e-142
PB	HSPA8	0.423285	4.91695e-146	1.01373e-141
PB	PSMD7	0.270431	4.01756e-144	8.283e-140
PB	HIST1H1E	0.321994	9.00406e-144	1.85637e-139
PB	MRPS12	0.257354	1.18086e-142	2.43458e-138
PB	ROMO1	0.265682	4.45339e-141	9.18156e-137
PB	RBM3	0.288801	4.15091e-140	8.55793e-136
PB	DNAJB11	0.280816	1.77931e-139	3.66841e-135
PB	MYDGF	0.28016	2.3114e-139	4.76541e-135
PB	HSP90AB1	0.33268	2.84709e-139	5.86984e-135
PB	MRPL36	0.267574	6.38876e-138	1.31717e-133
PB	SSR3	0.258868	2.27192e-137	4.68402e-133
PB	MORF4L1	0.250152	2.51489e-137	5.18496e-133
PB	CD99	0.274356	3.68604e-137	7.5995e-133
PB	PRMT1	0.280624	8.42675e-137	1.73734e-132
PB	CDC42	0.295032	1.26274e-136	2.60338e-132
PB	PPIB	0.262194	1.14387e-135	2.35833e-131
PB	CANX	0.284091	2.45319e-135	5.05775e-131
PB	C8orf59	0.25125	6.65126e-135	1.37129e-130
PB	APOBEC3C	0.267435	9.98884e-133	2.0594e-128
PB	ZC3H15	0.257161	3.42675e-130	7.06492e-126
PB	GSTP1	0.355829	3.13285e-129	6.45899e-125
PB	ARPC5	0.257235	3.98681e-129	8.21962e-125
PB	GNAI2	0.255811	1.28786e-128	2.65518e-124
PB	CRIP1	0.609829	6.56299e-128	1.35309e-123
PB	CORO1A	0.384389	2.52944e-127	5.21495e-123
PB	APRT	0.258397	8.42091e-127	1.73614e-122
PB	RPS19BP1	0.255536	9.42688e-119	1.94354e-114
PB	ISOC2	0.252421	2.83583e-115	5.84664e-111
PB	ITGB1	0.268202	7.65466e-115	1.57816e-110
PB	CSTB	0.28329	4.61975e-110	9.52453e-106
PB	MANF	0.253759	8.66429e-110	1.78632e-105
PB	ARPC1B	0.25128	3.00236e-100	6.18997e-96
PB	COTL1	0.307108	8.85187e-99	1.82499e-94
PB	VIM	0.250006	1.20658e-66	2.4876e-62
C3	HERPUD1	1.2219	0	0
C3	SLC3A2	0.958972	0	0
C3	PSAT1	0.914681	0	0
C3	SLC1A5	0.730831	9.20444298202242e-321	1.89768000960356e-316
C3	EIF1	0.688476	5.33504352029364e-316	1.09992592257894e-311
C3	MTHFD2	0.819849	5.80008e-292	1.1958e-287
C3	SELENOK	0.802029	2.83486e-267	5.84463e-263
C3	WARS	0.864466	1.71132e-264	3.52823e-260
C3	EIF4EBP1	0.746324	1.52575e-261	3.14564e-257
C3	SELENOS	0.743067	5.2556e-259	1.08355e-254
C3	SERP1	0.700277	4.92505e-254	1.0154e-249
C3	MANF	0.773963	2.40956e-222	4.96779e-218
C3	HAX1	0.62119	1.70989e-219	3.52527e-215
C3	ATF4	0.652016	5.49012e-211	1.1319e-206
C3	SHMT2	0.575364	1.1688e-204	2.40972e-200
C3	PHGDH	0.683436	2.77947e-199	5.73042e-195
C3	ATF5	0.68216	7.98622e-199	1.64652e-194
C3	DNAJB9	0.730598	5.70326e-198	1.17584e-193
C3	SARS	0.558515	1.86231e-194	3.83952e-190
C3	HSPA5	1.0691	2.22672e-192	4.59083e-188
C3	PAOX	0.640434	2.09571e-186	4.32072e-182
C3	TRIB3	0.572839	1.75006e-175	3.60809e-171
C3	ASS1	0.349531	1.3755e-170	2.83588e-166
C3	CCPG1	0.553284	1.42316e-155	2.93413e-151
C3	DSTN	0.538191	1.5618e-149	3.21997e-145
C3	ARF4	0.530029	1.78846e-145	3.68726e-141
C3	SESN2	0.284534	1.17611e-143	2.42479e-139
C3	CHAC1	0.407213	3.77647e-142	7.78595e-138
C3	PDIA4	0.60054	1.1477e-134	2.36622e-130
C3	NUCB2	0.563088	1.61157e-132	3.32258e-128
C3	SYTL1	0.481322	4.47954e-131	9.23546e-127
C3	CEBPB	0.474674	2.8065e-130	5.78616e-126
C3	SEC61G	0.519683	1.30577e-129	2.69211e-125
C3	DESI1	0.474639	1.23444e-127	2.54505e-123
C3	ASNS	0.386233	1.57823e-124	3.25383e-120
C3	EEF2	0.572307	2.20694e-120	4.55005e-116
C3	RSL24D1	0.44725	4.42437e-118	9.12173e-114
C3	TPT1	0.488668	1.39057e-117	2.86694e-113
C3	GARS	0.42524	1.49549e-117	3.08325e-113
C3	DNAJC1	0.467579	6.21496e-117	1.28134e-112
C3	TCEA1	0.509057	3.62155e-116	7.46655e-112
C3	SEC11C	0.51159	2.76801e-115	5.70681e-111
C3	SLC50A1	0.400283	2.63496e-113	5.4325e-109
C3	SARAF	0.409298	2.87095e-113	5.91903e-109
C3	UBE2B	0.425683	1.99971e-110	4.12281e-106
C3	GHITM	0.470787	9.07905e-110	1.87183e-105
C3	SDF2L1	0.510041	3.84118e-109	7.91937e-105
C3	DDIT3	0.337537	4.44339e-108	9.16094e-104
C3	RNF181	0.394485	2.484e-106	5.12126e-102
C3	ERN1	0.39185	9.47662e-106	1.95379e-101
C3	SSR2	0.418136	3.5067e-104	7.22977e-100
C3	SELENOM	0.456791	2.91361e-102	6.00698e-98
C3	ISG20	0.476955	3.64675e-101	7.51851e-97
C3	EXOSC1	0.38015	7.60524e-100	1.56797e-95
C3	DDIT4	0.714525	9.05013e-98	1.86587e-93
C3	CRELD2	0.506979	1.00725e-97	2.07664e-93
C3	C12orf57	0.48654	5.18045e-93	1.06805e-88
C3	TIFA	0.452873	1.03512e-92	2.1341e-88
C3	RPL10	0.42679	5.56617e-91	1.14758e-86
C3	HSP90B1	0.580336	1.98942e-88	4.10159e-84
C3	ARMCX3	0.369702	2.55603e-86	5.26977e-82
C3	MEI1	0.36414	7.12765e-85	1.46951e-80
C3	PDIA3	0.420272	2.07126e-84	4.27032e-80
C3	CDK2AP2	0.395556	2.40218e-84	4.95258e-80
C3	MAP1LC3B	0.431858	9.35448e-84	1.92861e-79
C3	PLPP5	0.380263	2.52177e-82	5.19913e-78
C3	KCNK6	0.351541	3.34837e-82	6.90332e-78
C3	CEBPG	0.304136	8.20176e-82	1.69096e-77
C3	GLRX	0.436997	1.11309e-80	2.29485e-76
C3	COX7A2L	0.368081	1.83747e-80	3.78831e-76
C3	FKBP11	0.401816	7.1946e-80	1.48331e-75
C3	ARPC5L	0.380115	1.15551e-79	2.38232e-75
C3	CHPF	0.346007	6.97383e-79	1.43779e-74
C3	B9D1	0.316096	7.00615e-79	1.44446e-74
C3	ERLEC1	0.380427	1.00158e-78	2.06495e-74
C3	YIPF2	0.290394	1.61725e-78	3.33428e-74
C3	TRMT112	0.3564	2.83371e-78	5.84226e-74
C3	HM13	0.365193	2.61337e-77	5.38799e-73
C3	DERL3	0.481792	7.11161e-77	1.4662e-72
C3	ZFAND1	0.285921	1.56677e-75	3.23021e-71
C3	FAU	0.329738	3.12632e-74	6.44553e-70
C3	FTL	0.625173	7.01109e-74	1.44548e-69
C3	DNAJB11	0.39318	1.61868e-73	3.33723e-69
C3	SQSTM1	0.42057	4.44284e-73	9.1598e-69
C3	GMPPB	0.380959	3.74029e-72	7.71136e-68
C3	PYCR1	0.309676	9.92464e-72	2.04616e-67
C3	GNL3	0.352477	4.62542e-70	9.53623e-66
C3	DERL2	0.336728	4.06176e-69	8.37413e-65
C3	RCN1	0.257087	9.41165e-69	1.9404e-64
C3	UBXN4	0.335594	2.42764e-68	5.00507e-64
C3	RABAC1	0.35083	7.85619e-68	1.61971e-63
C3	UFM1	0.341917	1.20936e-67	2.49334e-63
C3	TMED2	0.31722	6.07425e-67	1.25233e-62
C3	EDF1	0.313154	1.36814e-66	2.8207e-62
C3	TRADD	0.298874	2.62689e-64	5.41585e-60
C3	WDR45	0.274422	4.33645e-64	8.94047e-60
C3	KRTCAP2	0.348955	1.28538e-63	2.65008e-59
C3	CISD2	0.336102	1.31088e-63	2.70264e-59
C3	BET1	0.3033	1.1371e-62	2.34437e-58
C3	CDKN1A	0.369816	5.68046e-62	1.17114e-57
C3	OST4	0.299064	6.62594e-62	1.36607e-57
C3	SF3B5	0.317252	7.88517e-62	1.62569e-57
C3	TFG	0.279397	1.14785e-61	2.36651e-57
C3	SSR3	0.333806	1.46057e-61	3.01126e-57
C3	TMEM243	0.305113	2.60805e-61	5.37702e-57
C3	SEL1L	0.334063	1.72844e-60	3.56353e-56
C3	MGAT2	0.295706	5.45292e-60	1.12423e-55
C3	WIPI1	0.300925	1.87232e-59	3.86016e-55
C3	IFI27L2	0.318655	2.19555e-59	4.52658e-55
C3	DNAJC3	0.33127	3.73697e-59	7.70451e-55
C3	OSTC	0.308801	5.17892e-59	1.06774e-54
C3	BEX5	0.319995	9.07468e-59	1.87093e-54
C3	FKBP2	0.327603	1.29443e-58	2.66872e-54
C3	CYTIP	0.361246	5.28125e-58	1.08884e-53
C3	KDELR2	0.33142	1.06452e-56	2.19473e-52
C3	RTN3	0.287831	1.30535e-56	2.69125e-52
C3	FXYD5	0.335657	5.07892e-56	1.04712e-51
C3	SCYL1	0.271503	1.4968e-55	3.08595e-51
C3	TXNL1	0.285447	1.85906e-55	3.83283e-51
C3	LGALS1	0.452684	5.59679e-55	1.15389e-50
C3	PARM1	0.263366	9.61417e-55	1.98215e-50
C3	RPL36AL	0.266782	1.37889e-54	2.84286e-50
C3	FTH1	0.341227	3.20837e-53	6.61469e-49
C3	EMP3	0.338678	1.0596e-51	2.18458e-47
C3	ANAPC16	0.294118	1.76098e-51	3.6306e-47
C3	RAB1A	0.271178	1.08571e-50	2.2384e-46
C3	ARFGAP3	0.267455	3.09592e-50	6.38286e-46
C3	CREB3	0.257562	2.89486e-49	5.96834e-45
C3	MYDGF	0.314051	6.86194e-49	1.41473e-44
C3	SLC25A6	0.313878	2.08834e-48	4.30553e-44
C3	RPS5	0.284847	4.05572e-48	8.36168e-44
C3	MORF4L2	0.274574	1.7666e-47	3.6422e-43
C3	SLC52A2	0.256287	1.06064e-46	2.18672e-42
C3	SRSF9	0.284391	1.1637e-46	2.3992e-42
C3	ACADVL	0.272753	1.38694e-46	2.85946e-42
C3	PREB	0.27965	1.96575e-46	4.05279e-42
C3	LY96	0.314006	8.42995e-45	1.738e-40
C3	SRM	0.308386	1.40013e-44	2.88664e-40
C3	SRPRB	0.25844	1.67005e-44	3.44314e-40
C3	CLIC1	0.29389	3.55034e-44	7.31974e-40
C3	LRRC59	0.283537	3.91099e-44	8.0633e-40
C3	DDOST	0.284183	5.6858e-44	1.17224e-39
C3	SNU13	0.261553	8.69658e-44	1.79297e-39
C3	LMAN1	0.289852	2.33881e-43	4.82193e-39
C3	PDIA6	0.28667	4.37332e-43	9.01647e-39
C3	TMED9	0.266409	7.90145e-43	1.62904e-38
C3	RPS27	0.269247	1.63111e-42	3.36286e-38
C3	TSC22D3	0.334353	2.71769e-42	5.60307e-38
C3	UBC	0.292585	4.29199e-42	8.8488e-38
C3	EIF2S2	0.267747	4.61637e-42	9.51757e-38
C3	POMP	0.284413	7.86798e-41	1.62214e-36
C3	SRP72	0.265484	1.33484e-40	2.75204e-36
C3	RPL34	0.265894	1.857e-40	3.82857e-36
C3	EEF1A1	0.252633	9.49338e-40	1.95725e-35
C3	SSR4	0.280561	4.12491e-38	8.50432e-34
C3	CALR	0.258743	1.25098e-33	2.57914e-29
C3	RNH1	0.250846	2.01876e-33	4.16209e-29
C3	CHCHD2	0.254939	2.45861e-32	5.06891e-28
C3	VIM	0.303682	4.25715e-25	8.77696e-21
C3	IGHG2	0.538945	5.25232e-17	1.08287e-12
PC	SSR4	0.434813	0	0
PC	JCHAIN	0.556965	6.58635e-218	1.35791e-213
PC	MZB1	0.269733	1.08491e-160	2.23675e-156
PC	IGKC	0.74436	1.7243e-119	3.55499e-115
PC	BTG2	0.293586	1.07096e-101	2.20801e-97
PC	DPEP1	0.260865	7.58993e-80	1.56482e-75
PC	CD79A	0.276743	1.27127e-78	2.62097e-74
PC	IGHA2	0.941949	2.91422e-51	6.00825e-47
PC	IGHA1	0.625561	7.91065e-35	1.63094e-30
PC	IGLC2	0.945165	5.25016e-29	1.08243e-24
PC	IGLC3	1.04857	3.65914e-20	7.54404e-16
PC	IGHG1	0.511402	5.87491e-19	1.21123e-14
PC	IGHG2	0.522241	3.6657e-12	7.55758e-08
PC	IGHG4	0.568246	8.10021e-12	1.67002e-07
PC	IGHG3	0.588317	2.51328e-07	0.00518163
PC	IGHM	0.837869	9.73997e-05	1
C4	IGLL5	3.56682	0	0
C4	IGLV2-14	2.079	9.06123e-199	1.86815e-194
C4	IGLV1-47	1.32276	1.81174e-110	3.73527e-106
C4	IGLL1	0.361653	4.70047e-91	9.69095e-87
C4	IGHV7-4-1	0.710581	1.05456e-82	2.1742e-78
C4	HLA-C	0.609439	3.951e-74	8.14578e-70
C4	SSR4	0.747285	1.87903e-73	3.87399e-69
C4	IGLV5-48	1.09015	4.60746e-63	9.49919e-59
C4	IGLV2-18	0.884571	5.75536e-63	1.18658e-58
C4	B2M	0.492167	1.19373e-60	2.46111e-56
C4	HLA-B	0.577948	4.93968e-60	1.01841e-55
C4	FKBP2	0.521971	2.73253e-59	5.63365e-55
C4	CD79A	0.782651	3.41996e-58	7.05093e-54
C4	MZB1	0.643391	2.04302e-57	4.21209e-53
C4	IGLV6-57	1.33911	2.09236e-57	4.31381e-53
C4	TMBIM6	0.566086	8.86918e-55	1.82856e-50
C4	ITM2C	0.582635	3.07716e-54	6.34418e-50
C4	IGLV3-16	0.444747	5.08048e-52	1.04744e-47
C4	TMEM59	0.454322	1.17152e-48	2.41532e-44
C4	XBP1	0.662424	1.66979e-48	3.4426e-44
C4	FKBP11	0.544815	2.1798e-48	4.49409e-44
C4	JCHAIN	0.96793	5.56854e-46	1.14807e-41
C4	SEL1L3	0.465416	5.59665e-46	1.15386e-41
C4	BTG2	0.614784	9.37104e-46	1.93203e-41
C4	CD74	0.540792	3.20015e-44	6.59774e-40
C4	CYBA	0.406569	5.40696e-43	1.11475e-38
C4	PLD3	0.30335	1.62724e-42	3.35488e-38
C4	CD27	0.584049	1.02588e-41	2.11506e-37
C4	ITM2B	0.547707	1.12755e-41	2.32468e-37
C4	RNASE6	0.550718	3.72669e-41	7.68331e-37
C4	DERL3	0.623632	2.25202e-40	4.64299e-36
C4	SIL1	0.391989	4.0126e-40	8.27278e-36
C4	ERGIC3	0.405768	7.87443e-39	1.62347e-34
C4	JUNB	0.620175	9.61635e-39	1.9826e-34
C4	ADA2	0.361181	1.75532e-38	3.61895e-34
C4	MALAT1	0.5109	5.15455e-38	1.06271e-33
C4	SPCS2	0.366601	5.81492e-38	1.19886e-33
C4	HIST1H1C	0.660792	1.76867e-37	3.64646e-33
C4	DPP7	0.319817	4.80787e-37	9.91239e-33
C4	IGLV3-19	0.542472	4.94271e-37	1.01904e-32
C4	U2AF1L4	0.262686	5.27019e-37	1.08656e-32
C4	ICAM2	0.352439	6.6325e-37	1.36742e-32
C4	PRDX4	0.48242	2.5759e-36	5.31073e-32
C4	PSAP	0.419292	5.4138e-36	1.11616e-31
C4	KLF13	0.434129	2.78161e-34	5.73485e-30
C4	ARSA	0.325121	2.58243e-32	5.32419e-28
C4	SDC1	0.43443	8.72285e-30	1.79839e-25
C4	UBC	0.390888	1.00368e-29	2.06929e-25
C4	PRCC	0.254513	1.19781e-29	2.46952e-25
C4	CD63	0.396437	2.69225e-29	5.55062e-25
C4	ZFP36	0.507512	4.05418e-29	8.35851e-25
C4	IGLV3-21	0.686001	7.75477e-29	1.5988e-24
C4	IRF7	0.327747	9.28376e-29	1.91403e-24
C4	PIM2	0.493971	1.16778e-28	2.40761e-24
C4	IGLV1-44	0.698311	1.7488e-28	3.6055e-24
C4	IGHGP	0.252592	4.51292e-28	9.30428e-24
C4	ZBP1	0.313204	1.35014e-27	2.78358e-23
C4	DNAJB9	0.427089	1.52569e-27	3.14551e-23
[truncated: 93 more rows]

## Sheet: S11-B vs ASC DEG
gene	Naive B	MZB	cMBC	ABC	GCB	ISG+ B	ZBTB32+ B	PB	C5-B	PC	C10-B
[truncated: 245 more rows]
